# Supplementary material for: Connectivity Loss in Experimental Pond Networks Leads to Biodiversity Loss in Microbial Metacommunities
Source: Glob Chang Biol. 2024 Dec 13;30(12):e70001. doi: 10.1111/gcb.70001 (PMC11645464; doi:10.1111/gcb.70001)
Supplement: Supplementary file 6 — Table S8. List of taxa assigned to the 16S ASV set. [file GCB-30-e70001-s003.xlsx]

## Sheet: Sheet1
Table S8. List of taxa assigned to the 16S ASV set.
ASV	kingdom	phylum	class	order	lineage	clade	tribe
ASV00001	Bacteria(100)	Proteobacteria(100)	Gammaproteobacteria(100)	Burkholderiales(100)	betII(100)	Pnec(100)	unclassified.Pnec
ASV00002	Bacteria(100)	Actinobacteriota(100)	Actinobacteria(100)	Micrococcales(100)	Luna1(100)	unclassified.Luna1	unclassified.Luna1
ASV00003	Bacteria(100)	Bacteroidota(100)	Bacteroidia(100)	Sphingobacteriales(100)	Sphingobacteriaceae(100)	unclassified.Sphingobacteriaceae	unclassified.Sphingobacteriaceae
ASV00004	Bacteria(100)	Bacteroidota(100)	Bacteroidia(100)	Chitinophagales(100)	bacI(100)	bacI-A(100)	unclassified.bacI-A
ASV00005	Bacteria(100)	Actinobacteriota(100)	Actinobacteria(100)	Frankiales(100)	acI(100)	acI-A(100)	acI-A1(100)
ASV00006	Bacteria(100)	Bacteroidota(100)	Bacteroidia(100)	Flavobacteriales(100)	bacII(100)	bacII-A(100)	unclassified.bacII-A
ASV00007	Bacteria(100)	Proteobacteria(100)	Alphaproteobacteria(100)	Sphingomonadales(100)	Sphingomonadaceae(100)	Porphyrobacter(100)	unclassified.Porphyrobacter
ASV00008	Bacteria(100)	Actinobacteriota(100)	Actinobacteria(100)	Micrococcales(100)	Luna1(100)	Luna1-A(100)	Luna1-A1(100)
ASV00009	Bacteria(100)	Proteobacteria(100)	Gammaproteobacteria(100)	Burkholderiales(100)	betI(100)	betI-A(100)	unclassified.betI-A
ASV00010	Bacteria(100)	Actinobacteriota(100)	Acidimicrobiia(100)	Microtrichales(100)	acIV(100)	acIV-B(98)	Iluma-B2(93)
ASV00011	Bacteria(100)	Actinobacteriota(100)	Actinobacteria(100)	Frankiales(100)	acI(100)	acI-A(100)	acI-A6(100)
ASV00012	Bacteria(100)	Proteobacteria(100)	Gammaproteobacteria(100)	Burkholderiales(100)	betVII(100)	betVII-B(100)	betVII-B1(100)
ASV00013	Bacteria(100)	Verrucomicrobiota(100)	Verrucomicrobiae(100)	Verrucomicrobiales(100)	Verrucomicrobiaceae(100)	unclassified.Verrucomicrobiaceae	unclassified.Verrucomicrobiaceae
ASV00014	Bacteria(100)	Proteobacteria(100)	Alphaproteobacteria(100)	Sphingomonadales(100)	alfIV(100)	alfIV-B(100)	Pyxis(100)
ASV00015	Bacteria(100)	Verrucomicrobiota(100)	Verrucomicrobiae(100)	unclassified.Verrucomicrobiae	unclassified.Verrucomicrobiae	unclassified.Verrucomicrobiae	unclassified.Verrucomicrobiae
ASV00016	Bacteria(100)	Proteobacteria(100)	Gammaproteobacteria(100)	Burkholderiales(100)	betII(100)	Pnec(100)	PnecB(99)
ASV00017	Bacteria(100)	Proteobacteria(100)	Alphaproteobacteria(100)	Sphingomonadales(100)	alfIII(100)	unclassified.alfIII	unclassified.alfIII
ASV00018	Bacteria(100)	Proteobacteria(100)	Alphaproteobacteria(100)	Rhodobacterales(100)	Rhodobacteraceae(100)	Rhodobacter(95)	unclassified.Rhodobacter
ASV00019	Bacteria(100)	Bacteroidota(100)	Bacteroidia(100)	Cytophagales(100)	bacIII(100)	unclassified.bacIII	unclassified.bacIII
ASV00020	Bacteria(100)	Bacteroidota(100)	Bacteroidia(100)	Chitinophagales(100)	Chitinophagaceae(100)	Sediminibacterium(100)	unclassified.Sediminibacterium
ASV00021	Bacteria(100)	Actinobacteriota(100)	Actinobacteria(100)	Frankiales(100)	acI(100)	acI-A(100)	acI-A3(100)
ASV00022	Bacteria(100)	Proteobacteria(100)	Gammaproteobacteria(100)	Burkholderiales(100)	betII(100)	Pnec(100)	PnecB(88)
ASV00023	Bacteria(100)	Proteobacteria(100)	Alphaproteobacteria(100)	Sphingomonadales(100)	alfIV(100)	unclassified.alfIV	unclassified.alfIV
ASV00024	Bacteria(100)	Bacteroidota(100)	Bacteroidia(100)	Chitinophagales(100)	Chitinophagaceae(100)	Edaphobaculum(100)	unclassified.Edaphobaculum
ASV00025	Bacteria(100)	Bacteroidota(100)	Bacteroidia(100)	Chitinophagales(100)	bacI(100)	bacI-A(100)	bacI-A1(100)
ASV00026	Bacteria(100)	Verrucomicrobiota(100)	Verrucomicrobiae(100)	Verrucomicrobiales(100)	Rubritaleaceae(100)	Luteolibacter(100)	unclassified.Luteolibacter
ASV00027	Bacteria(100)	Bacteroidota(100)	Bacteroidia(100)	Cytophagales(100)	Spirosomaceae(100)	Spirosoma(100)	unclassified.Spirosoma
ASV00028	Bacteria(100)	Bacteroidota(100)	Bacteroidia(100)	Cytophagales(100)	Spirosomaceae(100)	Runella(100)	unclassified.Runella
ASV00029	Bacteria(100)	Verrucomicrobiota(100)	Verrucomicrobiae(100)	Verrucomicrobiales(100)	Rubritaleaceae(100)	Luteolibacter(100)	unclassified.Luteolibacter
ASV00030	Bacteria(100)	Bacteroidota(100)	Bacteroidia(100)	Chitinophagales(100)	bacI(100)	bacI-A(100)	unclassified.bacI-A
ASV00031	Bacteria(100)	Verrucomicrobiota(100)	Verrucomicrobiae(100)	unclassified.Verrucomicrobiae	unclassified.Verrucomicrobiae	unclassified.Verrucomicrobiae	unclassified.Verrucomicrobiae
ASV00032	Bacteria(100)	Planctomycetota(100)	Planctomycetes(100)	Pirellulales(100)	Pirellulaceae(100)	Pirellula(100)	unclassified.Pirellula
ASV00033	Bacteria(100)	Bacteroidota(100)	Bacteroidia(100)	Chitinophagales(100)	Chitinophagaceae(100)	unclassified.Chitinophagaceae	unclassified.Chitinophagaceae
ASV00034	Bacteria(100)	Bacteroidota(100)	Bacteroidia(100)	Chitinophagales(100)	bacI(100)	bacI-A(100)	bacI-A1(100)
ASV00035	Bacteria(100)	Bacteroidota(100)	Bacteroidia(100)	Chitinophagales(100)	bacI(100)	unclassified.bacI	unclassified.bacI
ASV00036	Bacteria(100)	Proteobacteria(100)	Alphaproteobacteria(100)	Sphingomonadales(100)	Sphingomonadaceae(100)	Porphyrobacter(100)	unclassified.Porphyrobacter
ASV00037	Bacteria(100)	Bacteroidota(100)	Bacteroidia(100)	Cytophagales(100)	bacIII(100)	bacIII-B(100)	Algor(100)
ASV00038	Bacteria(100)	Bacteroidota(100)	Bacteroidia(100)	Flavobacteriales(100)	bacV(100)	unclassified.bacV	unclassified.bacV
ASV00039	Bacteria(100)	Proteobacteria(100)	Alphaproteobacteria(100)	Sphingomonadales(100)	Sphingomonadaceae(100)	Porphyrobacter(96)	unclassified.Porphyrobacter
ASV00040	Bacteria(100)	Verrucomicrobiota(100)	Verrucomicrobiae(100)	Verrucomicrobiales(100)	Verrucomicrobiaceae(100)	unclassified.Verrucomicrobiaceae	unclassified.Verrucomicrobiaceae
ASV00041	Bacteria(100)	Actinobacteriota(100)	Actinobacteria(100)	Micrococcales(100)	acIII(100)	acIII-A(100)	Luna2(100)
ASV00042	Bacteria(100)	Verrucomicrobiota(100)	Verrucomicrobiae(100)	Verrucomicrobiales(100)	Verrucomicrobiaceae(100)	Prosthecobacter(100)	unclassified.Prosthecobacter
ASV00043	Bacteria(100)	Proteobacteria(100)	Alphaproteobacteria(100)	Rhodobacterales(100)	Rhodobacteraceae(100)	Rhodobacter(93)	unclassified.Rhodobacter
ASV00044	Bacteria(100)	Proteobacteria(100)	Gammaproteobacteria(100)	Pseudomonadales(100)	Moraxellaceae(100)	Acinetobacter(100)	unclassified.Acinetobacter
ASV00045	Bacteria(100)	Proteobacteria(100)	Alphaproteobacteria(100)	Sphingomonadales(100)	alfIII(100)	alfIII-A(100)	Sphingo(100)
ASV00046	Bacteria(100)	Proteobacteria(100)	Gammaproteobacteria(100)	Burkholderiales(100)	betI(100)	betI-A(100)	unclassified.betI-A
ASV00047	Bacteria(100)	Bacteroidota(100)	Bacteroidia(100)	Cytophagales(100)	Spirosomaceae(100)	Runella(100)	unclassified.Runella
ASV00048	Bacteria(100)	Proteobacteria(100)	Gammaproteobacteria(100)	Burkholderiales(100)	betI(100)	betI-A(100)	unclassified.betI-A
ASV00049	Bacteria(100)	Verrucomicrobiota(100)	Verrucomicrobiae(100)	Verrucomicrobiales(100)	Verrucomicrobiaceae(100)	Prosthecobacter(100)	unclassified.Prosthecobacter
ASV00050	Bacteria(100)	Verrucomicrobiota(100)	Verrucomicrobiae(100)	Opitutales(100)	Opitutaceae(100)	IMCC26134(100)	unclassified.IMCC26134
ASV00051	Bacteria(100)	Proteobacteria(100)	Gammaproteobacteria(100)	Burkholderiales(100)	Methylophilaceae(100)	unclassified.Methylophilaceae	unclassified.Methylophilaceae
ASV00052	Bacteria(100)	Actinobacteriota(99)	Actinobacteria(98)	unclassified.Actinobacteria	unclassified.Actinobacteria	unclassified.Actinobacteria	unclassified.Actinobacteria
ASV00053	Bacteria(100)	Proteobacteria(100)	Alphaproteobacteria(100)	unclassified.Alphaproteobacteria	unclassified.Alphaproteobacteria	unclassified.Alphaproteobacteria	unclassified.Alphaproteobacteria
ASV00054	Bacteria(100)	Proteobacteria(100)	Alphaproteobacteria(100)	Sphingomonadales(100)	Sphingomonadaceae(100)	unclassified.Sphingomonadaceae	unclassified.Sphingomonadaceae
ASV00055	Bacteria(100)	Proteobacteria(100)	Gammaproteobacteria(100)	Salinisphaerales(100)	Solimonadaceae(100)	Hydrocarboniphaga(100)	unclassified.Hydrocarboniphaga
ASV00056	Bacteria(100)	Proteobacteria(100)	Gammaproteobacteria(100)	Burkholderiales(100)	betIII(100)	betIII-A(100)	betIII-A1(100)
ASV00057	Bacteria(100)	Patescibacteria(100)	Saccharimonadia(100)	Saccharimonadales(100)	LWQ8(94)	unclassified.LWQ8	unclassified.LWQ8
ASV00058	Bacteria(100)	Proteobacteria(100)	Alphaproteobacteria(100)	unclassified.Alphaproteobacteria	unclassified.Alphaproteobacteria	unclassified.Alphaproteobacteria	unclassified.Alphaproteobacteria
ASV00059	Bacteria(100)	Proteobacteria(100)	Alphaproteobacteria(100)	Sphingomonadales(100)	Sphingomonadaceae(100)	Sphingomonas(100)	unclassified.Sphingomonas
ASV00060	Bacteria(100)	Patescibacteria(100)	Saccharimonadia(100)	Saccharimonadales(100)	unclassified.Saccharimonadales	unclassified.Saccharimonadales	unclassified.Saccharimonadales
ASV00061	Bacteria(100)	Verrucomicrobiota(100)	Verrucomicrobiae(100)	Opitutales(100)	Opitutaceae(100)	Lacunisphaera(100)	unclassified.Lacunisphaera
ASV00062	Bacteria(100)	Bacteroidota(100)	Bacteroidia(100)	Sphingobacteriales(100)	bacVI(100)	unclassified.bacVI	unclassified.bacVI
ASV00063	Bacteria(100)	Proteobacteria(100)	Gammaproteobacteria(100)	Burkholderiales(100)	betII(100)	Pnec(100)	PnecD(100)
ASV00064	Bacteria(100)	Verrucomicrobiota(100)	Verrucomicrobiae(100)	Verrucomicrobiales(100)	Verrucomicrobiaceae(100)	unclassified.Verrucomicrobiaceae	unclassified.Verrucomicrobiaceae
ASV00065	Bacteria(100)	Proteobacteria(100)	Gammaproteobacteria(100)	Burkholderiales(100)	Comamonadaceae(100)	Ramlibacter(99)	unclassified.Ramlibacter
ASV00066	Bacteria(100)	Proteobacteria(100)	Alphaproteobacteria(100)	Rhodobacterales(100)	alfVI(100)	unclassified.alfVI	unclassified.alfVI
ASV00067	Bacteria(100)	Bacteroidota(100)	Bacteroidia(100)	Sphingobacteriales(99)	NS11-12_marine_group(99)	unclassified.NS11-12_marine_group	unclassified.NS11-12_marine_group
ASV00068	Bacteria(100)	Proteobacteria(100)	Gammaproteobacteria(100)	Burkholderiales(100)	betIV(100)	unclassified.betIV	unclassified.betIV
ASV00069	Bacteria(100)	Proteobacteria(100)	Alphaproteobacteria(100)	Rhizobiales(100)	Beijerinckiaceae(100)	Bosea(100)	unclassified.Bosea
ASV00070	Bacteria(100)	Proteobacteria(100)	Gammaproteobacteria(100)	Pseudomonadales(100)	Pseudomonadaceae(100)	Pseudomonas(100)	unclassified.Pseudomonas
ASV00071	Bacteria(100)	Actinobacteriota(100)	Actinobacteria(100)	PeM15(100)	unclassified.PeM15	unclassified.PeM15	unclassified.PeM15
ASV00072	Bacteria(100)	Proteobacteria(100)	Gammaproteobacteria(100)	Burkholderiales(100)	betI(100)	betI-A(100)	unclassified.betI-A
ASV00073	Bacteria(100)	Proteobacteria(100)	Alphaproteobacteria(100)	Caulobacterales(100)	alfII(100)	alfII-A(99)	Brev(99)
ASV00074	Bacteria(100)	Proteobacteria(100)	Gammaproteobacteria(100)	Burkholderiales(100)	betVII(100)	betVII-B(100)	betVII-B1(100)
ASV00075	Bacteria(100)	Armatimonadota(100)	Fimbriimonadia(100)	Fimbriimonadales(100)	Fimbriimonadaceae(100)	unclassified.Fimbriimonadaceae	unclassified.Fimbriimonadaceae
ASV00076	Bacteria(100)	Actinobacteriota(100)	Actinobacteria(100)	Micrococcales(100)	Luna1(100)	unclassified.Luna1	unclassified.Luna1
ASV00077	Bacteria(100)	Dependentiae(100)	Babeliae(100)	Babeliales(100)	UBA12409(97)	unclassified.UBA12409	unclassified.UBA12409
ASV00078	Bacteria(100)	Proteobacteria(100)	Alphaproteobacteria(100)	Sphingomonadales(100)	alfIII(100)	alfIII-A(100)	Sphingo(100)
ASV00079	Bacteria(100)	Proteobacteria(100)	Gammaproteobacteria(100)	Burkholderiales(100)	Comamonadaceae(100)	unclassified.Comamonadaceae	unclassified.Comamonadaceae
ASV00080	Bacteria(100)	Actinobacteriota(100)	Actinobacteria(100)	PeM15(100)	unclassified.PeM15	unclassified.PeM15	unclassified.PeM15
ASV00081	Bacteria(100)	Proteobacteria(100)	Gammaproteobacteria(100)	Burkholderiales(100)	betI(100)	betI-A(100)	Lhab-A2(92)
ASV00082	Bacteria(100)	Proteobacteria(100)	Alphaproteobacteria(100)	Sphingomonadales(100)	Sphingomonadaceae(100)	unclassified.Sphingomonadaceae	unclassified.Sphingomonadaceae
ASV00083	Bacteria(100)	Proteobacteria(100)	Gammaproteobacteria(100)	Burkholderiales(100)	Hydrogenophilaceae(100)	Tepidiphilus(100)	unclassified.Tepidiphilus
ASV00084	Bacteria(100)	Proteobacteria(100)	Gammaproteobacteria(100)	Burkholderiales(100)	Comamonadaceae(100)	Aquabacterium(100)	unclassified.Aquabacterium
ASV00085	Bacteria(100)	Planctomycetota(100)	Phycisphaerae(100)	Tepidisphaerales(100)	Tepidisphaeraceae(100)	unclassified.Tepidisphaeraceae	unclassified.Tepidisphaeraceae
ASV00086	Bacteria(100)	Proteobacteria(100)	Gammaproteobacteria(100)	Salinisphaerales(100)	Solimonadaceae(100)	Nevskia(100)	unclassified.Nevskia
ASV00087	Bacteria(100)	Bacteroidota(100)	Bacteroidia(100)	Sphingobacteriales(100)	bacVI(100)	unclassified.bacVI	unclassified.bacVI
ASV00088	Bacteria(100)	Actinobacteriota(100)	Acidimicrobiia(100)	Microtrichales(100)	Microtrichaceae(100)	IMCC26207(100)	unclassified.IMCC26207
ASV00089	Bacteria(100)	Proteobacteria(100)	Gammaproteobacteria(100)	Burkholderiales(100)	betVII(100)	betVII-B(100)	betVII-B1(100)
ASV00090	Bacteria(100)	Proteobacteria(100)	Alphaproteobacteria(100)	Sphingomonadales(100)	alfIV(100)	alfIV-A(100)	Novo-A2(99)
ASV00091	Bacteria(100)	Bacteroidota(100)	Bacteroidia(100)	Cytophagales(100)	Spirosomaceae(100)	Emticicia(100)	unclassified.Emticicia
ASV00092	Bacteria(100)	Bdellovibrionota(100)	Bdellovibrionia(100)	Bacteriovoracales(100)	Bacteriovoracaceae(100)	Peredibacter(100)	unclassified.Peredibacter
ASV00093	Bacteria(100)	Bacteroidota(100)	Bacteroidia(100)	Cytophagales(100)	bacIII(100)	unclassified.bacIII	unclassified.bacIII
ASV00094	Bacteria(100)	Actinobacteriota(100)	Actinobacteria(100)	Micrococcales(100)	Luna1(100)	Luna1-A(100)	Luna1-A1(100)
ASV00095	Bacteria(100)	Proteobacteria(99)	Alphaproteobacteria(97)	unclassified.Alphaproteobacteria	unclassified.Alphaproteobacteria	unclassified.Alphaproteobacteria	unclassified.Alphaproteobacteria
ASV00096	Bacteria(100)	Actinobacteriota(100)	Acidimicrobiia(100)	Microtrichales(100)	acIV(100)	acIV-B(98)	unclassified.acIV-B
ASV00097	Bacteria(100)	Proteobacteria(100)	Alphaproteobacteria(100)	Sphingomonadales(100)	alfIV(100)	alfIV-B(100)	M-L-85(100)
ASV00098	Bacteria(100)	Proteobacteria(100)	Gammaproteobacteria(100)	Burkholderiales(100)	betVII(100)	betVII-B(100)	betVII-B1(100)
ASV00099	Bacteria(100)	Proteobacteria(100)	Gammaproteobacteria(100)	Pseudomonadales(100)	Moraxellaceae(100)	Acinetobacter(100)	unclassified.Acinetobacter
ASV00100	Bacteria(100)	Proteobacteria(100)	Alphaproteobacteria(100)	Rhodobacterales(100)	Rhodobacteraceae(100)	Tabrizicola(81)	unclassified.Tabrizicola
ASV00101	Bacteria(100)	Proteobacteria(100)	Alphaproteobacteria(100)	Sphingomonadales(100)	alfIV(100)	alfIV-A(100)	Novo-A2(100)
ASV00102	Bacteria(100)	Proteobacteria(100)	Alphaproteobacteria(100)	Rhodobacterales(100)	alfVI(100)	unclassified.alfVI	unclassified.alfVI
ASV00103	Bacteria(100)	Actinobacteriota(100)	Actinobacteria(100)	Corynebacteriales(100)	Mycobacteriaceae(100)	Mycobacterium(100)	unclassified.Mycobacterium
ASV00104	Bacteria(100)	Proteobacteria(100)	Gammaproteobacteria(100)	Pseudomonadales(100)	Moraxellaceae(100)	Moraxella(100)	unclassified.Moraxella
ASV00105	Bacteria(100)	Proteobacteria(100)	Alphaproteobacteria(100)	Rhodobacterales(100)	alfVI(100)	unclassified.alfVI	unclassified.alfVI
ASV00106	Bacteria(100)	Bacteroidota(100)	Bacteroidia(100)	Flavobacteriales(100)	bacII(100)	bacII-A(100)	Flavo-A3(100)
ASV00107	Bacteria(100)	Cyanobacteria(100)	Cyanobacteriia(100)	Cyanobacteriales(100)	Nostocaceae(100)	unclassified.Nostocaceae	unclassified.Nostocaceae
ASV00108	Bacteria(100)	Proteobacteria(100)	Alphaproteobacteria(100)	Sphingomonadales(100)	Sphingomonadaceae(100)	Sandaracinobacter(100)	unclassified.Sandaracinobacter
ASV00109	Bacteria(100)	Bacteroidota(100)	Bacteroidia(100)	Cytophagales(100)	Spirosomaceae(100)	Runella(100)	unclassified.Runella
ASV00110	Bacteria(100)	Bacteroidota(100)	Bacteroidia(100)	Flavobacteriales(100)	bacII(100)	bacII-A(100)	unclassified.bacII-A
ASV00111	Bacteria(100)	Proteobacteria(100)	Alphaproteobacteria(100)	Rhodobacterales(100)	alfVI(100)	unclassified.alfVI	unclassified.alfVI
ASV00112	Bacteria(100)	Verrucomicrobiota(100)	Verrucomicrobiae(100)	Verrucomicrobiales(100)	Rubritaleaceae(100)	Luteolibacter(100)	unclassified.Luteolibacter
ASV00113	Bacteria(100)	Bacteroidota(100)	Bacteroidia(100)	Sphingobacteriales(100)	NS11-12_marine_group(100)	unclassified.NS11-12_marine_group	unclassified.NS11-12_marine_group
ASV00114	Bacteria(100)	Proteobacteria(100)	Gammaproteobacteria(100)	Pseudomonadales(100)	Pseudomonadaceae(100)	Pseudomonas(100)	unclassified.Pseudomonas
ASV00115	Bacteria(100)	Proteobacteria(100)	Gammaproteobacteria(100)	Burkholderiales(100)	Comamonadaceae(100)	unclassified.Comamonadaceae	unclassified.Comamonadaceae
ASV00116	Bacteria(100)	Verrucomicrobiota(100)	Verrucomicrobiae(100)	Verrucomicrobiales(100)	Verrucomicrobiaceae(100)	unclassified.Verrucomicrobiaceae	unclassified.Verrucomicrobiaceae
ASV00117	Bacteria(100)	Proteobacteria(100)	Gammaproteobacteria(100)	Pseudomonadales(100)	Pseudomonadaceae(100)	Pseudomonas(100)	unclassified.Pseudomonas
ASV00118	Bacteria(100)	Proteobacteria(100)	Gammaproteobacteria(100)	Xanthomonadales(100)	Rhodanobacteraceae(100)	Aquimonas(100)	unclassified.Aquimonas
ASV00119	Bacteria(100)	Bacteroidota(100)	Bacteroidia(100)	Flavobacteriales(100)	Flavobacteriaceae(100)	Flavobacterium(100)	unclassified.Flavobacterium
ASV00120	Bacteria(100)	Bacteroidota(100)	Bacteroidia(100)	Sphingobacteriales(100)	env.OPS_17(100)	unclassified.env.OPS_17	unclassified.env.OPS_17
ASV00121	Bacteria(100)	Proteobacteria(100)	Gammaproteobacteria(100)	Burkholderiales(100)	Comamonadaceae(100)	Ramlibacter(100)	unclassified.Ramlibacter
ASV00122	Bacteria(100)	Verrucomicrobiota(100)	Verrucomicrobiae(100)	Verrucomicrobiales(100)	Rubritaleaceae(100)	Luteolibacter(100)	unclassified.Luteolibacter
ASV00123	Bacteria(100)	Cyanobacteria(100)	Cyanobacteriia(100)	Leptolyngbyales(100)	Leptolyngbyaceae(100)	Leptolyngbya_PCC-6306(100)	unclassified.Leptolyngbya_PCC-6306
ASV00124	Bacteria(100)	Verrucomicrobiota(100)	Verrucomicrobiae(100)	Verrucomicrobiales(100)	Rubritaleaceae(100)	Luteolibacter(100)	unclassified.Luteolibacter
ASV00125	Bacteria(100)	Proteobacteria(100)	Alphaproteobacteria(100)	Rhodobacterales(100)	Rhodobacteraceae(100)	Rhodobacter(99)	unclassified.Rhodobacter
ASV00126	Bacteria(100)	Planctomycetota(100)	Planctomycetes(100)	Pirellulales(100)	Pirellulaceae(100)	Pirellula(100)	unclassified.Pirellula
ASV00127	Bacteria(100)	Gemmatimonadota(100)	Gemmatimonadetes(100)	Gemmatimonadales(100)	Gemmatimonadaceae(100)	Gemmatimonas(100)	unclassified.Gemmatimonas
ASV00128	Bacteria(100)	Proteobacteria(100)	Gammaproteobacteria(100)	Burkholderiales(100)	Comamonadaceae(99)	unclassified.Comamonadaceae	unclassified.Comamonadaceae
ASV00129	Bacteria(100)	Proteobacteria(100)	Alphaproteobacteria(100)	Sphingomonadales(100)	Sphingomonadaceae(100)	Porphyrobacter(100)	unclassified.Porphyrobacter
ASV00130	Bacteria(100)	Planctomycetota(100)	Planctomycetes(100)	Pirellulales(100)	Pirellulaceae(100)	Pirellula(100)	unclassified.Pirellula
ASV00131	Bacteria(100)	Proteobacteria(100)	Gammaproteobacteria(100)	Xanthomonadales(100)	Xanthomonadaceae(100)	Pseudoxanthomonas(100)	unclassified.Pseudoxanthomonas
ASV00132	Bacteria(100)	Bacteroidota(100)	Bacteroidia(100)	Flavobacteriales(100)	Flavobacteriaceae(100)	Flavobacterium(100)	unclassified.Flavobacterium
ASV00133	Bacteria(100)	Verrucomicrobiota(100)	Verrucomicrobiae(100)	Verrucomicrobiales(100)	Verrucomicrobiaceae(100)	Prosthecobacter(100)	unclassified.Prosthecobacter
ASV00134	Bacteria(100)	Actinobacteriota(100)	Acidimicrobiia(100)	Microtrichales(100)	acIV(100)	acIV-B(96)	Iluma-B2(93)
ASV00135	Bacteria(100)	Verrucomicrobiota(100)	Verrucomicrobiae(100)	Verrucomicrobiales(100)	Verrucomicrobiaceae(100)	Prosthecobacter(100)	unclassified.Prosthecobacter
ASV00136	Bacteria(100)	Proteobacteria(100)	Gammaproteobacteria(100)	Oceanospirillales(100)	Pseudohongiellaceae(100)	Pseudohongiella(100)	unclassified.Pseudohongiella
ASV00137	Bacteria(100)	Proteobacteria(100)	Gammaproteobacteria(100)	Pseudomonadales(100)	Moraxellaceae(100)	Acinetobacter(100)	unclassified.Acinetobacter
ASV00138	Bacteria(100)	Planctomycetota(100)	Planctomycetes(100)	Pirellulales(100)	Pirellulaceae(100)	Pirellula(100)	unclassified.Pirellula
ASV00139	Bacteria(100)	Proteobacteria(100)	Gammaproteobacteria(100)	Pseudomonadales(100)	Pseudomonadaceae(100)	Pseudomonas(100)	unclassified.Pseudomonas
ASV00140	Bacteria(100)	Proteobacteria(100)	Alphaproteobacteria(100)	Caulobacterales(100)	Caulobacteraceae(100)	Brevundimonas(100)	unclassified.Brevundimonas
ASV00141	Bacteria(100)	Proteobacteria(100)	Alphaproteobacteria(100)	Paracaedibacterales(100)	Paracaedibacteraceae(100)	Candidatus_Finniella(90)	unclassified.Candidatus_Finniella
ASV00142	Bacteria(100)	Proteobacteria(100)	Alphaproteobacteria(100)	Rhizobiales(100)	alfVII(100)	unclassified.alfVII	unclassified.alfVII
ASV00143	Bacteria(100)	unclassified.Bacteria	unclassified.Bacteria	unclassified.Bacteria	unclassified.Bacteria	unclassified.Bacteria	unclassified.Bacteria
ASV00144	Bacteria(100)	Proteobacteria(100)	Alphaproteobacteria(100)	Acetobacterales(100)	Acetobacteraceae(100)	Roseomonas(100)	unclassified.Roseomonas
ASV00145	Bacteria(100)	Proteobacteria(100)	Gammaproteobacteria(100)	Burkholderiales(100)	Burkholderiaceae(99)	Limnobacter(98)	unclassified.Limnobacter
ASV00146	Bacteria(100)	Bacteroidota(95)	Kapabacteria(93)	Kapabacteriales(93)	unclassified.Kapabacteriales	unclassified.Kapabacteriales	unclassified.Kapabacteriales
ASV00147	Bacteria(100)	Verrucomicrobiota(100)	Verrucomicrobiae(100)	Opitutales(100)	Opitutaceae(100)	unclassified.Opitutaceae	unclassified.Opitutaceae
ASV00148	Bacteria(100)	Proteobacteria(100)	Gammaproteobacteria(100)	Burkholderiales(100)	Comamonadaceae(100)	Ramlibacter(100)	unclassified.Ramlibacter
ASV00149	Bacteria(100)	Proteobacteria(100)	Alphaproteobacteria(100)	Azospirillales(100)	Azospirillaceae(100)	Niveispirillum(100)	unclassified.Niveispirillum
ASV00150	Bacteria(100)	Bacteroidota(100)	Bacteroidia(100)	Cytophagales(100)	Microscillaceae(100)	unclassified.Microscillaceae	unclassified.Microscillaceae
ASV00151	Bacteria(100)	Verrucomicrobiota(100)	Verrucomicrobiae(100)	Verrucomicrobiales(100)	Rubritaleaceae(100)	Luteolibacter(100)	unclassified.Luteolibacter
ASV00152	Bacteria(100)	Proteobacteria(100)	Gammaproteobacteria(100)	unclassified.Gammaproteobacteria	unclassified.Gammaproteobacteria	unclassified.Gammaproteobacteria	unclassified.Gammaproteobacteria
ASV00153	Bacteria(100)	Spirochaetota(100)	Leptospirae(100)	Leptospirales(100)	Leptospiraceae(100)	Leptospira(100)	unclassified.Leptospira
ASV00154	Bacteria(100)	Actinobacteriota(100)	Actinobacteria(100)	Frankiales(100)	Sporichthyaceae(100)	hgcI_clade(100)	unclassified.hgcI_clade
ASV00155	Bacteria(100)	Proteobacteria(100)	Alphaproteobacteria(100)	Sphingomonadales(100)	Sphingomonadaceae(100)	Blastomonas(100)	unclassified.Blastomonas
ASV00156	Bacteria(100)	Proteobacteria(100)	Alphaproteobacteria(100)	Reyranellales(100)	Reyranellaceae(100)	Reyranella(100)	unclassified.Reyranella
ASV00157	Bacteria(100)	Proteobacteria(100)	Alphaproteobacteria(100)	Rhizobiales(100)	Beijerinckiaceae(100)	Methylobacterium-Methylorubrum(100)	unclassified.Methylobacterium-Methylorubrum
ASV00158	Bacteria(100)	Proteobacteria(100)	Gammaproteobacteria(100)	Burkholderiales(100)	Methylophilaceae(100)	Methylophilus(98)	unclassified.Methylophilus
ASV00159	Bacteria(100)	Proteobacteria(100)	Gammaproteobacteria(100)	Alteromonadales(100)	Alteromonadaceae(100)	Rheinheimera(100)	unclassified.Rheinheimera
ASV00160	Bacteria(100)	Planctomycetota(100)	Planctomycetes(100)	Pirellulales(100)	Pirellulaceae(100)	Pirellula(100)	unclassified.Pirellula
ASV00161	Bacteria(100)	Actinobacteriota(100)	Actinobacteria(100)	Micrococcales(100)	Luna1(100)	unclassified.Luna1	unclassified.Luna1
ASV00162	Bacteria(100)	Proteobacteria(100)	Gammaproteobacteria(100)	Aeromonadales(100)	Aeromonadaceae(100)	Aeromonas(100)	unclassified.Aeromonas
ASV00163	Bacteria(100)	Verrucomicrobiota(100)	Verrucomicrobiae(100)	Chthoniobacterales(100)	Chthoniobacteraceae(100)	Chthoniobacter(100)	unclassified.Chthoniobacter
ASV00164	Bacteria(100)	Proteobacteria(100)	Gammaproteobacteria(100)	Burkholderiales(100)	Comamonadaceae(100)	Hydrogenophaga(100)	unclassified.Hydrogenophaga
ASV00165	Bacteria(100)	Proteobacteria(100)	Gammaproteobacteria(100)	Burkholderiales(100)	betVII(100)	betVII-B(100)	betVII-B1(100)
ASV00166	Bacteria(100)	Proteobacteria(100)	Alphaproteobacteria(100)	Rhodobacterales(100)	Rhodobacteraceae(100)	Tropicimonas(98)	unclassified.Tropicimonas
ASV00167	Bacteria(100)	Bacteroidota(100)	Bacteroidia(100)	Sphingobacteriales(100)	Sphingobacteriaceae(100)	Solitalea(100)	unclassified.Solitalea
ASV00168	Bacteria(100)	Proteobacteria(100)	Gammaproteobacteria(100)	Burkholderiales(100)	betII(100)	Pnec(100)	PnecB(81)
ASV00169	Bacteria(100)	Proteobacteria(100)	Gammaproteobacteria(100)	Burkholderiales(100)	Comamonadaceae(100)	Aquabacterium(100)	unclassified.Aquabacterium
ASV00170	Bacteria(100)	Proteobacteria(100)	Alphaproteobacteria(100)	Caulobacterales(100)	Caulobacteraceae(100)	Caulobacter(100)	unclassified.Caulobacter
ASV00171	Bacteria(100)	Bacteroidota(96)	Kapabacteria(93)	Kapabacteriales(93)	unclassified.Kapabacteriales	unclassified.Kapabacteriales	unclassified.Kapabacteriales
ASV00172	Bacteria(100)	Planctomycetota(100)	Planctomycetes(100)	Pirellulales(100)	Pirellulaceae(100)	Pirellula(100)	unclassified.Pirellula
ASV00173	Bacteria(100)	Bacteroidota(100)	Bacteroidia(100)	Cytophagales(100)	Microscillaceae(100)	OLB12(100)	unclassified.OLB12
ASV00174	Bacteria(100)	Proteobacteria(100)	Gammaproteobacteria(100)	Burkholderiales(100)	Methylophilaceae(100)	Methylotenera(99)	unclassified.Methylotenera
ASV00175	Bacteria(100)	Proteobacteria(100)	Alphaproteobacteria(100)	Sphingomonadales(100)	Sphingomonadaceae(100)	Sphingomonas(100)	unclassified.Sphingomonas
ASV00176	Bacteria(100)	Patescibacteria(100)	Saccharimonadia(100)	Saccharimonadales(100)	unclassified.Saccharimonadales	unclassified.Saccharimonadales	unclassified.Saccharimonadales
ASV00177	Bacteria(100)	Proteobacteria(100)	Gammaproteobacteria(100)	Burkholderiales(100)	Comamonadaceae(100)	Curvibacter(97)	unclassified.Curvibacter
ASV00178	Bacteria(100)	Proteobacteria(100)	Gammaproteobacteria(100)	Burkholderiales(100)	betVII(100)	betVII-A(100)	betVII-A1(91)
ASV00179	Bacteria(100)	Planctomycetota(100)	vadinHA49(100)	unclassified.vadinHA49	unclassified.vadinHA49	unclassified.vadinHA49	unclassified.vadinHA49
ASV00180	Bacteria(100)	Verrucomicrobiota(100)	Verrucomicrobiae(100)	Verrucomicrobiales(100)	Rubritaleaceae(100)	Luteolibacter(100)	unclassified.Luteolibacter
ASV00181	Bacteria(100)	Proteobacteria(100)	Gammaproteobacteria(100)	Burkholderiales(100)	betII(100)	Pnec(100)	unclassified.Pnec
ASV00182	Bacteria(100)	Proteobacteria(100)	Alphaproteobacteria(100)	Caulobacterales(100)	Caulobacteraceae(100)	Phenylobacterium(100)	unclassified.Phenylobacterium
ASV00183	Bacteria(100)	Proteobacteria(100)	Alphaproteobacteria(100)	Caulobacterales(100)	alfII(100)	alfII-A(100)	Brev(100)
ASV00184	Bacteria(100)	Bacteroidota(100)	Bacteroidia(100)	Cytophagales(100)	Spirosomaceae(100)	Lacihabitans(100)	unclassified.Lacihabitans
ASV00185	Bacteria(100)	Proteobacteria(100)	Alphaproteobacteria(100)	Rhizobiales(100)	unclassified.Rhizobiales	Nordella(100)	unclassified.Nordella
ASV00186	Bacteria(100)	Proteobacteria(100)	Gammaproteobacteria(100)	Burkholderiales(100)	betVII(100)	betVII-A(100)	unclassified.betVII-A
ASV00187	Bacteria(100)	Bacteroidota(100)	Bacteroidia(100)	Sphingobacteriales(100)	NS11-12_marine_group(100)	unclassified.NS11-12_marine_group	unclassified.NS11-12_marine_group
ASV00188	Bacteria(100)	Bacteroidota(100)	Bacteroidia(100)	Sphingobacteriales(100)	NS11-12_marine_group(100)	unclassified.NS11-12_marine_group	unclassified.NS11-12_marine_group
ASV00189	Bacteria(100)	Proteobacteria(100)	Alphaproteobacteria(100)	Sphingomonadales(100)	Sphingomonadaceae(100)	Sandaracinobacter(100)	unclassified.Sandaracinobacter
ASV00190	Bacteria(100)	Proteobacteria(100)	Alphaproteobacteria(100)	Sphingomonadales(100)	alfIII(100)	alfIII-A(100)	Sphingo(100)
ASV00191	Bacteria(100)	Proteobacteria(100)	Alphaproteobacteria(100)	Caulobacterales(100)	Caulobacteraceae(100)	Brevundimonas(100)	unclassified.Brevundimonas
ASV00192	Bacteria(100)	Proteobacteria(100)	Gammaproteobacteria(100)	Pseudomonadales(100)	Pseudomonadaceae(100)	Pseudomonas(100)	unclassified.Pseudomonas
ASV00193	Bacteria(100)	Proteobacteria(100)	Gammaproteobacteria(100)	Burkholderiales(100)	Comamonadaceae(100)	Polaromonas(98)	unclassified.Polaromonas
ASV00194	Bacteria(100)	Proteobacteria(100)	Alphaproteobacteria(100)	Sphingomonadales(100)	alfIII(99)	alfIII-A(99)	Sphingo(99)
ASV00195	Bacteria(100)	Actinobacteriota(100)	Actinobacteria(100)	Micrococcales(100)	Luna1(100)	unclassified.Luna1	unclassified.Luna1
ASV00196	Bacteria(100)	Verrucomicrobiota(100)	Verrucomicrobiae(100)	Pedosphaerales(100)	Pedosphaeraceae(100)	SH3-11(100)	unclassified.SH3-11
ASV00197	Bacteria(100)	Proteobacteria(100)	Alphaproteobacteria(100)	Sphingomonadales(100)	Sphingomonadaceae(100)	Sphingobium(97)	unclassified.Sphingobium
ASV00198	Bacteria(100)	Proteobacteria(100)	Alphaproteobacteria(100)	Rhodobacterales(100)	Rhodobacteraceae(100)	Rubellimicrobium(92)	unclassified.Rubellimicrobium
ASV00199	Bacteria(100)	Bacteroidota(100)	Bacteroidia(100)	Flavobacteriales(100)	Flavobacteriaceae(100)	Flavobacterium(100)	unclassified.Flavobacterium
ASV00200	Bacteria(100)	Patescibacteria(100)	Parcubacteria(100)	unclassified.Parcubacteria	unclassified.Parcubacteria	unclassified.Parcubacteria	unclassified.Parcubacteria
ASV00201	Bacteria(100)	Proteobacteria(100)	Gammaproteobacteria(100)	Burkholderiales(100)	Comamonadaceae(100)	Ideonella(99)	unclassified.Ideonella
ASV00202	Bacteria(100)	Proteobacteria(100)	Gammaproteobacteria(100)	Pseudomonadales(100)	Moraxellaceae(100)	Acinetobacter(100)	unclassified.Acinetobacter
ASV00203	Bacteria(100)	Proteobacteria(100)	Alphaproteobacteria(100)	Rhodobacterales(100)	Rhodobacteraceae(100)	Rhodobacter(100)	unclassified.Rhodobacter
ASV00204	Bacteria(100)	Proteobacteria(100)	Alphaproteobacteria(100)	Acetobacterales(100)	Acetobacteraceae(100)	Roseomonas(98)	unclassified.Roseomonas
ASV00205	Bacteria(100)	Proteobacteria(100)	Alphaproteobacteria(100)	Rhodobacterales(100)	Rhodobacteraceae(100)	Rhodobacter(98)	unclassified.Rhodobacter
ASV00206	Bacteria(100)	Proteobacteria(100)	Gammaproteobacteria(100)	Burkholderiales(100)	betVII(100)	betVII-B(100)	betVII-B1(100)
ASV00207	Bacteria(100)	Patescibacteria(100)	Parcubacteria(100)	Candidatus_Kaiserbacteria(100)	unclassified.Candidatus_Kaiserbacteria	unclassified.Candidatus_Kaiserbacteria	unclassified.Candidatus_Kaiserbacteria
ASV00208	Bacteria(100)	Bacteroidota(100)	Bacteroidia(100)	Cytophagales(100)	Cyclobacteriaceae(100)	Algoriphagus(100)	unclassified.Algoriphagus
ASV00209	Bacteria(100)	Actinobacteriota(100)	Actinobacteria(100)	Micrococcales(100)	Luna1(100)	Luna1-A(100)	Luna1-A1(100)
ASV00210	Bacteria(100)	Verrucomicrobiota(100)	Verrucomicrobiae(100)	Pedosphaerales(100)	Pedosphaeraceae(100)	SH3-11(100)	unclassified.SH3-11
ASV00211	Bacteria(100)	Planctomycetota(100)	Planctomycetes(100)	Pirellulales(100)	Pirellulaceae(100)	unclassified.Pirellulaceae	unclassified.Pirellulaceae
ASV00212	Bacteria(100)	Proteobacteria(100)	Alphaproteobacteria(100)	Sphingomonadales(100)	Sphingomonadaceae(100)	Blastomonas(100)	unclassified.Blastomonas
ASV00213	Bacteria(100)	Acidobacteriota(100)	Acidobacteriae(100)	unclassified.Acidobacteriae	unclassified.Acidobacteriae	Paludibaculum(100)	unclassified.Paludibaculum
ASV00214	Bacteria(100)	Verrucomicrobiota(100)	Verrucomicrobiae(100)	Verrucomicrobiales(100)	Rubritaleaceae(100)	Luteolibacter(100)	unclassified.Luteolibacter
ASV00215	Bacteria(100)	Bacteroidota(100)	Bacteroidia(100)	Flavobacteriales(100)	Cryomorphaceae(100)	unclassified.Cryomorphaceae	unclassified.Cryomorphaceae
ASV00216	Bacteria(100)	Proteobacteria(100)	Alphaproteobacteria(100)	Rhodobacterales(100)	Rhodobacteraceae(100)	Tabrizicola(80)	unclassified.Tabrizicola
ASV00217	Bacteria(100)	Proteobacteria(100)	Alphaproteobacteria(100)	Sphingomonadales(100)	Sphingomonadaceae(100)	Sphingobium(99)	unclassified.Sphingobium
ASV00218	Bacteria(100)	Proteobacteria(100)	Alphaproteobacteria(100)	Caulobacterales(100)	Hyphomonadaceae(100)	Hyphomonas(100)	unclassified.Hyphomonas
ASV00219	Bacteria(100)	Bacteroidota(100)	Kapabacteria(100)	Kapabacteriales(100)	unclassified.Kapabacteriales	unclassified.Kapabacteriales	unclassified.Kapabacteriales
ASV00220	Bacteria(100)	Actinobacteriota(100)	Actinobacteria(100)	PeM15(100)	unclassified.PeM15	unclassified.PeM15	unclassified.PeM15
ASV00221	Bacteria(100)	Actinobacteriota(100)	Actinobacteria(100)	Frankiales(100)	acSTL(100)	acSTL-A(100)	acSTL-A1(98)
ASV00222	Bacteria(100)	Bacteroidota(100)	Bacteroidia(100)	Sphingobacteriales(100)	NS11-12_marine_group(100)	unclassified.NS11-12_marine_group	unclassified.NS11-12_marine_group
ASV00223	Bacteria(100)	Planctomycetota(100)	Planctomycetes(100)	Gemmatales(100)	Gemmataceae(100)	Fimbriiglobus(100)	unclassified.Fimbriiglobus
ASV00224	Bacteria(100)	Bacteroidota(100)	Bacteroidia(100)	Chitinophagales(98)	unclassified.Chitinophagales	unclassified.Chitinophagales	unclassified.Chitinophagales
ASV00225	Bacteria(100)	Proteobacteria(100)	Gammaproteobacteria(100)	Burkholderiales(100)	Burkholderiaceae(100)	Limnobacter(97)	unclassified.Limnobacter
ASV00226	Bacteria(100)	Proteobacteria(100)	Alphaproteobacteria(100)	Rhizobiales(100)	Beijerinckiaceae(98)	Psychroglaciecola(85)	unclassified.Psychroglaciecola
ASV00227	Bacteria(100)	Planctomycetota(100)	Planctomycetes(100)	Pirellulales(100)	Pirellulaceae(100)	unclassified.Pirellulaceae	unclassified.Pirellulaceae
ASV00228	Bacteria(100)	Bacteroidota(100)	Bacteroidia(100)	Chitinophagales(100)	Chitinophagaceae(100)	Edaphobaculum(100)	unclassified.Edaphobaculum
ASV00229	Bacteria(100)	Proteobacteria(100)	Alphaproteobacteria(100)	Rhodobacterales(100)	Rhodobacteraceae(100)	Tropicimonas(100)	unclassified.Tropicimonas
ASV00230	Bacteria(100)	Planctomycetota(100)	Planctomycetes(100)	Pirellulales(100)	Pirellulaceae(100)	unclassified.Pirellulaceae	unclassified.Pirellulaceae
ASV00231	Bacteria(100)	Proteobacteria(100)	Gammaproteobacteria(100)	Burkholderiales(100)	Neisseriaceae(100)	unclassified.Neisseriaceae	unclassified.Neisseriaceae
ASV00232	Bacteria(100)	Proteobacteria(100)	Alphaproteobacteria(100)	Caulobacterales(100)	Hyphomonadaceae(100)	Hirschia(100)	unclassified.Hirschia
ASV00233	Bacteria(100)	Bacteroidota(100)	Kapabacteria(100)	Kapabacteriales(100)	unclassified.Kapabacteriales	unclassified.Kapabacteriales	unclassified.Kapabacteriales
ASV00234	Bacteria(100)	Proteobacteria(100)	Alphaproteobacteria(100)	Rhizobiales(100)	Xanthobacteraceae(100)	Xanthobacter(100)	unclassified.Xanthobacter
ASV00235	Bacteria(100)	Patescibacteria(100)	Parcubacteria(100)	Candidatus_Kaiserbacteria(100)	unclassified.Candidatus_Kaiserbacteria	unclassified.Candidatus_Kaiserbacteria	unclassified.Candidatus_Kaiserbacteria
ASV00236	Bacteria(100)	Planctomycetota(100)	Planctomycetes(100)	Pirellulales(100)	Pirellulaceae(100)	unclassified.Pirellulaceae	unclassified.Pirellulaceae
ASV00237	Bacteria(100)	Bacteroidota(100)	Bacteroidia(100)	Flavobacteriales(100)	Crocinitomicaceae(100)	Fluviicola(100)	unclassified.Fluviicola
ASV00238	Bacteria(100)	Actinobacteriota(100)	Thermoleophilia(100)	Solirubrobacterales(100)	67-14(100)	unclassified.67-14	unclassified.67-14
ASV00239	Bacteria(100)	Verrucomicrobiota(100)	Verrucomicrobiae(100)	Verrucomicrobiales(100)	Verrucomicrobiaceae(100)	Prosthecobacter(99)	unclassified.Prosthecobacter
ASV00240	Bacteria(100)	Actinobacteriota(100)	Acidimicrobiia(100)	Microtrichales(100)	Ilumatobacteraceae(100)	Ilumatobacter(100)	unclassified.Ilumatobacter
ASV00241	Bacteria(100)	Proteobacteria(100)	Alphaproteobacteria(100)	Sphingomonadales(100)	Sphingomonadaceae(100)	Altererythrobacter(95)	unclassified.Altererythrobacter
ASV00242	Bacteria(100)	Patescibacteria(100)	Parcubacteria(100)	unclassified.Parcubacteria	unclassified.Parcubacteria	unclassified.Parcubacteria	unclassified.Parcubacteria
ASV00243	Bacteria(100)	Bdellovibrionota(96)	Bdellovibrionia(96)	Bdellovibrionales(96)	Bdellovibrionaceae(96)	Bdellovibrio(96)	unclassified.Bdellovibrio
ASV00244	Bacteria(100)	Proteobacteria(100)	Gammaproteobacteria(100)	Burkholderiales(100)	Comamonadaceae(100)	unclassified.Comamonadaceae	unclassified.Comamonadaceae
ASV00245	Bacteria(100)	Spirochaetota(100)	Leptospirae(100)	Leptospirales(100)	Leptospiraceae(100)	Leptospira(100)	unclassified.Leptospira
ASV00246	Bacteria(100)	Proteobacteria(100)	Gammaproteobacteria(100)	Burkholderiales(100)	betI(100)	betI-A(100)	unclassified.betI-A
ASV00247	Bacteria(100)	Bacteroidota(100)	Bacteroidia(100)	Cytophagales(99)	Cytophagaceae(80)	unclassified.Cytophagaceae	unclassified.Cytophagaceae
ASV00248	Bacteria(100)	Bacteroidota(100)	Bacteroidia(100)	Sphingobacteriales(100)	NS11-12_marine_group(100)	unclassified.NS11-12_marine_group	unclassified.NS11-12_marine_group
ASV00249	Bacteria(100)	Proteobacteria(100)	Gammaproteobacteria(100)	Burkholderiales(100)	Comamonadaceae(100)	Hydrogenophaga(100)	unclassified.Hydrogenophaga
ASV00250	Bacteria(100)	Gemmatimonadota(100)	Gemmatimonadetes(100)	Gemmatimonadales(100)	Gemmatimonadaceae(100)	Gemmatimonas(100)	unclassified.Gemmatimonas
ASV00251	Bacteria(100)	Proteobacteria(100)	Alphaproteobacteria(100)	Rhodobacterales(100)	Rhodobacteraceae(100)	Rhodobacter(100)	unclassified.Rhodobacter
ASV00252	Bacteria(100)	Proteobacteria(100)	Alphaproteobacteria(100)	Acetobacterales(100)	Acetobacteraceae(100)	Roseomonas(100)	unclassified.Roseomonas
ASV00253	Bacteria(100)	Verrucomicrobiota(100)	Verrucomicrobiae(100)	Opitutales(100)	Opitutaceae(100)	IMCC26134(100)	unclassified.IMCC26134
ASV00254	Bacteria(100)	Verrucomicrobiota(100)	Verrucomicrobiae(100)	Verrucomicrobiales(100)	Verrucomicrobiaceae(100)	Prosthecobacter(100)	unclassified.Prosthecobacter
ASV00255	Bacteria(100)	Proteobacteria(100)	Gammaproteobacteria(100)	Burkholderiales(100)	Comamonadaceae(100)	unclassified.Comamonadaceae	unclassified.Comamonadaceae
ASV00256	Bacteria(100)	Planctomycetota(100)	Phycisphaerae(100)	Phycisphaerales(99)	Phycisphaeraceae(99)	SM1A02(99)	unclassified.SM1A02
ASV00257	Bacteria(100)	Actinobacteriota(100)	Actinobacteria(100)	PeM15(100)	unclassified.PeM15	unclassified.PeM15	unclassified.PeM15
ASV00258	Bacteria(100)	Bacteroidota(100)	Bacteroidia(100)	Flavobacteriales(100)	Weeksellaceae(100)	Chryseobacterium(100)	unclassified.Chryseobacterium
ASV00259	Bacteria(100)	Bacteroidota(100)	Bacteroidia(100)	Cytophagales(100)	Spirosomaceae(100)	Runella(100)	unclassified.Runella
ASV00260	Bacteria(100)	Proteobacteria(100)	Gammaproteobacteria(100)	Burkholderiales(100)	Burkholderiaceae(97)	Lautropia(97)	unclassified.Lautropia
ASV00261	Bacteria(100)	Proteobacteria(100)	Alphaproteobacteria(100)	Rhodospirillales(100)	unclassified.Rhodospirillales	unclassified.Rhodospirillales	unclassified.Rhodospirillales
ASV00262	Bacteria(100)	Verrucomicrobiota(100)	Verrucomicrobiae(100)	Pedosphaerales(100)	Pedosphaeraceae(100)	SH3-11(100)	unclassified.SH3-11
ASV00263	Bacteria(100)	Proteobacteria(100)	Gammaproteobacteria(100)	Alteromonadales(100)	Alteromonadaceae(100)	Rheinheimera(100)	unclassified.Rheinheimera
ASV00264	Bacteria(100)	Proteobacteria(100)	Alphaproteobacteria(100)	Sphingomonadales(100)	Sphingomonadaceae(100)	Sandaracinobacter(100)	unclassified.Sandaracinobacter
ASV00265	Bacteria(100)	Verrucomicrobiota(100)	Verrucomicrobiae(100)	Verrucomicrobiales(100)	Rubritaleaceae(100)	Luteolibacter(100)	unclassified.Luteolibacter
ASV00266	Bacteria(100)	Proteobacteria(99)	Alphaproteobacteria(99)	unclassified.Alphaproteobacteria	unclassified.Alphaproteobacteria	unclassified.Alphaproteobacteria	unclassified.Alphaproteobacteria
ASV00267	Bacteria(97)	unclassified.Bacteria	unclassified.Bacteria	unclassified.Bacteria	unclassified.Bacteria	unclassified.Bacteria	unclassified.Bacteria
ASV00268	Bacteria(100)	Proteobacteria(100)	Gammaproteobacteria(100)	Burkholderiales(100)	Methylophilaceae(100)	Methylotenera(98)	unclassified.Methylotenera
ASV00269	Bacteria(100)	Planctomycetota(100)	Planctomycetes(100)	Pirellulales(100)	Pirellulaceae(100)	Rhodopirellula(100)	unclassified.Rhodopirellula
ASV00270	Bacteria(100)	Proteobacteria(100)	Alphaproteobacteria(100)	Acetobacterales(100)	Acetobacteraceae(100)	Roseococcus(100)	unclassified.Roseococcus
ASV00271	Bacteria(100)	Proteobacteria(100)	Gammaproteobacteria(100)	Burkholderiales(100)	betVII(100)	betVII-B(100)	betVII-B1(100)
ASV00272	Bacteria(100)	Deinococcota(100)	Deinococci(100)	Deinococcales(100)	Deinococcaceae(100)	Deinococcus(100)	unclassified.Deinococcus
ASV00273	Bacteria(100)	Proteobacteria(100)	Alphaproteobacteria(100)	Caulobacterales(100)	Caulobacteraceae(100)	unclassified.Caulobacteraceae	unclassified.Caulobacteraceae
ASV00274	Bacteria(100)	Bacteroidota(100)	Bacteroidia(100)	Chitinophagales(100)	bacI(100)	bacI-A(100)	bacI-A1(81)
ASV00275	Bacteria(100)	Spirochaetota(100)	Leptospirae(100)	Leptospirales(100)	Leptospiraceae(100)	Leptospira(100)	unclassified.Leptospira
ASV00276	Bacteria(100)	Proteobacteria(100)	Gammaproteobacteria(100)	Burkholderiales(100)	betII(100)	Pnec(100)	PnecB(93)
ASV00277	Bacteria(100)	Proteobacteria(100)	Gammaproteobacteria(100)	Burkholderiales(100)	Comamonadaceae(100)	Aquabacterium(100)	unclassified.Aquabacterium
ASV00278	Bacteria(100)	Proteobacteria(100)	Gammaproteobacteria(100)	Burkholderiales(100)	Chitinibacteraceae(100)	Chitinibacter(100)	unclassified.Chitinibacter
ASV00279	Bacteria(100)	Bacteroidota(100)	Bacteroidia(100)	Cytophagales(100)	Cytophagaceae(100)	Cytophaga(100)	unclassified.Cytophaga
ASV00280	Bacteria(100)	Verrucomicrobiota(100)	Verrucomicrobiae(100)	Verrucomicrobiales(100)	Rubritaleaceae(100)	Luteolibacter(100)	unclassified.Luteolibacter
ASV00281	Bacteria(100)	Proteobacteria(100)	Gammaproteobacteria(100)	Pseudomonadales(100)	Moraxellaceae(100)	Enhydrobacter(100)	unclassified.Enhydrobacter
ASV00282	Bacteria(100)	Proteobacteria(100)	Gammaproteobacteria(100)	Burkholderiales(100)	Comamonadaceae(100)	Hydrogenophaga(100)	unclassified.Hydrogenophaga
ASV00283	Bacteria(100)	Actinobacteriota(100)	Actinobacteria(100)	Streptosporangiales(100)	Nocardiopsaceae(100)	Thermobifida(100)	unclassified.Thermobifida
ASV00284	Bacteria(100)	Proteobacteria(100)	Gammaproteobacteria(100)	Pseudomonadales(100)	Pseudomonadaceae(100)	Pseudomonas(100)	unclassified.Pseudomonas
ASV00285	Bacteria(100)	Patescibacteria(100)	Parcubacteria(100)	Candidatus_Kaiserbacteria(100)	unclassified.Candidatus_Kaiserbacteria	unclassified.Candidatus_Kaiserbacteria	unclassified.Candidatus_Kaiserbacteria
ASV00286	Bacteria(100)	Proteobacteria(100)	Gammaproteobacteria(100)	Burkholderiales(100)	betVII(100)	betVII-B(100)	betVII-B1(100)
ASV00287	Bacteria(100)	Proteobacteria(100)	Gammaproteobacteria(100)	Alteromonadales(99)	unclassified.Alteromonadales	unclassified.Alteromonadales	unclassified.Alteromonadales
ASV00288	Bacteria(100)	Bacteroidota(100)	Bacteroidia(100)	Cytophagales(100)	Cytophagaceae(100)	Cytophaga(100)	unclassified.Cytophaga
ASV00289	Bacteria(100)	Actinobacteriota(100)	Actinobacteria(100)	Micrococcales(100)	Luna1(100)	Luna1-A(100)	Luna1-A1(100)
ASV00290	Bacteria(100)	Proteobacteria(100)	Alphaproteobacteria(100)	Rhizobiales(100)	unclassified.Rhizobiales	Phreatobacter(100)	unclassified.Phreatobacter
ASV00291	Bacteria(100)	Proteobacteria(100)	Gammaproteobacteria(100)	Burkholderiales(100)	Comamonadaceae(100)	Sphaerotilus(98)	unclassified.Sphaerotilus
ASV00292	Bacteria(100)	Bacteroidota(100)	Bacteroidia(100)	Cytophagales(100)	Cytophagaceae(91)	Cytophaga(91)	unclassified.Cytophaga
ASV00293	Bacteria(100)	Proteobacteria(100)	Alphaproteobacteria(100)	Sphingomonadales(100)	Sphingomonadaceae(100)	Novosphingobium(100)	unclassified.Novosphingobium
ASV00294	Bacteria(100)	Proteobacteria(100)	Alphaproteobacteria(100)	Rhodospirillales(100)	Rhodospirillaceae(100)	Novispirillum(100)	unclassified.Novispirillum
ASV00295	Bacteria(100)	Bacteroidota(100)	Bacteroidia(100)	Cytophagales(100)	bacIII(100)	unclassified.bacIII	unclassified.bacIII
ASV00296	Bacteria(100)	Proteobacteria(100)	Alphaproteobacteria(100)	Caulobacterales(100)	Caulobacteraceae(100)	Brevundimonas(99)	unclassified.Brevundimonas
ASV00297	Bacteria(100)	Cyanobacteria(100)	Cyanobacteriia(100)	Cyanobacteriales(100)	Nostocaceae(100)	Nostoc_PCC-7524(95)	unclassified.Nostoc_PCC-7524
ASV00298	Bacteria(100)	Proteobacteria(100)	Alphaproteobacteria(100)	Sphingomonadales(100)	alfIII(100)	alfIII-A(100)	Sphingo(100)
ASV00299	Bacteria(100)	Proteobacteria(100)	Alphaproteobacteria(100)	Rickettsiales(100)	Rickettsiaceae(98)	unclassified.Rickettsiaceae	unclassified.Rickettsiaceae
ASV00300	Bacteria(100)	Bacteroidota(100)	Bacteroidia(100)	Cytophagales(100)	Cytophagaceae(100)	Cytophaga(100)	unclassified.Cytophaga
ASV00301	Bacteria(100)	Proteobacteria(100)	Alphaproteobacteria(100)	Rhodobacterales(100)	Rhodobacteraceae(100)	unclassified.Rhodobacteraceae	unclassified.Rhodobacteraceae
ASV00302	Bacteria(100)	Bacteroidota(100)	Bacteroidia(100)	Sphingobacteriales(100)	NS11-12_marine_group(100)	unclassified.NS11-12_marine_group	unclassified.NS11-12_marine_group
ASV00303	Bacteria(100)	Actinobacteriota(100)	Actinobacteria(100)	Micrococcales(100)	Luna1(100)	unclassified.Luna1	unclassified.Luna1
ASV00304	Bacteria(100)	Proteobacteria(100)	Alphaproteobacteria(100)	SAR11_clade(100)	alfV(100)	alfV-A(100)	LD12(100)
ASV00305	Bacteria(100)	Proteobacteria(100)	Gammaproteobacteria(100)	unclassified.Gammaproteobacteria	unclassified.Gammaproteobacteria	unclassified.Gammaproteobacteria	unclassified.Gammaproteobacteria
ASV00306	Bacteria(100)	Proteobacteria(100)	Gammaproteobacteria(100)	Burkholderiales(100)	Chromobacteriaceae(100)	Vogesella(100)	unclassified.Vogesella
ASV00307	Bacteria(100)	Proteobacteria(100)	Alphaproteobacteria(100)	Acetobacterales(100)	Acetobacteraceae(100)	Roseococcus(100)	unclassified.Roseococcus
ASV00308	Bacteria(100)	Planctomycetota(100)	Planctomycetes(100)	Gemmatales(100)	Gemmataceae(100)	Fimbriiglobus(100)	unclassified.Fimbriiglobus
ASV00309	Bacteria(100)	Proteobacteria(100)	Gammaproteobacteria(100)	Burkholderiales(100)	Methylophilaceae(100)	unclassified.Methylophilaceae	unclassified.Methylophilaceae
ASV00310	Bacteria(100)	Actinobacteriota(100)	Acidimicrobiia(100)	Microtrichales(100)	Iamiaceae(100)	Iamia(100)	unclassified.Iamia
ASV00311	Bacteria(100)	Verrucomicrobiota(100)	Verrucomicrobiae(100)	Opitutales(100)	Opitutaceae(100)	unclassified.Opitutaceae	unclassified.Opitutaceae
ASV00312	Bacteria(100)	Bacteroidota(100)	Bacteroidia(100)	Cytophagales(100)	Microscillaceae(100)	unclassified.Microscillaceae	unclassified.Microscillaceae
ASV00313	Bacteria(100)	Proteobacteria(100)	Gammaproteobacteria(100)	Burkholderiales(100)	betII(100)	Pnec(100)	PnecB(81)
ASV00314	Bacteria(100)	Verrucomicrobiota(100)	Verrucomicrobiae(100)	Opitutales(100)	Opitutaceae(100)	Lacunisphaera(91)	unclassified.Lacunisphaera
ASV00315	Bacteria(100)	Proteobacteria(100)	Gammaproteobacteria(100)	Burkholderiales(100)	betI(100)	betI-A(100)	unclassified.betI-A
ASV00316	Bacteria(100)	Proteobacteria(100)	Alphaproteobacteria(100)	Caulobacterales(100)	alfII(100)	unclassified.alfII	unclassified.alfII
ASV00317	Bacteria(100)	Proteobacteria(100)	Alphaproteobacteria(100)	Sphingomonadales(100)	Sphingomonadaceae(100)	Sphingomonas(100)	unclassified.Sphingomonas
ASV00318	Bacteria(100)	Proteobacteria(100)	Gammaproteobacteria(100)	Cellvibrionales(100)	Cellvibrionaceae(100)	Cellvibrio(100)	unclassified.Cellvibrio
ASV00319	Bacteria(100)	Proteobacteria(100)	Gammaproteobacteria(100)	Burkholderiales(100)	Comamonadaceae(100)	Rhizobacter(99)	unclassified.Rhizobacter
ASV00320	Bacteria(100)	Planctomycetota(100)	Planctomycetes(100)	Gemmatales(100)	Gemmataceae(100)	Zavarzinella(100)	unclassified.Zavarzinella
ASV00321	Bacteria(100)	Proteobacteria(100)	Gammaproteobacteria(100)	Burkholderiales(100)	betVII(100)	betVII-A(100)	betVII-A1(98)
ASV00322	Bacteria(100)	Proteobacteria(100)	Alphaproteobacteria(100)	unclassified.Alphaproteobacteria	unclassified.Alphaproteobacteria	unclassified.Alphaproteobacteria	unclassified.Alphaproteobacteria
ASV00323	Bacteria(100)	Proteobacteria(100)	Gammaproteobacteria(100)	Pseudomonadales(100)	Pseudomonadaceae(100)	Pseudomonas(100)	unclassified.Pseudomonas
ASV00324	Bacteria(100)	Bacteroidota(100)	Bacteroidia(100)	Flavobacteriales(96)	NS9_marine_group(94)	unclassified.NS9_marine_group	unclassified.NS9_marine_group
ASV00325	Bacteria(100)	Proteobacteria(100)	Gammaproteobacteria(100)	Pseudomonadales(100)	Pseudomonadaceae(100)	Pseudomonas(100)	unclassified.Pseudomonas
ASV00326	Bacteria(100)	Patescibacteria(100)	Saccharimonadia(100)	Saccharimonadales(100)	unclassified.Saccharimonadales	unclassified.Saccharimonadales	unclassified.Saccharimonadales
ASV00327	Bacteria(100)	Bacteroidota(100)	Bacteroidia(100)	Flavobacteriales(100)	bacII(100)	bacII-A(100)	unclassified.bacII-A
ASV00328	Bacteria(100)	Bacteroidota(100)	Bacteroidia(100)	Chitinophagales(100)	bacI(100)	bacI-A(100)	unclassified.bacI-A
ASV00329	Bacteria(100)	Proteobacteria(100)	Alphaproteobacteria(100)	Rhizobiales(100)	Hyphomicrobiaceae(100)	Hyphomicrobium(100)	unclassified.Hyphomicrobium
ASV00330	Bacteria(100)	Proteobacteria(100)	Alphaproteobacteria(100)	Rhodobacterales(100)	Rhodobacteraceae(100)	Rhodobacter(87)	unclassified.Rhodobacter
ASV00331	Bacteria(100)	Proteobacteria(100)	Alphaproteobacteria(100)	Sphingomonadales(100)	alfIII(100)	alfIII-A(100)	Sphingo(100)
ASV00332	Bacteria(100)	Proteobacteria(100)	Gammaproteobacteria(100)	Burkholderiales(100)	betVII(100)	betVII-A(100)	unclassified.betVII-A
ASV00333	Bacteria(100)	Bacteroidota(100)	Bacteroidia(100)	Cytophagales(100)	Microscillaceae(100)	Chryseolinea(100)	unclassified.Chryseolinea
ASV00334	Bacteria(100)	Planctomycetota(100)	Planctomycetes(100)	Planctomycetales(100)	Schlesneriaceae(100)	Planctopirus(100)	unclassified.Planctopirus
ASV00335	Bacteria(100)	Actinobacteriota(100)	Acidimicrobiia(100)	Microtrichales(100)	Ilumatobacteraceae(100)	CL500-29_marine_group(100)	unclassified.CL500-29_marine_group
ASV00336	Bacteria(100)	Proteobacteria(100)	Gammaproteobacteria(100)	Burkholderiales(100)	Comamonadaceae(100)	Acidovorax(97)	unclassified.Acidovorax
ASV00337	Bacteria(100)	Proteobacteria(100)	Alphaproteobacteria(100)	Reyranellales(100)	Reyranellaceae(100)	Reyranella(100)	unclassified.Reyranella
ASV00338	Bacteria(100)	Verrucomicrobiota(100)	Verrucomicrobiae(100)	Verrucomicrobiales(100)	Verrucomicrobiaceae(100)	unclassified.Verrucomicrobiaceae	unclassified.Verrucomicrobiaceae
ASV00339	Bacteria(100)	Proteobacteria(100)	Alphaproteobacteria(100)	Sphingomonadales(100)	Sphingomonadaceae(100)	Sandaracinobacter(100)	unclassified.Sandaracinobacter
ASV00340	Bacteria(100)	Proteobacteria(100)	Alphaproteobacteria(100)	Sphingomonadales(100)	Sphingomonadaceae(100)	Novosphingobium(100)	unclassified.Novosphingobium
ASV00341	Bacteria(100)	Bacteroidota(100)	Bacteroidia(100)	Chitinophagales(100)	Saprospiraceae(100)	unclassified.Saprospiraceae	unclassified.Saprospiraceae
ASV00342	Bacteria(100)	Proteobacteria(100)	Gammaproteobacteria(100)	Enterobacterales(100)	Morganellaceae(100)	Buchnera(100)	unclassified.Buchnera
ASV00343	Bacteria(100)	Planctomycetota(100)	Planctomycetes(100)	Planctomycetales(100)	Rubinisphaeraceae(100)	SH-PL14(100)	unclassified.SH-PL14
ASV00344	Bacteria(100)	Proteobacteria(100)	Alphaproteobacteria(100)	Sphingomonadales(100)	Sphingomonadaceae(100)	Novosphingobium(99)	unclassified.Novosphingobium
ASV00345	Bacteria(100)	Proteobacteria(100)	Alphaproteobacteria(100)	Holosporales(94)	Holosporaceae(94)	unclassified.Holosporaceae	unclassified.Holosporaceae
ASV00346	Bacteria(100)	Proteobacteria(100)	Alphaproteobacteria(100)	Rhizobiales(100)	unclassified.Rhizobiales	Phreatobacter(100)	unclassified.Phreatobacter
ASV00347	Bacteria(100)	Proteobacteria(100)	Alphaproteobacteria(100)	Caulobacterales(100)	Hyphomonadaceae(100)	Hyphomonas(100)	unclassified.Hyphomonas
ASV00348	Bacteria(100)	Verrucomicrobiota(100)	Verrucomicrobiae(100)	Opitutales(100)	Opitutaceae(100)	Lacunisphaera(98)	unclassified.Lacunisphaera
ASV00349	Bacteria(100)	Gemmatimonadota(100)	Gemmatimonadetes(100)	Gemmatimonadales(100)	Gemmatimonadaceae(100)	Gemmatimonas(100)	unclassified.Gemmatimonas
ASV00350	Bacteria(100)	Verrucomicrobiota(100)	Verrucomicrobiae(100)	Verrucomicrobiales(100)	DEV007(100)	unclassified.DEV007	unclassified.DEV007
ASV00351	Bacteria(100)	Proteobacteria(100)	Alphaproteobacteria(100)	Rhodospirillales(99)	unclassified.Rhodospirillales	unclassified.Rhodospirillales	unclassified.Rhodospirillales
ASV00352	Bacteria(100)	SAR324_clade(Marine_group_B)(81)	unclassified.SAR324_clade	unclassified.SAR324_clade	unclassified.SAR324_clade	unclassified.SAR324_clade	unclassified.SAR324_clade
ASV00353	Bacteria(100)	Proteobacteria(100)	Gammaproteobacteria(100)	Burkholderiales(100)	Burkholderiaceae(99)	Limnobacter(99)	unclassified.Limnobacter
ASV00354	Bacteria(100)	Proteobacteria(100)	Alphaproteobacteria(100)	Caulobacterales(100)	alfII(100)	alfII-A(100)	Brev(100)
ASV00355	Bacteria(100)	Proteobacteria(100)	Alphaproteobacteria(100)	Rhizobiales(100)	Beijerinckiaceae(100)	Bosea(100)	unclassified.Bosea
ASV00356	Bacteria(100)	Proteobacteria(100)	Alphaproteobacteria(100)	Sphingomonadales(100)	alfIII(87)	alfIII-A(86)	Sphingo(86)
ASV00357	Bacteria(100)	Patescibacteria(100)	Parcubacteria(100)	Candidatus_Kaiserbacteria(100)	unclassified.Candidatus_Kaiserbacteria	unclassified.Candidatus_Kaiserbacteria	unclassified.Candidatus_Kaiserbacteria
ASV00358	Bacteria(100)	Bacteroidota(100)	Bacteroidia(100)	Chitinophagales(95)	unclassified.Chitinophagales	unclassified.Chitinophagales	unclassified.Chitinophagales
ASV00359	Bacteria(100)	Proteobacteria(100)	Gammaproteobacteria(100)	Burkholderiales(100)	betVII(100)	betVII-A(100)	betVII-A1(98)
ASV00360	Bacteria(100)	Proteobacteria(100)	Gammaproteobacteria(100)	Burkholderiales(100)	betI(100)	betI-A(95)	Lhab-A2(95)
ASV00361	Bacteria(100)	Bdellovibrionota(100)	Bdellovibrionia(100)	Bdellovibrionales(100)	Bdellovibrionaceae(100)	Bdellovibrio(100)	unclassified.Bdellovibrio
ASV00362	Bacteria(100)	Proteobacteria(100)	Alphaproteobacteria(100)	Sphingomonadales(100)	Sphingomonadaceae(100)	Porphyrobacter(100)	unclassified.Porphyrobacter
ASV00363	Bacteria(100)	Proteobacteria(100)	Gammaproteobacteria(100)	Burkholderiales(100)	betVII(100)	betVII-B(100)	betVII-B1(100)
ASV00364	Bacteria(100)	Actinobacteriota(100)	Actinobacteria(100)	Corynebacteriales(100)	Nocardiaceae(100)	Rhodococcus(100)	unclassified.Rhodococcus
ASV00365	Bacteria(100)	Proteobacteria(100)	Gammaproteobacteria(100)	Burkholderiales(100)	Comamonadaceae(100)	Hydrogenophaga(96)	unclassified.Hydrogenophaga
ASV00366	Bacteria(100)	Bacteroidota(100)	Bacteroidia(100)	Sphingobacteriales(100)	bacVI(100)	unclassified.bacVI	unclassified.bacVI
ASV00367	Bacteria(100)	Verrucomicrobiota(100)	Verrucomicrobiae(100)	Verrucomicrobiales(100)	Rubritaleaceae(100)	Luteolibacter(100)	unclassified.Luteolibacter
ASV00368	Bacteria(100)	Myxococcota(99)	Myxococcia(94)	Myxococcales(94)	Myxococcaceae(94)	P3OB-42(93)	unclassified.P3OB-42
ASV00369	Bacteria(100)	Proteobacteria(100)	Gammaproteobacteria(100)	Burkholderiales(100)	Comamonadaceae(100)	Ramlibacter(100)	unclassified.Ramlibacter
ASV00370	Bacteria(100)	Proteobacteria(100)	Alphaproteobacteria(100)	Rhizobiales(100)	Rhizobiaceae(100)	Allorhizobium-Neorhizobium-Pararhizobium-Rhizobium(100)	unclassified.Allorhizobium-Neorhizobium-Pararhizobium-Rhizobium
ASV00371	Bacteria(100)	Actinobacteriota(100)	Actinobacteria(100)	Micrococcales(100)	Microbacteriaceae(100)	Microbacterium(100)	unclassified.Microbacterium
ASV00372	Bacteria(100)	Proteobacteria(99)	Alphaproteobacteria(99)	unclassified.Alphaproteobacteria	unclassified.Alphaproteobacteria	unclassified.Alphaproteobacteria	unclassified.Alphaproteobacteria
ASV00373	Bacteria(100)	Planctomycetota(100)	Phycisphaerae(100)	Phycisphaerales(100)	Phycisphaeraceae(100)	SM1A02(100)	unclassified.SM1A02
ASV00374	Bacteria(100)	Proteobacteria(100)	Gammaproteobacteria(100)	Xanthomonadales(100)	Xanthomonadaceae(100)	Stenotrophomonas(100)	unclassified.Stenotrophomonas
ASV00375	Bacteria(100)	Gemmatimonadota(100)	Gemmatimonadetes(100)	Gemmatimonadales(100)	Gemmatimonadaceae(100)	unclassified.Gemmatimonadaceae	unclassified.Gemmatimonadaceae
ASV00376	Bacteria(100)	Proteobacteria(100)	Alphaproteobacteria(100)	Rhizobiales(100)	Rhizobiaceae(100)	Allorhizobium-Neorhizobium-Pararhizobium-Rhizobium(89)	unclassified.Allorhizobium-Neorhizobium-Pararhizobium-Rhizobium
ASV00377	Bacteria(100)	Actinobacteriota(100)	Acidimicrobiia(100)	Microtrichales(100)	Ilumatobacteraceae(100)	unclassified.Ilumatobacteraceae	unclassified.Ilumatobacteraceae
ASV00378	Bacteria(100)	Proteobacteria(100)	Alphaproteobacteria(100)	Rhizobiales(100)	alfI(100)	alfI-B(100)	unclassified.alfI-B
ASV00379	Bacteria(98)	unclassified.Bacteria	unclassified.Bacteria	unclassified.Bacteria	unclassified.Bacteria	unclassified.Bacteria	unclassified.Bacteria
ASV00380	Bacteria(100)	Proteobacteria(100)	Alphaproteobacteria(100)	Rickettsiales(98)	SM2D12(98)	unclassified.SM2D12	unclassified.SM2D12
ASV00381	Bacteria(100)	Actinobacteriota(100)	Actinobacteria(100)	Micrococcales(100)	acIII(84)	acIII-A(84)	unclassified.acIII-A
ASV00382	Bacteria(100)	Bacteroidota(100)	Bacteroidia(100)	Cytophagales(100)	Microscillaceae(100)	unclassified.Microscillaceae	unclassified.Microscillaceae
ASV00383	Bacteria(100)	Proteobacteria(100)	Alphaproteobacteria(100)	Micavibrionales(100)	Micavibrionaceae(100)	unclassified.Micavibrionaceae	unclassified.Micavibrionaceae
ASV00384	Bacteria(100)	Bacteroidota(100)	Bacteroidia(100)	Cytophagales(100)	bacIII(100)	unclassified.bacIII	unclassified.bacIII
ASV00385	Bacteria(100)	Myxococcota(100)	Polyangia(100)	Polyangiales(100)	BIrii41(98)	unclassified.BIrii41	unclassified.BIrii41
ASV00386	Bacteria(100)	Proteobacteria(100)	Gammaproteobacteria(100)	Burkholderiales(100)	Nitrosomonadaceae(99)	966-1(98)	unclassified.966-1
ASV00387	Bacteria(100)	Proteobacteria(100)	Alphaproteobacteria(100)	Azospirillales(100)	Azospirillaceae(100)	Niveispirillum(100)	unclassified.Niveispirillum
ASV00388	Bacteria(100)	Proteobacteria(100)	Gammaproteobacteria(100)	Burkholderiales(100)	Comamonadaceae(100)	Leptothrix(93)	unclassified.Leptothrix
ASV00389	Bacteria(100)	Bacteroidota(100)	Bacteroidia(100)	Flavobacteriales(100)	Crocinitomicaceae(100)	Fluviicola(100)	unclassified.Fluviicola
ASV00390	Bacteria(100)	Proteobacteria(100)	Alphaproteobacteria(100)	Acetobacterales(100)	Acetobacteraceae(100)	Roseomonas(87)	unclassified.Roseomonas
ASV00391	Bacteria(100)	unclassified.Bacteria	unclassified.Bacteria	unclassified.Bacteria	unclassified.Bacteria	unclassified.Bacteria	unclassified.Bacteria
ASV00392	Bacteria(100)	Proteobacteria(100)	Gammaproteobacteria(100)	Burkholderiales(100)	Oxalobacteraceae(100)	Massilia(100)	unclassified.Massilia
ASV00393	Bacteria(100)	Bacteroidota(100)	Bacteroidia(100)	Chitinophagales(100)	bacI(100)	bacI-A(100)	unclassified.bacI-A
ASV00394	Bacteria(100)	Proteobacteria(100)	Alphaproteobacteria(100)	Rhizobiales(100)	Devosiaceae(100)	unclassified.Devosiaceae	unclassified.Devosiaceae
ASV00395	Bacteria(100)	Proteobacteria(100)	Alphaproteobacteria(100)	Rhizobiales(99)	unclassified.Rhizobiales	unclassified.Rhizobiales	unclassified.Rhizobiales
ASV00396	Bacteria(100)	Proteobacteria(100)	Alphaproteobacteria(100)	Caulobacterales(87)	Hyphomonadaceae(87)	unclassified.Hyphomonadaceae	unclassified.Hyphomonadaceae
ASV00397	Bacteria(100)	Proteobacteria(100)	Alphaproteobacteria(100)	Sphingomonadales(100)	alfIII(97)	alfIII-A(97)	Sphingo(97)
ASV00398	Bacteria(100)	Proteobacteria(100)	Gammaproteobacteria(100)	Burkholderiales(100)	Comamonadaceae(100)	Roseateles(97)	unclassified.Roseateles
ASV00399	Bacteria(100)	Firmicutes(100)	Bacilli(100)	Exiguobacterales(100)	Exiguobacteraceae(100)	Exiguobacterium(100)	unclassified.Exiguobacterium
ASV00400	Bacteria(100)	Proteobacteria(100)	Gammaproteobacteria(100)	Burkholderiales(100)	betI(100)	betI-A(100)	unclassified.betI-A
ASV00401	Bacteria(100)	Actinobacteriota(100)	Actinobacteria(100)	PeM15(100)	unclassified.PeM15	unclassified.PeM15	unclassified.PeM15
ASV00402	Bacteria(100)	Verrucomicrobiota(100)	Verrucomicrobiae(100)	Verrucomicrobiales(100)	Rubritaleaceae(100)	Luteolibacter(99)	unclassified.Luteolibacter
ASV00403	Bacteria(100)	Proteobacteria(100)	Alphaproteobacteria(100)	Sphingomonadales(100)	Sphingomonadaceae(100)	Sphingobium(98)	unclassified.Sphingobium
ASV00404	Bacteria(100)	Bacteroidota(100)	Bacteroidia(100)	Cytophagales(100)	bacIII(100)	bacIII-A(100)	Flecto(100)
ASV00405	Bacteria(100)	Firmicutes(100)	Bacilli(100)	Staphylococcales(100)	Staphylococcaceae(100)	Staphylococcus(100)	unclassified.Staphylococcus
ASV00406	Bacteria(100)	Proteobacteria(100)	Alphaproteobacteria(100)	Sphingomonadales(100)	alfIII(96)	alfIII-A(96)	Sphingo(96)
ASV00407	Bacteria(100)	Proteobacteria(100)	Gammaproteobacteria(100)	Xanthomonadales(100)	Xanthomonadaceae(100)	Pseudoxanthomonas(100)	unclassified.Pseudoxanthomonas
ASV00408	Bacteria(100)	Proteobacteria(100)	Gammaproteobacteria(100)	Xanthomonadales(100)	Xanthomonadaceae(98)	unclassified.Xanthomonadaceae	unclassified.Xanthomonadaceae
ASV00409	Bacteria(100)	Proteobacteria(100)	Alphaproteobacteria(100)	Rhizobiales(100)	unclassified.Rhizobiales	Phreatobacter(94)	unclassified.Phreatobacter
ASV00410	Bacteria(100)	Proteobacteria(100)	Alphaproteobacteria(100)	Micavibrionales(100)	unclassified.Micavibrionales	unclassified.Micavibrionales	unclassified.Micavibrionales
ASV00411	Bacteria(100)	Proteobacteria(100)	Gammaproteobacteria(100)	Xanthomonadales(100)	Xanthomonadaceae(100)	Silanimonas(100)	unclassified.Silanimonas
ASV00412	Bacteria(100)	Proteobacteria(100)	Gammaproteobacteria(100)	Enterobacterales(100)	Morganellaceae(100)	Buchnera(100)	unclassified.Buchnera
ASV00413	Bacteria(100)	Verrucomicrobiota(100)	Verrucomicrobiae(100)	Opitutales(100)	Opitutaceae(100)	Lacunisphaera(88)	unclassified.Lacunisphaera
ASV00414	Bacteria(100)	Bacteroidota(100)	Bacteroidia(100)	Cytophagales(98)	unclassified.Cytophagales	unclassified.Cytophagales	unclassified.Cytophagales
ASV00415	Bacteria(100)	Actinobacteriota(100)	Actinobacteria(100)	Micrococcales(100)	Micrococcaceae(100)	Micrococcus(100)	unclassified.Micrococcus
ASV00416	Bacteria(100)	Proteobacteria(100)	Gammaproteobacteria(100)	unclassified.Gammaproteobacteria	unclassified.Gammaproteobacteria	Acidibacter(97)	unclassified.Acidibacter
ASV00417	Bacteria(100)	Bacteroidota(100)	Bacteroidia(100)	Flavobacteriales(100)	NS9_marine_group(100)	unclassified.NS9_marine_group	unclassified.NS9_marine_group
ASV00418	Bacteria(100)	Verrucomicrobiota(100)	Verrucomicrobiae(100)	Chthoniobacterales(100)	Chthoniobacteraceae(99)	Chthoniobacter(96)	unclassified.Chthoniobacter
ASV00419	Bacteria(100)	Actinobacteriota(100)	Actinobacteria(100)	Micrococcales(100)	Luna1(89)	unclassified.Luna1	unclassified.Luna1
ASV00420	Bacteria(100)	Proteobacteria(100)	Alphaproteobacteria(100)	Micavibrionales(100)	Micavibrionaceae(100)	unclassified.Micavibrionaceae	unclassified.Micavibrionaceae
ASV00421	Bacteria(100)	Proteobacteria(100)	Alphaproteobacteria(100)	Sphingomonadales(100)	alfIV(100)	alfIV-B(100)	M-L-85(100)
ASV00422	Bacteria(100)	Planctomycetota(100)	Planctomycetes(100)	Gemmatales(100)	Gemmataceae(100)	Fimbriiglobus(100)	unclassified.Fimbriiglobus
ASV00423	Bacteria(100)	Proteobacteria(100)	Alphaproteobacteria(100)	unclassified.Alphaproteobacteria	unclassified.Alphaproteobacteria	unclassified.Alphaproteobacteria	unclassified.Alphaproteobacteria
ASV00424	Bacteria(100)	Proteobacteria(100)	Alphaproteobacteria(100)	Sphingomonadales(100)	Sphingomonadaceae(100)	Porphyrobacter(98)	unclassified.Porphyrobacter
ASV00425	Bacteria(100)	Verrucomicrobiota(100)	Verrucomicrobiae(100)	Verrucomicrobiales(100)	DEV007(100)	unclassified.DEV007	unclassified.DEV007
ASV00426	Bacteria(100)	Proteobacteria(100)	Alphaproteobacteria(100)	Sphingomonadales(100)	unclassified.Sphingomonadales	unclassified.Sphingomonadales	unclassified.Sphingomonadales
ASV00427	Bacteria(100)	Proteobacteria(100)	Alphaproteobacteria(100)	Sphingomonadales(100)	alfIV(96)	alfIV-A(95)	Novo-A2(83)
ASV00428	Bacteria(100)	Bacteroidota(100)	Bacteroidia(100)	Sphingobacteriales(100)	NS11-12_marine_group(100)	unclassified.NS11-12_marine_group	unclassified.NS11-12_marine_group
ASV00429	Bacteria(100)	Proteobacteria(100)	Gammaproteobacteria(100)	Burkholderiales(100)	betVII(100)	betVII-A(100)	unclassified.betVII-A
ASV00430	Bacteria(100)	Bacteroidota(100)	Bacteroidia(100)	Sphingobacteriales(100)	bacVI(100)	unclassified.bacVI	unclassified.bacVI
ASV00431	Bacteria(100)	Bacteroidota(100)	Bacteroidia(100)	Flavobacteriales(100)	Flavobacteriaceae(100)	Flavobacterium(100)	unclassified.Flavobacterium
ASV00432	Bacteria(100)	Firmicutes(100)	Bacilli(100)	Staphylococcales(100)	Staphylococcaceae(100)	Staphylococcus(100)	unclassified.Staphylococcus
ASV00433	Bacteria(100)	Proteobacteria(100)	Alphaproteobacteria(100)	Rhizobiales(100)	Xanthobacteraceae(100)	Xanthobacter(98)	unclassified.Xanthobacter
ASV00434	Bacteria(100)	Proteobacteria(100)	Gammaproteobacteria(100)	Xanthomonadales(100)	Xanthomonadaceae(100)	Pseudoxanthomonas(100)	unclassified.Pseudoxanthomonas
ASV00435	Bacteria(100)	Proteobacteria(100)	Alphaproteobacteria(100)	Sphingomonadales(100)	Sphingomonadaceae(100)	Sphingobium(100)	unclassified.Sphingobium
ASV00436	Bacteria(100)	Bacteroidota(100)	Bacteroidia(100)	Cytophagales(100)	Cytophagaceae(100)	Cytophaga(100)	unclassified.Cytophaga
ASV00437	Bacteria(100)	Acidobacteriota(100)	Acidobacteriae(100)	Bryobacterales(100)	Bryobacteraceae(100)	Bryobacter(100)	unclassified.Bryobacter
ASV00438	Bacteria(100)	Verrucomicrobiota(100)	Verrucomicrobiae(100)	Verrucomicrobiales(100)	Verrucomicrobiaceae(100)	unclassified.Verrucomicrobiaceae	unclassified.Verrucomicrobiaceae
ASV00439	Bacteria(100)	Verrucomicrobiota(100)	Verrucomicrobiae(100)	Opitutales(100)	Opitutaceae(100)	IMCC26134(99)	unclassified.IMCC26134
ASV00440	Bacteria(100)	Actinobacteriota(100)	Actinobacteria(100)	Pseudonocardiales(100)	Pseudonocardiaceae(100)	Saccharomonospora(100)	unclassified.Saccharomonospora
ASV00441	Bacteria(100)	Proteobacteria(100)	Alphaproteobacteria(100)	Rhizobiales(100)	Rhizobiaceae(100)	Allorhizobium-Neorhizobium-Pararhizobium-Rhizobium(96)	unclassified.Allorhizobium-Neorhizobium-Pararhizobium-Rhizobium
ASV00442	Bacteria(100)	Bdellovibrionota(100)	Bdellovibrionia(100)	Bdellovibrionales(100)	Bdellovibrionaceae(100)	Bdellovibrio(100)	unclassified.Bdellovibrio
ASV00443	Bacteria(100)	Firmicutes(100)	Bacilli(100)	Staphylococcales(100)	Staphylococcaceae(100)	Staphylococcus(100)	unclassified.Staphylococcus
ASV00444	Bacteria(100)	Proteobacteria(100)	Gammaproteobacteria(100)	Burkholderiales(100)	betVII(100)	betVII-A(100)	unclassified.betVII-A
ASV00445	Bacteria(100)	Proteobacteria(100)	Gammaproteobacteria(100)	Pseudomonadales(100)	Pseudomonadaceae(100)	Pseudomonas(100)	unclassified.Pseudomonas
ASV00446	Bacteria(100)	Planctomycetota(100)	OM190(100)	unclassified.OM190	unclassified.OM190	unclassified.OM190	unclassified.OM190
ASV00447	Bacteria(100)	Planctomycetota(100)	Planctomycetes(100)	Pirellulales(100)	Pirellulaceae(100)	Pirellula(100)	unclassified.Pirellula
ASV00448	Bacteria(100)	Cyanobacteria(100)	Cyanobacteriia(100)	Cyanobacteriales(100)	Nostocaceae(100)	Nostoc_PCC-7524(100)	unclassified.Nostoc_PCC-7524
ASV00449	Bacteria(100)	Proteobacteria(100)	Gammaproteobacteria(100)	Burkholderiales(100)	Comamonadaceae(100)	unclassified.Comamonadaceae	unclassified.Comamonadaceae
ASV00450	Bacteria(100)	Verrucomicrobiota(100)	Verrucomicrobiae(100)	Verrucomicrobiales(100)	Rubritaleaceae(100)	Haloferula(99)	unclassified.Haloferula
ASV00451	Bacteria(100)	Proteobacteria(100)	Gammaproteobacteria(100)	Burkholderiales(100)	betVII(100)	betVII-A(100)	unclassified.betVII-A
ASV00452	Bacteria(100)	Actinobacteriota(100)	Actinobacteria(100)	Frankiales(100)	acI(100)	acI-B(100)	acI-B1(100)
ASV00453	Bacteria(100)	Proteobacteria(100)	Gammaproteobacteria(100)	Alteromonadales(100)	Alteromonadaceae(100)	Rheinheimera(100)	unclassified.Rheinheimera
ASV00454	Bacteria(100)	Proteobacteria(100)	Alphaproteobacteria(100)	Rhizobiales(100)	Pleomorphomonadaceae(98)	Chthonobacter(98)	unclassified.Chthonobacter
ASV00455	Bacteria(100)	Bdellovibrionota(81)	Bdellovibrionia(80)	Bdellovibrionales(80)	Bdellovibrionaceae(80)	unclassified.Bdellovibrionaceae	unclassified.Bdellovibrionaceae
ASV00456	Bacteria(100)	Patescibacteria(100)	Parcubacteria(100)	Candidatus_Nomurabacteria(82)	unclassified.Candidatus_Nomurabacteria	unclassified.Candidatus_Nomurabacteria	unclassified.Candidatus_Nomurabacteria
ASV00457	Bacteria(100)	Proteobacteria(100)	Gammaproteobacteria(100)	Coxiellales(100)	Coxiellaceae(100)	Coxiella(100)	unclassified.Coxiella
ASV00458	Bacteria(100)	Actinobacteriota(100)	Actinobacteria(100)	Frankiales(100)	acSTL(100)	acSTL-A(100)	unclassified.acSTL-A
ASV00459	Bacteria(100)	Bdellovibrionota(100)	Bdellovibrionia(100)	Bdellovibrionales(100)	Bdellovibrionaceae(100)	Bdellovibrio(100)	unclassified.Bdellovibrio
ASV00460	Bacteria(100)	Proteobacteria(100)	Alphaproteobacteria(100)	Acetobacterales(100)	Acetobacteraceae(100)	Roseomonas(100)	unclassified.Roseomonas
ASV00461	Bacteria(100)	Verrucomicrobiota(100)	Verrucomicrobiae(100)	Opitutales(100)	Opitutaceae(100)	unclassified.Opitutaceae	unclassified.Opitutaceae
ASV00462	Bacteria(100)	Bacteroidota(100)	Bacteroidia(100)	Flavobacteriales(100)	Flavobacteriaceae(100)	Flavobacterium(100)	unclassified.Flavobacterium
ASV00463	Bacteria(100)	Actinobacteriota(100)	Actinobacteria(100)	Micrococcales(100)	acIII(93)	acIII-A(93)	unclassified.acIII-A
ASV00464	Bacteria(100)	Proteobacteria(100)	Gammaproteobacteria(100)	Burkholderiales(100)	TRA3-20(100)	unclassified.TRA3-20	unclassified.TRA3-20
ASV00465	Bacteria(100)	Proteobacteria(100)	Gammaproteobacteria(100)	Burkholderiales(100)	Comamonadaceae(100)	Aquabacterium(89)	unclassified.Aquabacterium
ASV00466	Bacteria(100)	Bacteroidota(100)	Bacteroidia(100)	Chitinophagales(100)	bacI(100)	bacI-A(100)	unclassified.bacI-A
ASV00467	Bacteria(100)	Proteobacteria(100)	Alphaproteobacteria(100)	Micavibrionales(100)	unclassified.Micavibrionales	unclassified.Micavibrionales	unclassified.Micavibrionales
ASV00468	Bacteria(100)	Verrucomicrobiota(100)	Verrucomicrobiae(100)	Verrucomicrobiales(100)	Rubritaleaceae(100)	Luteolibacter(100)	unclassified.Luteolibacter
ASV00469	Bacteria(100)	Verrucomicrobiota(100)	Verrucomicrobiae(100)	Verrucomicrobiales(100)	Rubritaleaceae(100)	Luteolibacter(100)	unclassified.Luteolibacter
ASV00470	Bacteria(100)	Planctomycetota(100)	Planctomycetes(100)	Pirellulales(100)	Pirellulaceae(100)	Rhodopirellula(97)	unclassified.Rhodopirellula
ASV00471	Bacteria(100)	Verrucomicrobiota(100)	Verrucomicrobiae(100)	Pedosphaerales(100)	Pedosphaeraceae(100)	unclassified.Pedosphaeraceae	unclassified.Pedosphaeraceae
ASV00472	Bacteria(100)	Proteobacteria(100)	Alphaproteobacteria(100)	Rhizobiales(100)	Stappiaceae(100)	Pannonibacter(96)	unclassified.Pannonibacter
ASV00473	Bacteria(100)	Verrucomicrobiota(100)	Verrucomicrobiae(100)	Verrucomicrobiales(100)	Verrucomicrobiaceae(100)	Prosthecobacter(100)	unclassified.Prosthecobacter
ASV00474	Bacteria(100)	Cyanobacteria(95)	Cyanobacteriia(95)	unclassified.Cyanobacteriia	unclassified.Cyanobacteriia	unclassified.Cyanobacteriia	unclassified.Cyanobacteriia
ASV00475	Bacteria(100)	Bacteroidota(100)	Bacteroidia(100)	Cytophagales(100)	bacIII(100)	unclassified.bacIII	unclassified.bacIII
ASV00476	Bacteria(100)	Proteobacteria(100)	Gammaproteobacteria(100)	Burkholderiales(100)	betVII(100)	betVII-A(100)	betVII-A1(100)
ASV00477	Bacteria(100)	Proteobacteria(100)	Gammaproteobacteria(100)	Burkholderiales(100)	betVII(99)	betVII-B(99)	betVII-B1(99)
ASV00478	Bacteria(100)	Proteobacteria(100)	Gammaproteobacteria(100)	Burkholderiales(100)	betVII(100)	betVII-B(100)	betVII-B1(100)
ASV00479	Bacteria(100)	Patescibacteria(100)	Parcubacteria(100)	Candidatus_Campbellbacteria(100)	unclassified.Candidatus_Campbellbacteria	unclassified.Candidatus_Campbellbacteria	unclassified.Candidatus_Campbellbacteria
ASV00480	Bacteria(100)	Verrucomicrobiota(100)	Verrucomicrobiae(100)	Verrucomicrobiales(100)	Verrucomicrobiaceae(100)	unclassified.Verrucomicrobiaceae	unclassified.Verrucomicrobiaceae
ASV00481	Bacteria(100)	Proteobacteria(100)	Gammaproteobacteria(100)	Pseudomonadales(100)	Pseudomonadaceae(100)	Pseudomonas(98)	unclassified.Pseudomonas
ASV00482	Bacteria(100)	Proteobacteria(100)	Gammaproteobacteria(100)	Pseudomonadales(99)	Moraxellaceae(99)	Moraxella(98)	unclassified.Moraxella
ASV00483	Bacteria(100)	Firmicutes(100)	Bacilli(100)	Staphylococcales(100)	Staphylococcaceae(100)	Staphylococcus(100)	unclassified.Staphylococcus
ASV00484	Bacteria(100)	Proteobacteria(100)	Gammaproteobacteria(100)	Xanthomonadales(100)	Xanthomonadaceae(100)	Stenotrophomonas(100)	unclassified.Stenotrophomonas
ASV00485	Bacteria(100)	Proteobacteria(100)	Gammaproteobacteria(100)	Burkholderiales(100)	betVII(100)	betVII-B(99)	betVII-B1(99)
ASV00486	Bacteria(100)	Verrucomicrobiota(100)	Verrucomicrobiae(100)	Opitutales(100)	Opitutaceae(100)	Lacunisphaera(100)	unclassified.Lacunisphaera
ASV00487	Bacteria(100)	Proteobacteria(100)	Gammaproteobacteria(100)	Burkholderiales(100)	betII(100)	Pnec(100)	PnecB(82)
ASV00488	Bacteria(100)	Patescibacteria(100)	Saccharimonadia(100)	Saccharimonadales(100)	unclassified.Saccharimonadales	unclassified.Saccharimonadales	unclassified.Saccharimonadales
ASV00489	Bacteria(100)	Verrucomicrobiota(100)	Verrucomicrobiae(100)	Verrucomicrobiales(100)	Rubritaleaceae(100)	Luteolibacter(98)	unclassified.Luteolibacter
ASV00490	Bacteria(100)	Actinobacteriota(100)	Actinobacteria(100)	Propionibacteriales(100)	Propionibacteriaceae(100)	Cutibacterium(100)	unclassified.Cutibacterium
ASV00491	Bacteria(100)	Proteobacteria(100)	Alphaproteobacteria(100)	Rhizobiales(100)	Beijerinckiaceae(100)	Methylobacterium-Methylorubrum(100)	unclassified.Methylobacterium-Methylorubrum
ASV00492	Bacteria(100)	Proteobacteria(100)	Gammaproteobacteria(100)	Burkholderiales(100)	Comamonadaceae(100)	unclassified.Comamonadaceae	unclassified.Comamonadaceae
ASV00493	Bacteria(100)	Bacteroidota(100)	Bacteroidia(100)	Cytophagales(100)	Spirosomaceae(100)	Larkinella(100)	unclassified.Larkinella
ASV00494	Bacteria(100)	Proteobacteria(100)	Gammaproteobacteria(100)	Burkholderiales(100)	Comamonadaceae(100)	unclassified.Comamonadaceae	unclassified.Comamonadaceae
ASV00495	Bacteria(100)	Proteobacteria(100)	Gammaproteobacteria(100)	Pseudomonadales(100)	Moraxellaceae(100)	Acinetobacter(100)	unclassified.Acinetobacter
ASV00496	Bacteria(100)	Actinobacteriota(100)	Actinobacteria(100)	Micrococcales(100)	Luna1(100)	unclassified.Luna1	unclassified.Luna1
ASV00497	Bacteria(100)	Proteobacteria(100)	Gammaproteobacteria(100)	Burkholderiales(100)	Burkholderiaceae(100)	Polynucleobacter(100)	unclassified.Polynucleobacter
ASV00498	Bacteria(100)	Patescibacteria(100)	Parcubacteria(100)	Candidatus_Kaiserbacteria(100)	unclassified.Candidatus_Kaiserbacteria	unclassified.Candidatus_Kaiserbacteria	unclassified.Candidatus_Kaiserbacteria
ASV00499	Bacteria(100)	Proteobacteria(100)	Alphaproteobacteria(100)	Sphingomonadales(100)	Sphingomonadaceae(100)	Novosphingobium(98)	unclassified.Novosphingobium
ASV00500	Bacteria(100)	Bacteroidota(100)	Bacteroidia(100)	Cytophagales(100)	Raineyaceae(100)	Raineya(100)	unclassified.Raineya
ASV00501	Bacteria(100)	Bacteroidota(100)	Bacteroidia(100)	Chitinophagales(100)	bacI(100)	bacI-A(100)	unclassified.bacI-A
ASV00502	Bacteria(100)	Bacteroidota(100)	Bacteroidia(100)	Flavobacteriales(95)	NS9_marine_group(95)	unclassified.NS9_marine_group	unclassified.NS9_marine_group
ASV00503	Bacteria(100)	Proteobacteria(100)	Gammaproteobacteria(100)	Burkholderiales(100)	Chitinibacteraceae(100)	Chitinibacter(100)	unclassified.Chitinibacter
ASV00504	Bacteria(100)	Proteobacteria(100)	Gammaproteobacteria(100)	Burkholderiales(100)	Comamonadaceae(100)	Ideonella(99)	unclassified.Ideonella
ASV00505	Bacteria(100)	Proteobacteria(100)	Gammaproteobacteria(100)	Burkholderiales(100)	Nitrosomonadaceae(96)	oc32(85)	unclassified.oc32
ASV00506	Bacteria(100)	Bacteroidota(100)	Bacteroidia(100)	Flavobacteriales(100)	Flavobacteriaceae(100)	Flavobacterium(98)	unclassified.Flavobacterium
ASV00507	Bacteria(100)	Proteobacteria(100)	Alphaproteobacteria(100)	Rhodobacterales(100)	Rhodobacteraceae(100)	unclassified.Rhodobacteraceae	unclassified.Rhodobacteraceae
ASV00508	Bacteria(100)	Verrucomicrobiota(100)	Verrucomicrobiae(100)	Opitutales(100)	Opitutaceae(100)	Opitutus(100)	unclassified.Opitutus
ASV00509	Bacteria(100)	Proteobacteria(100)	Alphaproteobacteria(100)	Acetobacterales(100)	Acetobacteraceae(100)	Roseomonas(100)	unclassified.Roseomonas
ASV00510	Bacteria(100)	Deinococcota(100)	Deinococci(100)	Deinococcales(100)	Deinococcaceae(100)	Deinococcus(100)	unclassified.Deinococcus
ASV00511	Bacteria(100)	Planctomycetota(100)	OM190(100)	unclassified.OM190	unclassified.OM190	unclassified.OM190	unclassified.OM190
ASV00512	Bacteria(100)	Bacteroidota(100)	Bacteroidia(100)	Chitinophagales(100)	bacIV(100)	bacIV-A(100)	HAL-A1(100)
ASV00513	Bacteria(100)	Acidobacteriota(100)	Vicinamibacteria(100)	Vicinamibacterales(100)	Vicinamibacteraceae(100)	unclassified.Vicinamibacteraceae	unclassified.Vicinamibacteraceae
ASV00514	Bacteria(100)	Proteobacteria(100)	Alphaproteobacteria(100)	Rhodospirillales(96)	unclassified.Rhodospirillales	unclassified.Rhodospirillales	unclassified.Rhodospirillales
ASV00515	Bacteria(100)	Myxococcota(95)	Myxococcia(92)	Myxococcales(92)	Myxococcaceae(92)	P3OB-42(90)	unclassified.P3OB-42
ASV00516	Bacteria(100)	Proteobacteria(100)	Gammaproteobacteria(100)	Burkholderiales(100)	Comamonadaceae(100)	unclassified.Comamonadaceae	unclassified.Comamonadaceae
ASV00517	Bacteria(100)	Bdellovibrionota(100)	Bdellovibrionia(100)	Bacteriovoracales(100)	Bacteriovoracaceae(100)	Peredibacter(100)	unclassified.Peredibacter
ASV00518	Bacteria(100)	Proteobacteria(100)	Alphaproteobacteria(100)	Rhodobacterales(100)	Rhodobacteraceae(100)	unclassified.Rhodobacteraceae	unclassified.Rhodobacteraceae
ASV00519	Bacteria(100)	Proteobacteria(98)	Gammaproteobacteria(98)	unclassified.Gammaproteobacteria	unclassified.Gammaproteobacteria	unclassified.Gammaproteobacteria	unclassified.Gammaproteobacteria
ASV00520	Bacteria(100)	Proteobacteria(100)	Alphaproteobacteria(100)	Rhodospirillales(91)	unclassified.Rhodospirillales	unclassified.Rhodospirillales	unclassified.Rhodospirillales
ASV00521	Bacteria(100)	Bacteroidota(100)	Bacteroidia(100)	Flavobacteriales(100)	bacII(100)	bacII-A(100)	unclassified.bacII-A
ASV00522	Bacteria(100)	Verrucomicrobiota(100)	Verrucomicrobiae(100)	Verrucomicrobiales(100)	Rubritaleaceae(100)	Luteolibacter(100)	unclassified.Luteolibacter
ASV00523	Bacteria(100)	Proteobacteria(100)	Alphaproteobacteria(100)	Rickettsiales(100)	Rickettsiaceae(100)	unclassified.Rickettsiaceae	unclassified.Rickettsiaceae
ASV00524	Bacteria(100)	Proteobacteria(100)	Alphaproteobacteria(100)	Rickettsiales(100)	unclassified.Rickettsiales	unclassified.Rickettsiales	unclassified.Rickettsiales
ASV00525	Bacteria(100)	Proteobacteria(100)	Gammaproteobacteria(100)	Burkholderiales(100)	Comamonadaceae(100)	Delftia(99)	unclassified.Delftia
ASV00526	Bacteria(100)	Proteobacteria(100)	Alphaproteobacteria(100)	Acetobacterales(100)	Acetobacteraceae(100)	Roseomonas(100)	unclassified.Roseomonas
ASV00527	Bacteria(100)	Desulfobacterota(100)	Desulfuromonadia(100)	Bradymonadales(100)	unclassified.Bradymonadales	unclassified.Bradymonadales	unclassified.Bradymonadales
ASV00528	Bacteria(100)	Proteobacteria(100)	Alphaproteobacteria(100)	Rhizobiales(100)	unclassified.Rhizobiales	Phreatobacter(100)	unclassified.Phreatobacter
ASV00529	Bacteria(100)	Planctomycetota(100)	Planctomycetes(100)	Pirellulales(100)	Pirellulaceae(100)	Pirellula(100)	unclassified.Pirellula
ASV00530	Bacteria(100)	Proteobacteria(100)	Alphaproteobacteria(100)	Azospirillales(100)	Azospirillaceae(100)	Niveispirillum(100)	unclassified.Niveispirillum
ASV00531	Bacteria(100)	Verrucomicrobiota(100)	Verrucomicrobiae(100)	Verrucomicrobiales(100)	Verrucomicrobiaceae(100)	Prosthecobacter(100)	unclassified.Prosthecobacter
ASV00532	Bacteria(100)	Fusobacteriota(100)	Fusobacteriia(100)	Fusobacteriales(100)	Fusobacteriaceae(100)	Fusobacterium(99)	unclassified.Fusobacterium
ASV00533	Bacteria(100)	Proteobacteria(100)	Gammaproteobacteria(100)	Pseudomonadales(100)	Pseudomonadaceae(100)	Pseudomonas(100)	unclassified.Pseudomonas
ASV00534	Bacteria(100)	Proteobacteria(100)	Gammaproteobacteria(100)	Cellvibrionales(100)	Cellvibrionaceae(100)	Cellvibrio(100)	unclassified.Cellvibrio
ASV00535	Bacteria(100)	Actinobacteriota(100)	Actinobacteria(100)	Corynebacteriales(100)	Corynebacteriaceae(100)	Lawsonella(100)	unclassified.Lawsonella
ASV00536	Bacteria(100)	Actinobacteriota(100)	Actinobacteria(100)	Pseudonocardiales(100)	Pseudonocardiaceae(100)	Saccharopolyspora(100)	unclassified.Saccharopolyspora
ASV00537	Bacteria(100)	Proteobacteria(100)	Gammaproteobacteria(100)	Burkholderiales(100)	Comamonadaceae(100)	Ideonella(99)	unclassified.Ideonella
ASV00538	Bacteria(100)	Acidobacteriota(100)	Acidobacteriae(100)	Bryobacterales(100)	Bryobacteraceae(100)	Bryobacter(100)	unclassified.Bryobacter
ASV00539	Bacteria(100)	Armatimonadota(100)	Fimbriimonadia(100)	Fimbriimonadales(100)	Fimbriimonadaceae(100)	unclassified.Fimbriimonadaceae	unclassified.Fimbriimonadaceae
ASV00540	Bacteria(100)	Bacteroidota(100)	Bacteroidia(100)	Cytophagales(100)	Spirosomaceae(100)	Larkinella(100)	unclassified.Larkinella
ASV00541	Bacteria(100)	Proteobacteria(100)	Gammaproteobacteria(100)	Pseudomonadales(100)	Pseudomonadaceae(100)	Pseudomonas(100)	unclassified.Pseudomonas
ASV00542	Bacteria(100)	Proteobacteria(100)	Alphaproteobacteria(100)	Caulobacterales(100)	Caulobacteraceae(100)	Phenylobacterium(96)	unclassified.Phenylobacterium
ASV00543	Bacteria(100)	Verrucomicrobiota(100)	Verrucomicrobiae(100)	Verrucomicrobiales(100)	Verrucomicrobiaceae(100)	Prosthecobacter(100)	unclassified.Prosthecobacter
ASV00544	Bacteria(100)	Bacteroidota(100)	Bacteroidia(100)	Flavobacteriales(100)	bacII(100)	bacII-A(100)	unclassified.bacII-A
ASV00545	Bacteria(100)	Proteobacteria(100)	Gammaproteobacteria(100)	Burkholderiales(100)	betVII(100)	betVII-A(100)	betVII-A1(100)
ASV00546	Bacteria(100)	Cyanobacteria(100)	Vampirivibrionia(100)	Vampirovibrionales(100)	Vampirovibrionaceae(100)	unclassified.Vampirovibrionaceae	unclassified.Vampirovibrionaceae
ASV00547	Bacteria(100)	Proteobacteria(100)	Alphaproteobacteria(100)	Sphingomonadales(100)	Sphingomonadaceae(100)	unclassified.Sphingomonadaceae	unclassified.Sphingomonadaceae
ASV00548	Bacteria(100)	Proteobacteria(100)	Alphaproteobacteria(100)	Rhizobiales(100)	Beijerinckiaceae(82)	unclassified.Beijerinckiaceae	unclassified.Beijerinckiaceae
ASV00549	Bacteria(100)	Proteobacteria(100)	Alphaproteobacteria(100)	Rhodobacterales(100)	Rhodobacteraceae(100)	Rhodobacter(82)	unclassified.Rhodobacter
ASV00550	Bacteria(100)	Proteobacteria(100)	Gammaproteobacteria(100)	Enterobacterales(100)	Erwiniaceae(83)	Erwinia(82)	unclassified.Erwinia
ASV00551	Bacteria(100)	Bacteroidota(100)	Bacteroidia(100)	Chitinophagales(100)	bacI(100)	bacI-A(100)	unclassified.bacI-A
ASV00552	Bacteria(100)	Bacteroidota(100)	Bacteroidia(100)	Sphingobacteriales(100)	NS11-12_marine_group(100)	unclassified.NS11-12_marine_group	unclassified.NS11-12_marine_group
ASV00553	Bacteria(100)	Bdellovibrionota(100)	Oligoflexia(100)	Oligoflexales(100)	unclassified.Oligoflexales	Oligoflexus(100)	unclassified.Oligoflexus
ASV00554	Bacteria(100)	Bacteroidota(100)	Bacteroidia(100)	Sphingobacteriales(100)	NS11-12_marine_group(100)	unclassified.NS11-12_marine_group	unclassified.NS11-12_marine_group
ASV00555	Bacteria(100)	Proteobacteria(100)	Alphaproteobacteria(100)	Micavibrionales(100)	unclassified.Micavibrionales	unclassified.Micavibrionales	unclassified.Micavibrionales
ASV00556	Bacteria(100)	Cyanobacteria(100)	Cyanobacteriia(100)	Cyanobacteriales(100)	Nostocaceae(100)	Nostoc_PCC-7524(88)	unclassified.Nostoc_PCC-7524
ASV00557	Bacteria(100)	Proteobacteria(100)	Alphaproteobacteria(100)	Sphingomonadales(100)	alfIII(92)	alfIII-A(92)	Sphingo(92)
ASV00558	Bacteria(100)	Proteobacteria(100)	Gammaproteobacteria(100)	Burkholderiales(100)	betII(99)	Pnec(99)	unclassified.Pnec
ASV00559	Bacteria(100)	Planctomycetota(100)	Phycisphaerae(100)	Phycisphaerales(100)	Phycisphaeraceae(100)	SM1A02(100)	unclassified.SM1A02
ASV00560	Bacteria(100)	Bacteroidota(100)	Bacteroidia(100)	Chitinophagales(100)	Chitinophagaceae(100)	Flavihumibacter(100)	unclassified.Flavihumibacter
ASV00561	Bacteria(100)	Proteobacteria(100)	Alphaproteobacteria(100)	Rhizobiales(100)	Beijerinckiaceae(90)	alphaI_cluster(90)	unclassified.alphaI_cluster
ASV00562	Bacteria(100)	Proteobacteria(100)	Gammaproteobacteria(100)	Burkholderiales(100)	Comamonadaceae(100)	unclassified.Comamonadaceae	unclassified.Comamonadaceae
ASV00563	Bacteria(100)	Proteobacteria(100)	Alphaproteobacteria(100)	Rhizobiales(100)	Devosiaceae(100)	Devosia(100)	unclassified.Devosia
ASV00564	Bacteria(100)	Actinobacteriota(100)	Actinobacteria(100)	Frankiales(100)	acI(100)	unclassified.acI	unclassified.acI
ASV00565	Bacteria(100)	Bacteroidota(100)	Bacteroidia(100)	Sphingobacteriales(100)	Sphingobacteriaceae(100)	unclassified.Sphingobacteriaceae	unclassified.Sphingobacteriaceae
ASV00566	Bacteria(100)	WPS-2(100)	unclassified.WPS-2	unclassified.WPS-2	unclassified.WPS-2	unclassified.WPS-2	unclassified.WPS-2
ASV00567	Bacteria(100)	Proteobacteria(100)	Gammaproteobacteria(100)	Xanthomonadales(100)	Xanthomonadaceae(100)	Silanimonas(100)	unclassified.Silanimonas
ASV00568	Bacteria(100)	Campilobacterota(100)	Campylobacteria(100)	Campylobacterales(100)	Sulfurimonadaceae(100)	Sulfuricurvum(100)	unclassified.Sulfuricurvum
ASV00569	Bacteria(100)	Proteobacteria(98)	Alphaproteobacteria(98)	Rickettsiales(98)	unclassified.Rickettsiales	unclassified.Rickettsiales	unclassified.Rickettsiales
ASV00570	Bacteria(100)	Patescibacteria(100)	Parcubacteria(100)	Candidatus_Kaiserbacteria(100)	unclassified.Candidatus_Kaiserbacteria	unclassified.Candidatus_Kaiserbacteria	unclassified.Candidatus_Kaiserbacteria
ASV00571	Bacteria(100)	Proteobacteria(100)	Gammaproteobacteria(100)	Burkholderiales(100)	Burkholderiaceae(93)	Polynucleobacter(93)	unclassified.Polynucleobacter
ASV00572	Bacteria(100)	Proteobacteria(100)	Alphaproteobacteria(100)	Sphingomonadales(100)	alfIII(92)	alfIII-A(89)	Sphingo(89)
ASV00573	Bacteria(100)	Bacteroidota(100)	Bacteroidia(100)	Chitinophagales(100)	bacIV(100)	bacIV-B(100)	Aquir(100)
ASV00574	Bacteria(100)	Proteobacteria(100)	Alphaproteobacteria(100)	Rickettsiales(100)	SM2D12(100)	unclassified.SM2D12	unclassified.SM2D12
ASV00575	Bacteria(100)	Proteobacteria(100)	Gammaproteobacteria(100)	Burkholderiales(100)	Oxalobacteraceae(97)	unclassified.Oxalobacteraceae	unclassified.Oxalobacteraceae
ASV00576	Bacteria(100)	Proteobacteria(100)	Alphaproteobacteria(100)	Rhizobiales(100)	Rhizobiaceae(100)	Ensifer(95)	unclassified.Ensifer
ASV00577	Bacteria(100)	Verrucomicrobiota(100)	Chlamydiae(100)	Chlamydiales(100)	cvE6(100)	unclassified.cvE6	unclassified.cvE6
ASV00578	Bacteria(100)	Proteobacteria(100)	Gammaproteobacteria(100)	Burkholderiales(100)	Nitrosomonadaceae(95)	966-1(95)	unclassified.966-1
ASV00579	Bacteria(100)	Proteobacteria(100)	Alphaproteobacteria(100)	Sphingomonadales(100)	alfIII(86)	alfIII-A(85)	Sphingo(85)
ASV00580	Bacteria(100)	Proteobacteria(100)	Gammaproteobacteria(100)	Xanthomonadales(100)	Xanthomonadaceae(100)	Stenotrophomonas(100)	unclassified.Stenotrophomonas
ASV00581	Bacteria(100)	Proteobacteria(100)	Alphaproteobacteria(100)	Rhizobiales(100)	Beijerinckiaceae(100)	FukuN57(100)	unclassified.FukuN57
ASV00582	Bacteria(100)	Proteobacteria(100)	Alphaproteobacteria(100)	Rhizobiales(100)	alfVII(100)	unclassified.alfVII	unclassified.alfVII
ASV00583	Bacteria(100)	Proteobacteria(100)	Alphaproteobacteria(100)	Sphingomonadales(100)	Sphingomonadaceae(100)	Porphyrobacter(97)	unclassified.Porphyrobacter
ASV00584	Bacteria(100)	Proteobacteria(100)	Gammaproteobacteria(100)	Burkholderiales(100)	Rhodocyclaceae(100)	Methyloversatilis(100)	unclassified.Methyloversatilis
ASV00585	Bacteria(100)	Acidobacteriota(100)	Acidobacteriae(100)	Elev-16S-1166(100)	unclassified.Elev-16S-1166	unclassified.Elev-16S-1166	unclassified.Elev-16S-1166
ASV00586	Bacteria(100)	Actinobacteriota(100)	Actinobacteria(100)	Frankiales(100)	acI(100)	acI-C(100)	acI-C2(100)
ASV00587	Bacteria(100)	Actinobacteriota(100)	Actinobacteria(100)	Micrococcales(100)	Microbacteriaceae(100)	Microbacterium(96)	unclassified.Microbacterium
ASV00588	Bacteria(100)	Firmicutes(100)	Bacilli(100)	Thermoactinomycetales(100)	Thermoactinomycetaceae(100)	Thermoactinomyces(100)	unclassified.Thermoactinomyces
ASV00589	Bacteria(100)	Bacteroidota(100)	Bacteroidia(100)	unclassified.Bacteroidia	unclassified.Bacteroidia	unclassified.Bacteroidia	unclassified.Bacteroidia
ASV00590	Bacteria(100)	Proteobacteria(100)	Alphaproteobacteria(100)	Micavibrionales(100)	unclassified.Micavibrionales	unclassified.Micavibrionales	unclassified.Micavibrionales
ASV00591	Bacteria(100)	Patescibacteria(100)	Saccharimonadia(100)	Saccharimonadales(100)	unclassified.Saccharimonadales	unclassified.Saccharimonadales	unclassified.Saccharimonadales
ASV00592	Bacteria(100)	Proteobacteria(100)	Gammaproteobacteria(100)	Burkholderiales(100)	Comamonadaceae(100)	unclassified.Comamonadaceae	unclassified.Comamonadaceae
ASV00593	Bacteria(100)	Cyanobacteria(100)	Cyanobacteriia(100)	Cyanobacteriales(100)	Nostocaceae(100)	Calothrix_PCC-6303(100)	unclassified.Calothrix_PCC-6303
ASV00594	Bacteria(100)	Proteobacteria(100)	Gammaproteobacteria(100)	Ga0077536(100)	unclassified.Ga0077536	unclassified.Ga0077536	unclassified.Ga0077536
ASV00595	Bacteria(100)	Bacteroidota(100)	Bacteroidia(100)	Sphingobacteriales(100)	NS11-12_marine_group(100)	unclassified.NS11-12_marine_group	unclassified.NS11-12_marine_group
ASV00596	Bacteria(100)	Verrucomicrobiota(100)	Verrucomicrobiae(100)	Verrucomicrobiales(100)	Rubritaleaceae(100)	Luteolibacter(100)	unclassified.Luteolibacter
ASV00597	Bacteria(100)	Bacteroidota(100)	Bacteroidia(100)	Cytophagales(100)	Microscillaceae(100)	unclassified.Microscillaceae	unclassified.Microscillaceae
ASV00598	Bacteria(100)	Proteobacteria(100)	Gammaproteobacteria(100)	Burkholderiales(100)	Burkholderiaceae(100)	Polynucleobacter(100)	unclassified.Polynucleobacter
ASV00599	Bacteria(100)	Proteobacteria(100)	Gammaproteobacteria(100)	Burkholderiales(100)	Comamonadaceae(100)	Hydrogenophaga(100)	unclassified.Hydrogenophaga
ASV00600	Bacteria(100)	Myxococcota(100)	Polyangia(100)	Haliangiales(100)	Haliangiaceae(100)	Haliangium(100)	unclassified.Haliangium
ASV00601	Bacteria(100)	Proteobacteria(100)	Alphaproteobacteria(100)	Rhizobiales(100)	Beijerinckiaceae(100)	Methylobacterium-Methylorubrum(100)	unclassified.Methylobacterium-Methylorubrum
ASV00602	Bacteria(100)	Proteobacteria(100)	Gammaproteobacteria(100)	Burkholderiales(100)	Oxalobacteraceae(94)	unclassified.Oxalobacteraceae	unclassified.Oxalobacteraceae
ASV00603	Bacteria(100)	Bacteroidota(100)	Bacteroidia(100)	Cytophagales(100)	Microscillaceae(100)	Flexibacter(100)	unclassified.Flexibacter
ASV00604	Bacteria(100)	Acidobacteriota(100)	Acidobacteriae(100)	unclassified.Acidobacteriae	unclassified.Acidobacteriae	unclassified.Acidobacteriae	unclassified.Acidobacteriae
ASV00605	Bacteria(100)	Actinobacteriota(100)	Actinobacteria(100)	Frankiales(100)	acI(100)	acI-A(87)	acI-A1(87)
ASV00606	Bacteria(100)	Proteobacteria(100)	Alphaproteobacteria(100)	Sphingomonadales(100)	Sphingomonadaceae(100)	Sphingobium(86)	unclassified.Sphingobium
ASV00607	Bacteria(100)	Proteobacteria(100)	Gammaproteobacteria(100)	Burkholderiales(100)	Burkholderiaceae(100)	Polynucleobacter(100)	unclassified.Polynucleobacter
ASV00608	Bacteria(100)	Proteobacteria(100)	Alphaproteobacteria(100)	Rhodobacterales(100)	Rhodobacteraceae(100)	unclassified.Rhodobacteraceae	unclassified.Rhodobacteraceae
ASV00609	Bacteria(100)	Proteobacteria(100)	Gammaproteobacteria(100)	Burkholderiales(100)	Comamonadaceae(100)	Delftia(100)	unclassified.Delftia
ASV00610	Bacteria(100)	Proteobacteria(100)	Gammaproteobacteria(100)	Burkholderiales(100)	Comamonadaceae(100)	Acidovorax(98)	unclassified.Acidovorax
ASV00611	Bacteria(100)	Gemmatimonadota(100)	Gemmatimonadetes(100)	Gemmatimonadales(100)	Gemmatimonadaceae(100)	Gemmatimonas(95)	unclassified.Gemmatimonas
ASV00612	Bacteria(100)	Verrucomicrobiota(100)	Verrucomicrobiae(100)	Verrucomicrobiales(100)	Verrucomicrobiaceae(100)	unclassified.Verrucomicrobiaceae	unclassified.Verrucomicrobiaceae
ASV00613	Bacteria(100)	Bacteroidota(100)	Bacteroidia(100)	Cytophagales(100)	Spirosomaceae(100)	Emticicia(100)	unclassified.Emticicia
ASV00614	Bacteria(100)	Proteobacteria(100)	Alphaproteobacteria(100)	Rhodobacterales(100)	Rhodobacteraceae(100)	unclassified.Rhodobacteraceae	unclassified.Rhodobacteraceae
ASV00615	Bacteria(100)	Actinobacteriota(100)	Actinobacteria(100)	Micrococcales(100)	Microbacteriaceae(100)	Candidatus_Aquiluna(85)	unclassified.Candidatus_Aquiluna
ASV00616	Bacteria(100)	Actinobacteriota(100)	Actinobacteria(100)	Propionibacteriales(100)	Nocardioidaceae(100)	Aeromicrobium(100)	unclassified.Aeromicrobium
ASV00617	Bacteria(100)	Firmicutes(100)	Clostridia(100)	Peptostreptococcales-Tissierellales(100)	Peptostreptococcaceae(100)	Peptoclostridium(98)	unclassified.Peptoclostridium
ASV00618	Bacteria(100)	Proteobacteria(100)	Gammaproteobacteria(100)	Pseudomonadales(100)	Pseudomonadaceae(100)	Pseudomonas(100)	unclassified.Pseudomonas
ASV00619	Bacteria(100)	Proteobacteria(100)	Gammaproteobacteria(100)	Burkholderiales(100)	betVII(100)	betVII-A(100)	unclassified.betVII-A
ASV00620	Bacteria(100)	Acidobacteriota(100)	Acidobacteriae(100)	Bryobacterales(99)	Bryobacteraceae(99)	Bryobacter(99)	unclassified.Bryobacter
ASV00621	Bacteria(100)	Actinobacteriota(100)	Acidimicrobiia(100)	Microtrichales(100)	Microtrichaceae(100)	IMCC26207(100)	unclassified.IMCC26207
ASV00622	Bacteria(100)	Verrucomicrobiota(100)	Verrucomicrobiae(100)	Verrucomicrobiales(100)	Rubritaleaceae(100)	Luteolibacter(100)	unclassified.Luteolibacter
ASV00623	Bacteria(100)	Myxococcota(100)	Polyangia(100)	Polyangiales(100)	Sandaracinaceae(100)	unclassified.Sandaracinaceae	unclassified.Sandaracinaceae
ASV00624	Bacteria(100)	Proteobacteria(100)	Alphaproteobacteria(100)	Sphingomonadales(100)	alfIV(99)	alfIV-B(98)	M-L-85(98)
ASV00625	Bacteria(100)	Firmicutes(100)	Bacilli(100)	Exiguobacterales(100)	Exiguobacteraceae(100)	Exiguobacterium(100)	unclassified.Exiguobacterium
ASV00626	Bacteria(100)	Proteobacteria(100)	Gammaproteobacteria(100)	Burkholderiales(100)	Nitrosomonadaceae(100)	oc32(92)	unclassified.oc32
ASV00627	Bacteria(100)	Planctomycetota(100)	Planctomycetes(100)	Pirellulales(100)	Pirellulaceae(100)	Pirellula(100)	unclassified.Pirellula
ASV00628	Bacteria(100)	Planctomycetota(100)	Phycisphaerae(100)	Tepidisphaerales(100)	WD2101_soil_group(100)	unclassified.WD2101_soil_group	unclassified.WD2101_soil_group
ASV00629	Bacteria(100)	Proteobacteria(100)	Gammaproteobacteria(100)	Burkholderiales(100)	betIV(100)	betIV-A(87)	unclassified.betIV-A
ASV00630	Bacteria(100)	Planctomycetota(100)	Planctomycetes(100)	Pirellulales(100)	Pirellulaceae(100)	Pirellula(100)	unclassified.Pirellula
ASV00631	Bacteria(100)	Bacteroidota(100)	Bacteroidia(100)	Cytophagales(100)	Cytophagaceae(100)	Cytophaga(100)	unclassified.Cytophaga
ASV00632	Bacteria(100)	Actinobacteriota(100)	Actinobacteria(100)	Micrococcales(100)	acIII(89)	acIII-A(89)	unclassified.acIII-A
ASV00633	Bacteria(100)	Cyanobacteria(100)	Cyanobacteriia(100)	Cyanobacteriales(100)	Nostocaceae(100)	Calothrix_PCC-6303(100)	unclassified.Calothrix_PCC-6303
ASV00634	Bacteria(100)	Bacteroidota(100)	Bacteroidia(100)	Bacteroidales(100)	Tannerellaceae(100)	Macellibacteroides(100)	unclassified.Macellibacteroides
ASV00635	Bacteria(100)	Proteobacteria(100)	Alphaproteobacteria(100)	Sphingomonadales(100)	alfIII(88)	alfIII-A(88)	Sphingo(88)
ASV00636	Bacteria(100)	Proteobacteria(100)	Alphaproteobacteria(100)	Rhodospirillales(100)	Rhodospirillaceae(100)	unclassified.Rhodospirillaceae	unclassified.Rhodospirillaceae
ASV00637	Bacteria(100)	Bdellovibrionota(100)	Bdellovibrionia(100)	Bdellovibrionales(100)	Bdellovibrionaceae(100)	Bdellovibrio(100)	unclassified.Bdellovibrio
ASV00638	Bacteria(100)	Proteobacteria(100)	Gammaproteobacteria(100)	Enterobacterales(100)	Erwiniaceae(96)	Erwinia(85)	unclassified.Erwinia
ASV00639	Bacteria(100)	Proteobacteria(100)	Alphaproteobacteria(100)	Sphingomonadales(100)	alfIII(100)	unclassified.alfIII	unclassified.alfIII
ASV00640	Bacteria(100)	Bacteroidota(100)	Bacteroidia(100)	Chitinophagales(91)	unclassified.Chitinophagales	unclassified.Chitinophagales	unclassified.Chitinophagales
ASV00641	Bacteria(100)	Armatimonadota(100)	Armatimonadia(100)	Armatimonadales(100)	Armatimonadaceae(100)	Armatimonas(100)	unclassified.Armatimonas
ASV00642	Bacteria(100)	Proteobacteria(100)	Gammaproteobacteria(100)	Pseudomonadales(100)	Pseudomonadaceae(100)	Pseudomonas(100)	unclassified.Pseudomonas
ASV00643	Bacteria(100)	Proteobacteria(100)	Alphaproteobacteria(100)	Sphingomonadales(100)	alfIII(100)	alfIII-A(100)	Sphingo(100)
ASV00644	Bacteria(100)	Firmicutes(100)	Bacilli(100)	Lactobacillales(100)	Streptococcaceae(100)	Streptococcus(100)	unclassified.Streptococcus
ASV00645	Bacteria(100)	Actinobacteriota(100)	Actinobacteria(100)	Micrococcales(100)	Luna1(99)	unclassified.Luna1	unclassified.Luna1
ASV00646	Bacteria(100)	Proteobacteria(100)	Alphaproteobacteria(100)	Micavibrionales(100)	unclassified.Micavibrionales	unclassified.Micavibrionales	unclassified.Micavibrionales
ASV00647	Bacteria(100)	Proteobacteria(100)	Gammaproteobacteria(100)	Burkholderiales(100)	Oxalobacteraceae(94)	Noviherbaspirillum(90)	unclassified.Noviherbaspirillum
ASV00648	Bacteria(100)	Proteobacteria(100)	Alphaproteobacteria(100)	Rhizobiales(100)	Beijerinckiaceae(95)	alphaI_cluster(88)	unclassified.alphaI_cluster
ASV00649	Bacteria(100)	Verrucomicrobiota(100)	Verrucomicrobiae(100)	Verrucomicrobiales(100)	Verrucomicrobiaceae(100)	unclassified.Verrucomicrobiaceae	unclassified.Verrucomicrobiaceae
ASV00650	Bacteria(100)	Proteobacteria(100)	Gammaproteobacteria(100)	Xanthomonadales(100)	Xanthomonadaceae(100)	unclassified.Xanthomonadaceae	unclassified.Xanthomonadaceae
ASV00651	Bacteria(100)	Proteobacteria(100)	Gammaproteobacteria(100)	Burkholderiales(100)	Comamonadaceae(100)	Acidovorax(94)	unclassified.Acidovorax
ASV00652	Bacteria(100)	Proteobacteria(100)	Alphaproteobacteria(100)	Rickettsiales(100)	Rickettsiaceae(86)	unclassified.Rickettsiaceae	unclassified.Rickettsiaceae
ASV00653	Bacteria(100)	Proteobacteria(100)	Alphaproteobacteria(100)	Rhizobiales(100)	Xanthobacteraceae(100)	Xanthobacter(95)	unclassified.Xanthobacter
ASV00654	Bacteria(100)	Firmicutes(100)	Clostridia(100)	Oscillospirales(100)	Butyricicoccaceae(100)	Butyricicoccus(88)	unclassified.Butyricicoccus
ASV00655	Bacteria(100)	Proteobacteria(100)	Alphaproteobacteria(100)	Rhodobacterales(100)	Rhodobacteraceae(100)	Paracoccus(100)	unclassified.Paracoccus
ASV00656	Bacteria(100)	Proteobacteria(100)	Gammaproteobacteria(100)	Burkholderiales(100)	Chromobacteriaceae(100)	Vogesella(100)	unclassified.Vogesella
ASV00657	Bacteria(100)	Actinobacteriota(100)	Actinobacteria(100)	Corynebacteriales(100)	Corynebacteriaceae(100)	Corynebacterium(100)	unclassified.Corynebacterium
ASV00658	Bacteria(100)	Proteobacteria(100)	Alphaproteobacteria(100)	Rhodobacterales(100)	Rhodobacteraceae(100)	Paracoccus(100)	unclassified.Paracoccus
ASV00659	Bacteria(100)	Bacteroidota(100)	Bacteroidia(100)	Sphingobacteriales(100)	env.OPS_17(100)	unclassified.env.OPS_17	unclassified.env.OPS_17
ASV00660	Bacteria(100)	Firmicutes(100)	Bacilli(100)	Lactobacillales(100)	Streptococcaceae(100)	Streptococcus(100)	unclassified.Streptococcus
ASV00661	Bacteria(100)	Cyanobacteria(100)	Sericytochromatia(100)	unclassified.Sericytochromatia	unclassified.Sericytochromatia	unclassified.Sericytochromatia	unclassified.Sericytochromatia
ASV00662	Bacteria(100)	Proteobacteria(100)	Alphaproteobacteria(100)	Sphingomonadales(100)	Sphingomonadaceae(100)	Porphyrobacter(99)	unclassified.Porphyrobacter
ASV00663	Bacteria(100)	Verrucomicrobiota(100)	Verrucomicrobiae(100)	Verrucomicrobiales(100)	Verrucomicrobiaceae(100)	unclassified.Verrucomicrobiaceae	unclassified.Verrucomicrobiaceae
ASV00664	Bacteria(100)	Bacteroidota(100)	Bacteroidia(100)	Cytophagales(100)	Spirosomaceae(100)	Runella(100)	unclassified.Runella
ASV00665	Bacteria(100)	Proteobacteria(100)	Gammaproteobacteria(100)	Burkholderiales(100)	Comamonadaceae(100)	Hydrogenophaga(100)	unclassified.Hydrogenophaga
ASV00666	Bacteria(100)	Bacteroidota(100)	Bacteroidia(100)	Chitinophagales(100)	bacI(100)	bacI-A(100)	unclassified.bacI-A
ASV00667	Bacteria(100)	Bacteroidota(100)	Bacteroidia(100)	Chitinophagales(100)	Chitinophagaceae(100)	Lacibacter(100)	unclassified.Lacibacter
ASV00668	Bacteria(100)	Proteobacteria(100)	Gammaproteobacteria(100)	Burkholderiales(100)	Comamonadaceae(100)	Hydrogenophaga(100)	unclassified.Hydrogenophaga
ASV00669	Bacteria(100)	Proteobacteria(100)	Gammaproteobacteria(100)	Pseudomonadales(100)	Moraxellaceae(100)	Acinetobacter(100)	unclassified.Acinetobacter
ASV00670	Bacteria(100)	Bdellovibrionota(100)	Bdellovibrionia(100)	Bdellovibrionales(100)	Bdellovibrionaceae(100)	Bdellovibrio(100)	unclassified.Bdellovibrio
ASV00671	Bacteria(100)	Actinobacteriota(100)	Actinobacteria(100)	Corynebacteriales(100)	Corynebacteriaceae(100)	Corynebacterium(100)	unclassified.Corynebacterium
ASV00672	Bacteria(100)	Actinobacteriota(100)	Actinobacteria(100)	Corynebacteriales(100)	Mycobacteriaceae(100)	Mycobacterium(100)	unclassified.Mycobacterium
ASV00673	Bacteria(100)	Planctomycetota(100)	Planctomycetes(100)	Pirellulales(100)	Pirellulaceae(100)	Rhodopirellula(95)	unclassified.Rhodopirellula
ASV00674	Bacteria(99)	unclassified.Bacteria	unclassified.Bacteria	unclassified.Bacteria	unclassified.Bacteria	unclassified.Bacteria	unclassified.Bacteria
ASV00675	Bacteria(100)	Proteobacteria(100)	Gammaproteobacteria(100)	Pseudomonadales(100)	Moraxellaceae(100)	Acinetobacter(100)	unclassified.Acinetobacter
ASV00676	Bacteria(100)	Proteobacteria(100)	Gammaproteobacteria(100)	Burkholderiales(100)	Burkholderiaceae(100)	Polynucleobacter(100)	unclassified.Polynucleobacter
ASV00677	Bacteria(100)	Verrucomicrobiota(100)	Verrucomicrobiae(100)	Opitutales(100)	Opitutaceae(100)	Lacunisphaera(100)	unclassified.Lacunisphaera
ASV00678	Bacteria(100)	Actinobacteriota(100)	Acidimicrobiia(100)	Microtrichales(100)	Ilumatobacteraceae(100)	Ilumatobacter(93)	unclassified.Ilumatobacter
ASV00679	Bacteria(100)	Actinobacteriota(100)	Actinobacteria(100)	Micrococcales(100)	Microbacteriaceae(100)	unclassified.Microbacteriaceae	unclassified.Microbacteriaceae
ASV00680	Bacteria(100)	Proteobacteria(100)	Alphaproteobacteria(100)	Caulobacterales(100)	alfII(100)	alfII-A(100)	Brev(100)
ASV00681	Bacteria(100)	Proteobacteria(100)	Alphaproteobacteria(100)	Sphingomonadales(100)	Sphingomonadaceae(100)	Sphingopyxis(100)	unclassified.Sphingopyxis
ASV00682	Bacteria(100)	Bacteroidota(97)	Bacteroidia(97)	unclassified.Bacteroidia	unclassified.Bacteroidia	unclassified.Bacteroidia	unclassified.Bacteroidia
ASV00683	Bacteria(100)	Patescibacteria(100)	Gracilibacteria(100)	unclassified.Gracilibacteria	unclassified.Gracilibacteria	unclassified.Gracilibacteria	unclassified.Gracilibacteria
ASV00684	Bacteria(100)	Patescibacteria(100)	Gracilibacteria(100)	JGI_0000069-P22(100)	unclassified.JGI_0000069-P22	unclassified.JGI_0000069-P22	unclassified.JGI_0000069-P22
ASV00685	Bacteria(100)	Bdellovibrionota(100)	Bdellovibrionia(100)	Bacteriovoracales(100)	Bacteriovoracaceae(100)	Peredibacter(98)	unclassified.Peredibacter
ASV00686	Bacteria(100)	Actinobacteriota(100)	Actinobacteria(100)	Micrococcales(100)	Micrococcaceae(100)	Pseudarthrobacter(100)	unclassified.Pseudarthrobacter
ASV00687	Bacteria(100)	Proteobacteria(100)	Gammaproteobacteria(100)	Burkholderiales(100)	Comamonadaceae(100)	unclassified.Comamonadaceae	unclassified.Comamonadaceae
ASV00688	Bacteria(100)	Actinobacteriota(100)	Actinobacteria(100)	Micrococcales(100)	Microbacteriaceae(100)	Leucobacter(99)	unclassified.Leucobacter
ASV00689	Bacteria(100)	Proteobacteria(100)	Alphaproteobacteria(100)	Sphingomonadales(100)	Sphingomonadaceae(100)	Porphyrobacter(96)	unclassified.Porphyrobacter
ASV00690	Bacteria(100)	Bdellovibrionota(99)	Oligoflexia(99)	0319-6G20(99)	unclassified.0319-6G20	unclassified.0319-6G20	unclassified.0319-6G20
ASV00691	Bacteria(100)	Cyanobacteria(100)	Cyanobacteriia(100)	Synechococcales(100)	Cyanobiaceae(100)	Cyanobium_PCC-6307(100)	unclassified.Cyanobium_PCC-6307
ASV00692	Bacteria(100)	Proteobacteria(100)	Alphaproteobacteria(100)	Rhizobiales(100)	alfVII(100)	unclassified.alfVII	unclassified.alfVII
ASV00693	Bacteria(100)	Bacteroidota(100)	Bacteroidia(100)	Sphingobacteriales(100)	env.OPS_17(100)	unclassified.env.OPS_17	unclassified.env.OPS_17
ASV00694	Bacteria(100)	Verrucomicrobiota(100)	Verrucomicrobiae(100)	Verrucomicrobiales(100)	Verrucomicrobiaceae(100)	unclassified.Verrucomicrobiaceae	unclassified.Verrucomicrobiaceae
ASV00695	Bacteria(100)	Proteobacteria(100)	Alphaproteobacteria(100)	Rhizobiales(100)	Rhizobiaceae(100)	Allorhizobium-Neorhizobium-Pararhizobium-Rhizobium(100)	unclassified.Allorhizobium-Neorhizobium-Pararhizobium-Rhizobium
ASV00696	Bacteria(100)	Verrucomicrobiota(100)	Chlamydiae(100)	Chlamydiales(100)	Simkaniaceae(93)	unclassified.Simkaniaceae	unclassified.Simkaniaceae
ASV00697	Bacteria(100)	Bacteroidota(100)	Bacteroidia(100)	Cytophagales(100)	bacIII(100)	bacIII-A(100)	Flecto(100)
ASV00698	Bacteria(100)	Proteobacteria(100)	Alphaproteobacteria(100)	Rhizobiales(100)	Beijerinckiaceae(100)	Methylobacterium-Methylorubrum(100)	unclassified.Methylobacterium-Methylorubrum
ASV00699	Bacteria(100)	Planctomycetota(100)	Planctomycetes(100)	Pirellulales(100)	Pirellulaceae(100)	Pirellula(100)	unclassified.Pirellula
ASV00700	Bacteria(100)	Proteobacteria(100)	Alphaproteobacteria(100)	Sphingomonadales(100)	Sphingomonadaceae(100)	Sphingomonas(90)	unclassified.Sphingomonas
ASV00701	Bacteria(100)	Bacteroidota(100)	Bacteroidia(100)	Sphingobacteriales(95)	NS11-12_marine_group(91)	unclassified.NS11-12_marine_group	unclassified.NS11-12_marine_group
ASV00702	Bacteria(100)	Proteobacteria(100)	Alphaproteobacteria(100)	Acetobacterales(100)	Acetobacteraceae(100)	Roseomonas(99)	unclassified.Roseomonas
ASV00703	Bacteria(100)	Proteobacteria(100)	Alphaproteobacteria(100)	Caulobacterales(100)	alfII(100)	alfII-A(100)	Brev(100)
ASV00704	Bacteria(100)	Proteobacteria(99)	Gammaproteobacteria(99)	unclassified.Gammaproteobacteria	unclassified.Gammaproteobacteria	unclassified.Gammaproteobacteria	unclassified.Gammaproteobacteria
ASV00705	Bacteria(100)	Proteobacteria(100)	Gammaproteobacteria(100)	Xanthomonadales(100)	Xanthomonadaceae(100)	Stenotrophomonas(97)	unclassified.Stenotrophomonas
ASV00706	Bacteria(100)	Actinobacteriota(100)	Actinobacteria(100)	Frankiales(89)	acI(89)	unclassified.acI	unclassified.acI
ASV00707	Bacteria(100)	Planctomycetota(100)	Planctomycetes(100)	Isosphaerales(100)	Isosphaeraceae(100)	unclassified.Isosphaeraceae	unclassified.Isosphaeraceae
ASV00708	Bacteria(100)	Proteobacteria(100)	Alphaproteobacteria(100)	Rhodobacterales(100)	alfVI(100)	unclassified.alfVI	unclassified.alfVI
ASV00709	Bacteria(100)	Proteobacteria(100)	Alphaproteobacteria(100)	Rickettsiales(100)	Rickettsiaceae(100)	Candidatus_Megaira(100)	unclassified.Candidatus_Megaira
ASV00710	Bacteria(100)	Spirochaetota(100)	Leptospirae(100)	Leptospirales(100)	Leptospiraceae(100)	Leptospira(100)	unclassified.Leptospira
ASV00711	Bacteria(100)	Proteobacteria(100)	Alphaproteobacteria(100)	Caulobacterales(100)	alfII(100)	alfII-A(100)	Brev(100)
ASV00712	Bacteria(100)	Proteobacteria(100)	Gammaproteobacteria(100)	Cardiobacteriales(100)	Cardiobacteriaceae(100)	Suttonella(100)	unclassified.Suttonella
ASV00713	Bacteria(100)	Proteobacteria(100)	Gammaproteobacteria(100)	Burkholderiales(100)	Comamonadaceae(100)	Ramlibacter(95)	unclassified.Ramlibacter
ASV00714	Bacteria(100)	Proteobacteria(100)	Alphaproteobacteria(100)	Sphingomonadales(100)	alfIII(100)	alfIII-A(100)	Sphingo(100)
ASV00715	Bacteria(100)	Proteobacteria(100)	Gammaproteobacteria(100)	Enterobacterales(100)	Enterobacteriaceae(100)	Enterobacter(94)	unclassified.Enterobacter
ASV00716	Bacteria(100)	Proteobacteria(100)	Gammaproteobacteria(100)	Burkholderiales(100)	betII(100)	Pnec(100)	PnecB(94)
ASV00717	Bacteria(100)	Proteobacteria(100)	Gammaproteobacteria(100)	Burkholderiales(100)	Comamonadaceae(100)	Hydrogenophaga(99)	unclassified.Hydrogenophaga
ASV00718	Bacteria(100)	Proteobacteria(100)	Gammaproteobacteria(100)	Burkholderiales(100)	betVII(100)	betVII-A(100)	betVII-A1(90)
ASV00719	Bacteria(100)	Proteobacteria(100)	Alphaproteobacteria(100)	Rhizobiales(100)	Devosiaceae(100)	unclassified.Devosiaceae	unclassified.Devosiaceae
ASV00720	Bacteria(100)	Proteobacteria(100)	Gammaproteobacteria(100)	Burkholderiales(100)	Oxalobacteraceae(100)	Massilia(100)	unclassified.Massilia
ASV00721	Bacteria(100)	Verrucomicrobiota(100)	Verrucomicrobiae(100)	Verrucomicrobiales(100)	Verrucomicrobiaceae(100)	unclassified.Verrucomicrobiaceae	unclassified.Verrucomicrobiaceae
ASV00722	Bacteria(100)	Proteobacteria(100)	Gammaproteobacteria(100)	Enterobacterales(100)	Morganellaceae(100)	Buchnera(100)	unclassified.Buchnera
ASV00723	Bacteria(100)	Proteobacteria(100)	Gammaproteobacteria(100)	Burkholderiales(100)	Hydrogenophilaceae(100)	Tepidiphilus(100)	unclassified.Tepidiphilus
ASV00724	Bacteria(100)	Actinobacteriota(100)	Actinobacteria(100)	Micrococcales(100)	acIII(85)	acIII-A(85)	unclassified.acIII-A
ASV00725	Bacteria(100)	Bacteroidota(100)	Bacteroidia(100)	Cytophagales(84)	Cytophagaceae(82)	Cytophaga(82)	unclassified.Cytophaga
ASV00726	Bacteria(100)	Actinobacteriota(100)	Acidimicrobiia(100)	Microtrichales(100)	acIV(100)	acIV-B(96)	Iluma-B2(88)
ASV00727	Bacteria(100)	Bdellovibrionota(98)	Bdellovibrionia(98)	Bdellovibrionales(98)	Bdellovibrionaceae(98)	Bdellovibrio(98)	unclassified.Bdellovibrio
ASV00728	Bacteria(100)	Proteobacteria(100)	Gammaproteobacteria(100)	Pseudomonadales(100)	Pseudomonadaceae(100)	Pseudomonas(100)	unclassified.Pseudomonas
ASV00729	Bacteria(100)	Proteobacteria(100)	Gammaproteobacteria(100)	Burkholderiales(100)	Oxalobacteraceae(100)	Massilia(100)	unclassified.Massilia
ASV00730	Bacteria(100)	Proteobacteria(100)	Gammaproteobacteria(100)	Burkholderiales(100)	Nitrosomonadaceae(100)	966-1(100)	unclassified.966-1
ASV00731	Bacteria(100)	Proteobacteria(100)	Gammaproteobacteria(100)	Cellvibrionales(100)	Cellvibrionaceae(100)	Cellvibrio(100)	unclassified.Cellvibrio
ASV00732	Bacteria(100)	Actinobacteriota(100)	Actinobacteria(100)	Micrococcales(100)	Luna1(100)	unclassified.Luna1	unclassified.Luna1
ASV00733	Bacteria(100)	Planctomycetota(100)	Planctomycetes(100)	Pirellulales(100)	Pirellulaceae(100)	unclassified.Pirellulaceae	unclassified.Pirellulaceae
ASV00734	Bacteria(100)	Bacteroidota(100)	Bacteroidia(100)	Cytophagales(100)	Spirosomaceae(100)	Flectobacillus(100)	unclassified.Flectobacillus
ASV00735	Bacteria(100)	Armatimonadota(100)	Fimbriimonadia(100)	Fimbriimonadales(100)	Fimbriimonadaceae(100)	unclassified.Fimbriimonadaceae	unclassified.Fimbriimonadaceae
ASV00736	Bacteria(100)	Proteobacteria(100)	Gammaproteobacteria(100)	Burkholderiales(100)	betI(100)	betI-A(100)	unclassified.betI-A
ASV00737	Bacteria(100)	Proteobacteria(100)	Alphaproteobacteria(100)	Acetobacterales(100)	Acetobacteraceae(100)	Roseomonas(100)	unclassified.Roseomonas
ASV00738	Bacteria(100)	Bacteroidota(100)	Bacteroidia(100)	Cytophagales(100)	Cytophagaceae(95)	unclassified.Cytophagaceae	unclassified.Cytophagaceae
ASV00739	Bacteria(100)	Proteobacteria(100)	Gammaproteobacteria(100)	Pseudomonadales(100)	Pseudomonadaceae(100)	Pseudomonas(100)	unclassified.Pseudomonas
ASV00740	Bacteria(100)	Proteobacteria(100)	Gammaproteobacteria(100)	unclassified.Gammaproteobacteria	unclassified.Gammaproteobacteria	unclassified.Gammaproteobacteria	unclassified.Gammaproteobacteria
ASV00741	Bacteria(100)	Proteobacteria(100)	Gammaproteobacteria(100)	Enterobacterales(100)	Yersiniaceae(100)	Serratia(100)	unclassified.Serratia
ASV00742	Bacteria(100)	Proteobacteria(100)	Alphaproteobacteria(100)	Sphingomonadales(100)	alfIII(100)	unclassified.alfIII	unclassified.alfIII
ASV00743	Bacteria(100)	Proteobacteria(100)	Alphaproteobacteria(100)	Acetobacterales(100)	Acetobacteraceae(100)	Roseomonas(97)	unclassified.Roseomonas
ASV00744	Bacteria(100)	Proteobacteria(100)	Alphaproteobacteria(100)	Sphingomonadales(100)	Sphingomonadaceae(100)	Porphyrobacter(99)	unclassified.Porphyrobacter
ASV00745	Bacteria(100)	Proteobacteria(100)	Gammaproteobacteria(100)	Pseudomonadales(100)	Moraxellaceae(100)	Acinetobacter(100)	unclassified.Acinetobacter
ASV00746	Bacteria(100)	Proteobacteria(100)	Gammaproteobacteria(100)	Alteromonadales(100)	Alteromonadaceae(100)	Rheinheimera(100)	unclassified.Rheinheimera
ASV00747	Bacteria(100)	Proteobacteria(100)	Gammaproteobacteria(100)	Salinisphaerales(100)	Solimonadaceae(100)	Nevskia(100)	unclassified.Nevskia
ASV00748	Bacteria(100)	Proteobacteria(100)	Gammaproteobacteria(100)	Xanthomonadales(100)	Xanthomonadaceae(100)	Stenotrophomonas(100)	unclassified.Stenotrophomonas
ASV00749	Bacteria(100)	Verrucomicrobiota(100)	Verrucomicrobiae(100)	Verrucomicrobiales(100)	Rubritaleaceae(100)	Luteolibacter(99)	unclassified.Luteolibacter
ASV00750	Bacteria(100)	Proteobacteria(100)	Alphaproteobacteria(100)	Sphingomonadales(100)	alfIV(100)	alfIV-B(100)	Pyxis(100)
ASV00751	Bacteria(100)	Bacteroidota(100)	Bacteroidia(100)	Chitinophagales(100)	Chitinophagaceae(100)	Sediminibacterium(100)	unclassified.Sediminibacterium
ASV00752	Bacteria(100)	unclassified.Bacteria	unclassified.Bacteria	unclassified.Bacteria	unclassified.Bacteria	unclassified.Bacteria	unclassified.Bacteria
ASV00753	Bacteria(100)	Verrucomicrobiota(100)	Chlamydiae(100)	Chlamydiales(100)	cvE6(100)	unclassified.cvE6	unclassified.cvE6
ASV00754	Bacteria(100)	Proteobacteria(96)	Alphaproteobacteria(96)	unclassified.Alphaproteobacteria	unclassified.Alphaproteobacteria	unclassified.Alphaproteobacteria	unclassified.Alphaproteobacteria
ASV00755	Bacteria(100)	Proteobacteria(100)	Gammaproteobacteria(100)	Diplorickettsiales(100)	Diplorickettsiaceae(100)	Aquicella(100)	unclassified.Aquicella
ASV00756	Bacteria(100)	Cyanobacteria(100)	Cyanobacteriia(100)	Cyanobacteriales(100)	Nostocaceae(100)	Calothrix_PCC-6303(100)	unclassified.Calothrix_PCC-6303
ASV00757	Bacteria(100)	Myxococcota(100)	Polyangia(100)	Blfdi19(100)	unclassified.Blfdi19	unclassified.Blfdi19	unclassified.Blfdi19
ASV00758	Bacteria(100)	Proteobacteria(100)	Gammaproteobacteria(100)	Pseudomonadales(100)	Pseudomonadaceae(100)	Pseudomonas(100)	unclassified.Pseudomonas
ASV00759	Bacteria(100)	Proteobacteria(100)	Alphaproteobacteria(100)	Caulobacterales(100)	Hyphomonadaceae(100)	Hirschia(100)	unclassified.Hirschia
ASV00760	Bacteria(100)	Proteobacteria(100)	Gammaproteobacteria(100)	Burkholderiales(100)	betI(100)	unclassified.betI	unclassified.betI
ASV00761	Bacteria(100)	Proteobacteria(100)	Gammaproteobacteria(100)	Legionellales(100)	Legionellaceae(100)	Legionella(100)	unclassified.Legionella
ASV00762	Bacteria(100)	Proteobacteria(100)	Gammaproteobacteria(100)	Alteromonadales(100)	Alteromonadaceae(100)	Rheinheimera(100)	unclassified.Rheinheimera
ASV00763	Bacteria(100)	Proteobacteria(100)	Gammaproteobacteria(100)	Pseudomonadales(100)	Pseudomonadaceae(100)	Pseudomonas(100)	unclassified.Pseudomonas
ASV00764	Bacteria(100)	Proteobacteria(100)	Alphaproteobacteria(100)	Sphingomonadales(100)	Sphingomonadaceae(100)	Porphyrobacter(100)	unclassified.Porphyrobacter
ASV00765	Bacteria(100)	Planctomycetota(100)	Planctomycetes(100)	Gemmatales(100)	Gemmataceae(100)	unclassified.Gemmataceae	unclassified.Gemmataceae
ASV00766	Bacteria(100)	Proteobacteria(100)	Alphaproteobacteria(100)	Sphingomonadales(100)	Sphingomonadaceae(100)	unclassified.Sphingomonadaceae	unclassified.Sphingomonadaceae
ASV00767	Bacteria(100)	Actinobacteriota(100)	Actinobacteria(100)	Micrococcales(100)	Micrococcaceae(100)	Arthrobacter(84)	unclassified.Arthrobacter
ASV00768	Bacteria(100)	Proteobacteria(100)	Alphaproteobacteria(100)	Rhizobiales(100)	Beijerinckiaceae(100)	Methylobacterium-Methylorubrum(100)	unclassified.Methylobacterium-Methylorubrum
ASV00769	Bacteria(100)	Proteobacteria(100)	Gammaproteobacteria(100)	Pseudomonadales(100)	Pseudomonadaceae(100)	Pseudomonas(99)	unclassified.Pseudomonas
ASV00770	Bacteria(100)	Proteobacteria(100)	Gammaproteobacteria(100)	Burkholderiales(100)	Burkholderiaceae(100)	Polynucleobacter(100)	unclassified.Polynucleobacter
ASV00771	Bacteria(100)	Proteobacteria(100)	Alphaproteobacteria(100)	Rhodobacterales(100)	Rhodobacteraceae(100)	Pseudorhodobacter(99)	unclassified.Pseudorhodobacter
ASV00772	Bacteria(100)	Proteobacteria(100)	Gammaproteobacteria(100)	Pseudomonadales(100)	Pseudomonadaceae(100)	Pseudomonas(100)	unclassified.Pseudomonas
ASV00773	Bacteria(100)	Proteobacteria(100)	Alphaproteobacteria(100)	Acetobacterales(100)	Acetobacteraceae(100)	Roseomonas(93)	unclassified.Roseomonas
ASV00774	Bacteria(100)	Proteobacteria(100)	Gammaproteobacteria(100)	Burkholderiales(100)	Comamonadaceae(100)	Ramlibacter(95)	unclassified.Ramlibacter
ASV00775	Bacteria(100)	Bacteroidota(100)	Bacteroidia(100)	Flavobacteriales(100)	Weeksellaceae(100)	unclassified.Weeksellaceae	unclassified.Weeksellaceae
ASV00776	Bacteria(100)	Proteobacteria(100)	Gammaproteobacteria(100)	unclassified.Gammaproteobacteria	unclassified.Gammaproteobacteria	unclassified.Gammaproteobacteria	unclassified.Gammaproteobacteria
ASV00777	Bacteria(100)	Planctomycetota(100)	vadinHA49(100)	unclassified.vadinHA49	unclassified.vadinHA49	unclassified.vadinHA49	unclassified.vadinHA49
ASV00778	Bacteria(100)	Verrucomicrobiota(100)	Chlamydiae(100)	Chlamydiales(100)	cvE6(100)	unclassified.cvE6	unclassified.cvE6
ASV00779	Bacteria(100)	Proteobacteria(100)	Gammaproteobacteria(100)	Burkholderiales(100)	betI(100)	betI-A(100)	unclassified.betI-A
ASV00780	Bacteria(100)	Proteobacteria(100)	Alphaproteobacteria(100)	Rickettsiales(99)	unclassified.Rickettsiales	unclassified.Rickettsiales	unclassified.Rickettsiales
ASV00781	Bacteria(100)	Proteobacteria(100)	Gammaproteobacteria(100)	Burkholderiales(100)	Comamonadaceae(100)	unclassified.Comamonadaceae	unclassified.Comamonadaceae
ASV00782	Bacteria(100)	Proteobacteria(100)	Alphaproteobacteria(100)	Micavibrionales(100)	unclassified.Micavibrionales	unclassified.Micavibrionales	unclassified.Micavibrionales
ASV00783	Bacteria(100)	Verrucomicrobiota(100)	Verrucomicrobiae(100)	Opitutales(100)	Opitutaceae(100)	Opitutus(100)	unclassified.Opitutus
ASV00784	Bacteria(100)	Verrucomicrobiota(100)	Verrucomicrobiae(100)	Verrucomicrobiales(100)	DEV007(100)	unclassified.DEV007	unclassified.DEV007
ASV00785	Bacteria(100)	Verrucomicrobiota(100)	Verrucomicrobiae(100)	Verrucomicrobiales(100)	Rubritaleaceae(100)	Luteolibacter(100)	unclassified.Luteolibacter
ASV00786	Bacteria(100)	Bacteroidota(100)	Bacteroidia(100)	Chitinophagales(100)	bacI(100)	bacI-A(100)	bacI-A1(85)
ASV00787	Bacteria(100)	Proteobacteria(100)	Alphaproteobacteria(100)	Caulobacterales(100)	Hyphomonadaceae(100)	Hirschia(100)	unclassified.Hirschia
ASV00788	Bacteria(100)	Bacteroidota(100)	Bacteroidia(100)	Chitinophagales(100)	bacI(100)	bacI-A(100)	unclassified.bacI-A
ASV00789	Bacteria(100)	Proteobacteria(100)	Alphaproteobacteria(100)	Rhizobiales(100)	Rhizobiaceae(100)	unclassified.Rhizobiaceae	unclassified.Rhizobiaceae
ASV00790	Bacteria(100)	Desulfobacterota(100)	Desulfuromonadia(100)	Bradymonadales(100)	unclassified.Bradymonadales	unclassified.Bradymonadales	unclassified.Bradymonadales
ASV00791	Bacteria(100)	Proteobacteria(100)	Alphaproteobacteria(100)	Defluviicoccales(99)	unclassified.Defluviicoccales	unclassified.Defluviicoccales	unclassified.Defluviicoccales
ASV00792	Bacteria(100)	Bacteroidota(100)	Bacteroidia(100)	Chitinophagales(100)	bacI(100)	bacI-A(100)	unclassified.bacI-A
ASV00793	Bacteria(100)	Acidobacteriota(100)	Acidobacteriae(100)	Bryobacterales(100)	Bryobacteraceae(100)	Bryobacter(100)	unclassified.Bryobacter
ASV00794	Bacteria(100)	Proteobacteria(100)	Alphaproteobacteria(100)	Rickettsiales(100)	unclassified.Rickettsiales	unclassified.Rickettsiales	unclassified.Rickettsiales
ASV00795	Bacteria(100)	Proteobacteria(100)	Gammaproteobacteria(100)	Burkholderiales(100)	Burkholderiaceae(100)	Polynucleobacter(100)	unclassified.Polynucleobacter
ASV00796	Bacteria(100)	Proteobacteria(100)	Gammaproteobacteria(100)	Burkholderiales(100)	Chromobacteriaceae(100)	Vogesella(99)	unclassified.Vogesella
ASV00797	Bacteria(100)	Actinobacteriota(100)	Actinobacteria(100)	Corynebacteriales(100)	Corynebacteriaceae(100)	Corynebacterium(100)	unclassified.Corynebacterium
ASV00798	Bacteria(100)	Bacteroidota(100)	Bacteroidia(100)	Cytophagales(100)	Hymenobacteraceae(100)	Hymenobacter(100)	unclassified.Hymenobacter
ASV00799	Bacteria(100)	Proteobacteria(100)	Alphaproteobacteria(100)	Sphingomonadales(100)	Sphingomonadaceae(100)	Porphyrobacter(100)	unclassified.Porphyrobacter
ASV00800	Bacteria(100)	Proteobacteria(100)	Gammaproteobacteria(100)	Xanthomonadales(100)	Xanthomonadaceae(100)	Arenimonas(100)	unclassified.Arenimonas
ASV00801	Bacteria(100)	Proteobacteria(99)	Alphaproteobacteria(97)	Holosporales(84)	Holosporaceae(84)	unclassified.Holosporaceae	unclassified.Holosporaceae
ASV00802	Bacteria(100)	Actinobacteriota(100)	Actinobacteria(100)	Micrococcales(100)	acIII(94)	acIII-A(94)	Luna2(86)
ASV00803	Bacteria(100)	Proteobacteria(100)	Gammaproteobacteria(100)	Burkholderiales(100)	Burkholderiaceae(99)	Lautropia(98)	unclassified.Lautropia
ASV00804	Bacteria(100)	Proteobacteria(100)	Gammaproteobacteria(100)	Enterobacterales(100)	Enterobacteriaceae(100)	unclassified.Enterobacteriaceae	unclassified.Enterobacteriaceae
ASV00805	Bacteria(100)	Proteobacteria(100)	Alphaproteobacteria(100)	Rhodobacterales(100)	alfVI(100)	unclassified.alfVI	unclassified.alfVI
ASV00806	Bacteria(100)	Firmicutes(100)	Bacilli(100)	Lactobacillales(100)	Lactobacillaceae(100)	Lactobacillus(100)	unclassified.Lactobacillus
ASV00807	Bacteria(100)	Actinobacteriota(100)	Acidimicrobiia(100)	Microtrichales(100)	acIV(100)	acIV-D(100)	Iamia(100)
ASV00808	Bacteria(100)	Actinobacteriota(100)	Actinobacteria(100)	Frankiales(100)	acI(100)	unclassified.acI	unclassified.acI
ASV00809	Bacteria(100)	Actinobacteriota(100)	Actinobacteria(100)	Corynebacteriales(100)	Corynebacteriaceae(100)	Corynebacterium(100)	unclassified.Corynebacterium
ASV00810	Bacteria(100)	Proteobacteria(100)	Gammaproteobacteria(100)	Burkholderiales(100)	Comamonadaceae(100)	Hydrogenophaga(100)	unclassified.Hydrogenophaga
ASV00811	Bacteria(100)	Deinococcota(100)	Deinococci(100)	Deinococcales(100)	Deinococcaceae(100)	Deinococcus(100)	unclassified.Deinococcus
ASV00812	Bacteria(100)	Proteobacteria(100)	Gammaproteobacteria(100)	Enterobacterales(100)	Morganellaceae(99)	unclassified.Morganellaceae	unclassified.Morganellaceae
ASV00813	Bacteria(100)	Actinobacteriota(100)	Actinobacteria(100)	Pseudonocardiales(100)	Pseudonocardiaceae(100)	Saccharomonospora(100)	unclassified.Saccharomonospora
ASV00814	Bacteria(100)	Proteobacteria(100)	Gammaproteobacteria(100)	Legionellales(100)	Legionellaceae(100)	Legionella(100)	unclassified.Legionella
ASV00815	Bacteria(100)	Actinobacteriota(100)	Actinobacteria(100)	Corynebacteriales(100)	Corynebacteriaceae(100)	Corynebacterium(100)	unclassified.Corynebacterium
ASV00816	Bacteria(100)	Proteobacteria(100)	Alphaproteobacteria(100)	Sphingomonadales(100)	Sphingomonadaceae(100)	Sandaracinobacter(99)	unclassified.Sandaracinobacter
ASV00817	Bacteria(100)	Proteobacteria(100)	Gammaproteobacteria(100)	Burkholderiales(100)	Comamonadaceae(100)	unclassified.Comamonadaceae	unclassified.Comamonadaceae
ASV00818	Bacteria(100)	Actinobacteriota(100)	Acidimicrobiia(100)	Microtrichales(100)	Microtrichaceae(100)	IMCC26207(100)	unclassified.IMCC26207
ASV00819	Bacteria(100)	Proteobacteria(100)	Alphaproteobacteria(100)	Acetobacterales(100)	Acetobacteraceae(100)	Roseomonas(100)	unclassified.Roseomonas
ASV00820	Bacteria(99)	unclassified.Bacteria	unclassified.Bacteria	unclassified.Bacteria	unclassified.Bacteria	unclassified.Bacteria	unclassified.Bacteria
ASV00821	Bacteria(100)	Patescibacteria(100)	Saccharimonadia(100)	Saccharimonadales(100)	unclassified.Saccharimonadales	unclassified.Saccharimonadales	unclassified.Saccharimonadales
ASV00822	Bacteria(100)	Actinobacteriota(100)	Actinobacteria(100)	Micrococcales(100)	Luna1(100)	unclassified.Luna1	unclassified.Luna1
ASV00823	Bacteria(100)	Actinobacteriota(100)	Actinobacteria(100)	Micrococcales(100)	Jonesiaceae(100)	Jonesia(100)	unclassified.Jonesia
ASV00824	Bacteria(100)	Proteobacteria(100)	Gammaproteobacteria(100)	Aeromonadales(100)	Aeromonadaceae(100)	Aeromonas(100)	unclassified.Aeromonas
ASV00825	Bacteria(100)	Proteobacteria(100)	Alphaproteobacteria(100)	Caulobacterales(100)	Caulobacteraceae(100)	Brevundimonas(100)	unclassified.Brevundimonas
ASV00826	Bacteria(100)	Proteobacteria(100)	Alphaproteobacteria(100)	Rhizobiales(100)	Beijerinckiaceae(100)	Methylobacterium-Methylorubrum(100)	unclassified.Methylobacterium-Methylorubrum
ASV00827	Bacteria(100)	Proteobacteria(100)	Gammaproteobacteria(100)	Burkholderiales(100)	betI(100)	unclassified.betI	unclassified.betI
ASV00828	Bacteria(100)	Verrucomicrobiota(100)	Verrucomicrobiae(100)	Opitutales(100)	Opitutaceae(100)	unclassified.Opitutaceae	unclassified.Opitutaceae
ASV00829	Bacteria(100)	Proteobacteria(100)	Alphaproteobacteria(100)	Sphingomonadales(100)	alfIII(84)	alfIII-A(84)	Sphingo(84)
ASV00830	Bacteria(100)	Cyanobacteria(100)	Cyanobacteriia(100)	Cyanobacteriales(100)	Nostocaceae(100)	Calothrix_PCC-6303(100)	unclassified.Calothrix_PCC-6303
ASV00831	Bacteria(100)	Proteobacteria(100)	Alphaproteobacteria(100)	Rhizobiales(99)	unclassified.Rhizobiales	unclassified.Rhizobiales	unclassified.Rhizobiales
ASV00832	Bacteria(100)	Actinobacteriota(100)	Actinobacteria(100)	Micrococcales(100)	Microbacteriaceae(100)	unclassified.Microbacteriaceae	unclassified.Microbacteriaceae
ASV00833	Bacteria(100)	Proteobacteria(100)	Gammaproteobacteria(100)	Burkholderiales(100)	Comamonadaceae(100)	Roseateles(100)	unclassified.Roseateles
ASV00834	Bacteria(100)	Bacteroidota(100)	Bacteroidia(100)	Flavobacteriales(100)	Flavobacteriaceae(100)	Flavobacterium(100)	unclassified.Flavobacterium
ASV00835	Bacteria(100)	Proteobacteria(100)	Gammaproteobacteria(100)	Enterobacterales(100)	Enterobacteriaceae(100)	Enterobacter(91)	unclassified.Enterobacter
ASV00836	Bacteria(100)	Proteobacteria(100)	Gammaproteobacteria(100)	Xanthomonadales(100)	Xanthomonadaceae(100)	Pseudoxanthomonas(100)	unclassified.Pseudoxanthomonas
ASV00837	Bacteria(100)	Verrucomicrobiota(100)	Verrucomicrobiae(100)	Chthoniobacterales(100)	Chthoniobacteraceae(100)	Chthoniobacter(98)	unclassified.Chthoniobacter
ASV00838	Bacteria(100)	Actinobacteriota(100)	Actinobacteria(100)	unclassified.Actinobacteria	unclassified.Actinobacteria	unclassified.Actinobacteria	unclassified.Actinobacteria
ASV00839	Bacteria(100)	Dependentiae(100)	Babeliae(100)	Babeliales(100)	Vermiphilaceae(85)	unclassified.Vermiphilaceae	unclassified.Vermiphilaceae
ASV00840	Bacteria(100)	Proteobacteria(100)	Alphaproteobacteria(100)	Rhizobiales(100)	Rhizobiaceae(100)	Mesorhizobium(80)	unclassified.Mesorhizobium
ASV00841	Bacteria(100)	Actinobacteriota(100)	Actinobacteria(100)	Micrococcales(88)	unclassified.Micrococcales	unclassified.Micrococcales	unclassified.Micrococcales
ASV00842	Bacteria(100)	Proteobacteria(100)	Gammaproteobacteria(100)	Burkholderiales(100)	Rhodocyclaceae(100)	Azospira(100)	unclassified.Azospira
ASV00843	Bacteria(100)	Actinobacteriota(100)	Actinobacteria(100)	Micrococcales(100)	Micrococcaceae(100)	Micrococcus(100)	unclassified.Micrococcus
ASV00844	Bacteria(100)	Actinobacteriota(100)	Actinobacteria(100)	Micrococcales(100)	Luna1(99)	unclassified.Luna1	unclassified.Luna1
ASV00845	Bacteria(100)	Cyanobacteria(100)	Cyanobacteriia(100)	Cyanobacteriales(100)	Nostocaceae(100)	Calothrix_PCC-6303(100)	unclassified.Calothrix_PCC-6303
ASV00846	Bacteria(100)	Proteobacteria(100)	Alphaproteobacteria(100)	Sphingomonadales(100)	alfIII(100)	alfIII-A(100)	Sphingo(100)
ASV00847	Bacteria(100)	Proteobacteria(100)	Gammaproteobacteria(100)	Alteromonadales(100)	unclassified.Alteromonadales	unclassified.Alteromonadales	unclassified.Alteromonadales
ASV00848	Bacteria(100)	Proteobacteria(100)	Gammaproteobacteria(100)	Diplorickettsiales(99)	Diplorickettsiaceae(99)	unclassified.Diplorickettsiaceae	unclassified.Diplorickettsiaceae
ASV00849	Bacteria(100)	Bacteroidota(100)	Bacteroidia(100)	Chitinophagales(100)	bacIV(100)	bacIV-B(100)	Aquir(100)
ASV00850	Bacteria(100)	Proteobacteria(100)	Alphaproteobacteria(100)	Acetobacterales(100)	Acetobacteraceae(100)	Acidiphilium(100)	unclassified.Acidiphilium
ASV00851	Bacteria(100)	Proteobacteria(100)	Alphaproteobacteria(100)	Sphingomonadales(100)	Sphingomonadaceae(100)	Porphyrobacter(100)	unclassified.Porphyrobacter
ASV00852	Bacteria(100)	Proteobacteria(100)	Gammaproteobacteria(100)	Burkholderiales(100)	betVII(100)	betVII-A(100)	betVII-A1(99)
ASV00853	Bacteria(100)	Proteobacteria(100)	Gammaproteobacteria(100)	Burkholderiales(100)	Gallionellaceae(100)	Gallionella(92)	unclassified.Gallionella
ASV00854	Bacteria(100)	Proteobacteria(100)	Alphaproteobacteria(100)	Rhodobacterales(100)	Rhodobacteraceae(100)	unclassified.Rhodobacteraceae	unclassified.Rhodobacteraceae
ASV00855	Bacteria(100)	Actinobacteriota(100)	Actinobacteria(100)	Frankiales(100)	acI(100)	unclassified.acI	unclassified.acI
ASV00856	Bacteria(100)	Firmicutes(100)	Bacilli(100)	Mycoplasmatales(100)	Mycoplasmataceae(100)	Mycoplasma(100)	unclassified.Mycoplasma
ASV00857	Bacteria(100)	Verrucomicrobiota(100)	Chlamydiae(100)	Chlamydiales(100)	cvE6(100)	unclassified.cvE6	unclassified.cvE6
ASV00858	Bacteria(100)	Planctomycetota(100)	Planctomycetes(100)	Pirellulales(100)	Pirellulaceae(100)	Pirellula(100)	unclassified.Pirellula
ASV00859	Bacteria(100)	Actinobacteriota(100)	Actinobacteria(100)	Pseudonocardiales(96)	Pseudonocardiaceae(96)	unclassified.Pseudonocardiaceae	unclassified.Pseudonocardiaceae
ASV00860	Bacteria(100)	Proteobacteria(100)	Gammaproteobacteria(100)	Burkholderiales(100)	betVII(100)	betVII-A(100)	betVII-A1(100)
ASV00861	Bacteria(100)	Verrucomicrobiota(100)	Verrucomicrobiae(100)	Verrucomicrobiales(100)	Verrucomicrobiaceae(100)	unclassified.Verrucomicrobiaceae	unclassified.Verrucomicrobiaceae
ASV00862	Bacteria(100)	Actinobacteriota(100)	Actinobacteria(100)	Micrococcales(100)	Microbacteriaceae(100)	Curtobacterium(84)	unclassified.Curtobacterium
ASV00863	Bacteria(100)	Dependentiae(100)	Babeliae(100)	Babeliales(100)	unclassified.Babeliales	unclassified.Babeliales	unclassified.Babeliales
ASV00864	Bacteria(100)	Gemmatimonadota(100)	Gemmatimonadetes(100)	Gemmatimonadales(100)	Gemmatimonadaceae(100)	Gemmatimonas(100)	unclassified.Gemmatimonas
ASV00865	Bacteria(100)	Proteobacteria(100)	Alphaproteobacteria(100)	Rhizobiales(100)	Devosiaceae(100)	Devosia(83)	unclassified.Devosia
ASV00866	Bacteria(100)	Proteobacteria(100)	Gammaproteobacteria(100)	Burkholderiales(100)	Oxalobacteraceae(100)	Massilia(99)	unclassified.Massilia
ASV00867	Bacteria(100)	Firmicutes(100)	Bacilli(100)	Lactobacillales(100)	Carnobacteriaceae(82)	unclassified.Carnobacteriaceae	unclassified.Carnobacteriaceae
ASV00868	Bacteria(100)	Proteobacteria(100)	Alphaproteobacteria(100)	Acetobacterales(100)	Acetobacteraceae(100)	Roseomonas(99)	unclassified.Roseomonas
ASV00869	Bacteria(100)	Proteobacteria(100)	Alphaproteobacteria(100)	Rhodobacterales(100)	Rhodobacteraceae(100)	unclassified.Rhodobacteraceae	unclassified.Rhodobacteraceae
ASV00870	Bacteria(95)	unclassified.Bacteria	unclassified.Bacteria	unclassified.Bacteria	unclassified.Bacteria	unclassified.Bacteria	unclassified.Bacteria
ASV00871	Bacteria(100)	Actinobacteriota(100)	Actinobacteria(100)	Corynebacteriales(100)	Corynebacteriaceae(100)	Corynebacterium(100)	unclassified.Corynebacterium
ASV00872	Bacteria(100)	Actinobacteriota(100)	Actinobacteria(100)	Micrococcales(100)	Luna1(100)	unclassified.Luna1	unclassified.Luna1
ASV00873	Bacteria(100)	Bacteroidota(100)	Bacteroidia(100)	Cytophagales(100)	Spirosomaceae(100)	Emticicia(100)	unclassified.Emticicia
ASV00874	Bacteria(100)	Proteobacteria(100)	Gammaproteobacteria(100)	Burkholderiales(100)	Comamonadaceae(100)	unclassified.Comamonadaceae	unclassified.Comamonadaceae
ASV00875	Bacteria(100)	unclassified.Bacteria	unclassified.Bacteria	unclassified.Bacteria	unclassified.Bacteria	unclassified.Bacteria	unclassified.Bacteria
ASV00876	Bacteria(100)	Proteobacteria(100)	Alphaproteobacteria(100)	Acetobacterales(100)	Acetobacteraceae(100)	Roseomonas(97)	unclassified.Roseomonas
ASV00877	Bacteria(100)	Proteobacteria(100)	Gammaproteobacteria(100)	Burkholderiales(100)	betI(100)	betI-A(100)	unclassified.betI-A
ASV00878	Bacteria(100)	Proteobacteria(100)	Alphaproteobacteria(100)	Sphingomonadales(100)	alfIV(100)	alfIV-A(99)	Novo-A2(96)
ASV00879	Bacteria(100)	Patescibacteria(100)	Gracilibacteria(100)	JGI_0000069-P22(100)	unclassified.JGI_0000069-P22	unclassified.JGI_0000069-P22	unclassified.JGI_0000069-P22
ASV00880	Bacteria(100)	Proteobacteria(100)	Gammaproteobacteria(100)	Burkholderiales(100)	Comamonadaceae(100)	Comamonas(89)	unclassified.Comamonas
ASV00881	Bacteria(100)	Cyanobacteria(100)	Cyanobacteriia(100)	Synechococcales(100)	Cyanobiaceae(100)	Cyanobium_PCC-6307(100)	unclassified.Cyanobium_PCC-6307
ASV00882	Bacteria(100)	Proteobacteria(100)	Gammaproteobacteria(100)	Burkholderiales(100)	Comamonadaceae(100)	Ramlibacter(100)	unclassified.Ramlibacter
ASV00883	Bacteria(100)	Acidobacteriota(100)	Acidobacteriae(100)	Bryobacterales(99)	Bryobacteraceae(99)	Bryobacter(99)	unclassified.Bryobacter
ASV00884	Bacteria(100)	Bacteroidota(100)	Bacteroidia(100)	Chitinophagales(100)	Chitinophagaceae(100)	Sediminibacterium(99)	unclassified.Sediminibacterium
ASV00885	Bacteria(100)	Proteobacteria(100)	Gammaproteobacteria(100)	Pseudomonadales(100)	Moraxellaceae(100)	Acinetobacter(100)	unclassified.Acinetobacter
ASV00886	Bacteria(100)	Proteobacteria(100)	Gammaproteobacteria(100)	Pseudomonadales(100)	Pseudomonadaceae(100)	Pseudomonas(100)	unclassified.Pseudomonas
ASV00887	Bacteria(100)	Actinobacteriota(100)	Actinobacteria(100)	Frankiales(100)	acI(100)	acI-A(100)	acI-A3(100)
ASV00888	Bacteria(100)	Verrucomicrobiota(100)	Verrucomicrobiae(100)	Pedosphaerales(100)	Pedosphaeraceae(100)	Oikopleura(100)	unclassified.Oikopleura
ASV00889	Bacteria(100)	Proteobacteria(100)	Gammaproteobacteria(100)	Enterobacterales(100)	Erwiniaceae(91)	Erwinia(91)	unclassified.Erwinia
ASV00890	Bacteria(100)	Proteobacteria(100)	Alphaproteobacteria(100)	Rhodobacterales(100)	alfVI(100)	unclassified.alfVI	unclassified.alfVI
ASV00891	Bacteria(100)	Proteobacteria(100)	Gammaproteobacteria(100)	Burkholderiales(100)	betI(100)	betI-B(100)	Rhodo(100)
ASV00892	Bacteria(100)	Gemmatimonadota(100)	Gemmatimonadetes(100)	Gemmatimonadales(100)	Gemmatimonadaceae(100)	Gemmatimonas(96)	unclassified.Gemmatimonas
ASV00893	Bacteria(100)	Cyanobacteria(100)	Cyanobacteriia(100)	Cyanobacteriales(100)	Nostocaceae(100)	Calothrix_PCC-6303(100)	unclassified.Calothrix_PCC-6303
ASV00894	Bacteria(100)	Bdellovibrionota(100)	Bdellovibrionia(100)	Bacteriovoracales(100)	Bacteriovoracaceae(100)	Peredibacter(100)	unclassified.Peredibacter
ASV00895	Bacteria(100)	Bacteroidota(100)	Bacteroidia(100)	Sphingobacteriales(100)	NS11-12_marine_group(100)	unclassified.NS11-12_marine_group	unclassified.NS11-12_marine_group
ASV00896	Bacteria(100)	Bacteroidota(100)	Bacteroidia(100)	Flavobacteriales(93)	Cryomorphaceae(82)	unclassified.Cryomorphaceae	unclassified.Cryomorphaceae
ASV00897	Bacteria(100)	Proteobacteria(100)	Alphaproteobacteria(100)	Sphingomonadales(100)	alfIII(100)	alfIII-A(100)	Sphingo(100)
ASV00898	Bacteria(100)	Proteobacteria(100)	Gammaproteobacteria(100)	Burkholderiales(100)	Comamonadaceae(100)	unclassified.Comamonadaceae	unclassified.Comamonadaceae
ASV00899	Bacteria(100)	Proteobacteria(100)	Gammaproteobacteria(100)	Burkholderiales(100)	betII(100)	Pnec(100)	PnecB(88)
ASV00900	Bacteria(100)	Actinobacteriota(100)	Actinobacteria(100)	Pseudonocardiales(100)	Pseudonocardiaceae(100)	Thermocrispum(100)	unclassified.Thermocrispum
ASV00901	Bacteria(100)	Proteobacteria(100)	Gammaproteobacteria(100)	Burkholderiales(100)	Burkholderiaceae(99)	Polynucleobacter(99)	unclassified.Polynucleobacter
ASV00902	Bacteria(100)	Bacteroidota(100)	Bacteroidia(100)	Chitinophagales(100)	bacI(100)	bacI-A(100)	unclassified.bacI-A
ASV00903	Bacteria(100)	Bacteroidota(100)	Bacteroidia(100)	Chitinophagales(100)	bacI(100)	bacI-A(100)	unclassified.bacI-A
ASV00904	Bacteria(100)	Proteobacteria(100)	Alphaproteobacteria(100)	Caulobacterales(100)	Caulobacteraceae(100)	Caulobacter(96)	unclassified.Caulobacter
ASV00905	Bacteria(100)	Proteobacteria(100)	Alphaproteobacteria(100)	Sphingomonadales(100)	Sphingomonadaceae(100)	unclassified.Sphingomonadaceae	unclassified.Sphingomonadaceae
ASV00906	Bacteria(100)	Proteobacteria(100)	Alphaproteobacteria(100)	Caulobacterales(100)	Caulobacteraceae(100)	Asticcacaulis(100)	unclassified.Asticcacaulis
ASV00907	Bacteria(100)	unclassified.Bacteria	unclassified.Bacteria	unclassified.Bacteria	unclassified.Bacteria	unclassified.Bacteria	unclassified.Bacteria
ASV00908	Bacteria(100)	Proteobacteria(100)	Gammaproteobacteria(100)	Enterobacterales(100)	Erwiniaceae(99)	Pantoea(96)	unclassified.Pantoea
ASV00909	Bacteria(100)	Actinobacteriota(100)	Actinobacteria(100)	unclassified.Actinobacteria	unclassified.Actinobacteria	unclassified.Actinobacteria	unclassified.Actinobacteria
ASV00910	Bacteria(100)	Proteobacteria(100)	Gammaproteobacteria(100)	Burkholderiales(100)	Comamonadaceae(100)	unclassified.Comamonadaceae	unclassified.Comamonadaceae
ASV00911	Bacteria(100)	Proteobacteria(100)	Alphaproteobacteria(99)	unclassified.Alphaproteobacteria	unclassified.Alphaproteobacteria	unclassified.Alphaproteobacteria	unclassified.Alphaproteobacteria
ASV00912	Bacteria(100)	Proteobacteria(100)	Alphaproteobacteria(100)	Rhizobiales(100)	Xanthobacteraceae(100)	Ancylobacter(92)	unclassified.Ancylobacter
ASV00913	Bacteria(100)	Planctomycetota(100)	Planctomycetes(100)	Pirellulales(100)	Pirellulaceae(100)	Pirellula(100)	unclassified.Pirellula
ASV00914	Bacteria(100)	Proteobacteria(100)	Alphaproteobacteria(100)	Sphingomonadales(100)	Sphingomonadaceae(100)	unclassified.Sphingomonadaceae	unclassified.Sphingomonadaceae
ASV00915	Bacteria(100)	Firmicutes(100)	Bacilli(100)	Thermoactinomycetales(100)	Thermoactinomycetaceae(100)	Thermoactinomyces(100)	unclassified.Thermoactinomyces
ASV00916	Bacteria(100)	Myxococcota(100)	Polyangia(100)	Polyangiales(100)	Polyangiaceae(99)	Pajaroellobacter(95)	unclassified.Pajaroellobacter
ASV00917	Bacteria(100)	Proteobacteria(100)	Alphaproteobacteria(100)	Rickettsiales(100)	unclassified.Rickettsiales	unclassified.Rickettsiales	unclassified.Rickettsiales
ASV00918	Bacteria(100)	Bacteroidota(100)	Bacteroidia(100)	Cytophagales(100)	Spirosomaceae(100)	Runella(100)	unclassified.Runella
ASV00919	Bacteria(100)	Actinobacteriota(100)	Actinobacteria(100)	Micrococcales(100)	Luna1(99)	unclassified.Luna1	unclassified.Luna1
ASV00920	Bacteria(100)	Proteobacteria(100)	Gammaproteobacteria(100)	Enterobacterales(100)	Enterobacteriaceae(100)	unclassified.Enterobacteriaceae	unclassified.Enterobacteriaceae
ASV00921	Bacteria(100)	Actinobacteriota(100)	Acidimicrobiia(100)	Microtrichales(100)	Ilumatobacteraceae(100)	unclassified.Ilumatobacteraceae	unclassified.Ilumatobacteraceae
ASV00922	Bacteria(100)	Proteobacteria(100)	Alphaproteobacteria(100)	Sphingomonadales(100)	Sphingomonadaceae(100)	unclassified.Sphingomonadaceae	unclassified.Sphingomonadaceae
ASV00923	Bacteria(100)	Verrucomicrobiota(100)	Verrucomicrobiae(100)	Opitutales(100)	Opitutaceae(100)	Opitutus(94)	unclassified.Opitutus
ASV00924	Bacteria(100)	Actinobacteriota(100)	Actinobacteria(100)	Frankiales(100)	acI(100)	acI-A(100)	acI-A6(97)
ASV00925	Bacteria(100)	Verrucomicrobiota(100)	Verrucomicrobiae(100)	Verrucomicrobiales(100)	Rubritaleaceae(100)	Luteolibacter(98)	unclassified.Luteolibacter
ASV00926	Bacteria(100)	Firmicutes(100)	Bacilli(100)	Exiguobacterales(100)	Exiguobacteraceae(100)	Exiguobacterium(100)	unclassified.Exiguobacterium
ASV00927	Bacteria(100)	Proteobacteria(100)	Gammaproteobacteria(100)	Alteromonadales(100)	Alteromonadaceae(100)	Rheinheimera(100)	unclassified.Rheinheimera
ASV00928	Bacteria(100)	Proteobacteria(100)	Alphaproteobacteria(100)	Sphingomonadales(100)	Sphingomonadaceae(100)	Porphyrobacter(100)	unclassified.Porphyrobacter
ASV00929	Bacteria(100)	Proteobacteria(100)	Gammaproteobacteria(100)	Burkholderiales(100)	betVII(100)	betVII-B(100)	betVII-B1(100)
ASV00930	Bacteria(100)	Proteobacteria(100)	Gammaproteobacteria(100)	Burkholderiales(100)	betVII(100)	betVII-A(100)	unclassified.betVII-A
ASV00931	Bacteria(100)	Bacteroidota(100)	Bacteroidia(100)	Cytophagales(100)	Cytophagaceae(100)	Cytophaga(100)	unclassified.Cytophaga
ASV00932	Bacteria(100)	Bacteroidota(100)	Bacteroidia(100)	Cytophagales(100)	Cytophagaceae(100)	Cytophaga(100)	unclassified.Cytophaga
ASV00933	Bacteria(100)	Fibrobacterota(97)	Fibrobacteria(96)	Fibrobacterales(96)	Fibrobacteraceae(84)	possible_genus_06(82)	unclassified.possible_genus_06
ASV00934	Bacteria(100)	Proteobacteria(100)	Gammaproteobacteria(100)	Pseudomonadales(100)	Pseudomonadaceae(100)	Pseudomonas(100)	unclassified.Pseudomonas
ASV00935	Bacteria(100)	Proteobacteria(100)	Alphaproteobacteria(100)	Rhizobiales(100)	Rhizobiaceae(100)	Mesorhizobium(96)	unclassified.Mesorhizobium
ASV00936	Bacteria(100)	Cyanobacteria(100)	Cyanobacteriia(100)	Cyanobacteriales(100)	Nostocaceae(100)	Calothrix_PCC-6303(100)	unclassified.Calothrix_PCC-6303
ASV00937	Bacteria(100)	Proteobacteria(100)	Gammaproteobacteria(100)	Burkholderiales(100)	betVII(100)	betVII-A(100)	unclassified.betVII-A
ASV00938	Bacteria(100)	Proteobacteria(100)	Alphaproteobacteria(100)	Sphingomonadales(100)	alfIII(100)	alfIII-A(100)	Sphingo(100)
ASV00939	Bacteria(100)	Proteobacteria(99)	Alphaproteobacteria(94)	unclassified.Alphaproteobacteria	unclassified.Alphaproteobacteria	unclassified.Alphaproteobacteria	unclassified.Alphaproteobacteria
ASV00940	Bacteria(100)	Proteobacteria(100)	Alphaproteobacteria(100)	Rhizobiales(100)	Beijerinckiaceae(100)	FukuN57(98)	unclassified.FukuN57
ASV00941	Bacteria(100)	Bacteroidota(100)	Bacteroidia(100)	Bacteroidales(100)	Bacteroidaceae(100)	Bacteroides(100)	unclassified.Bacteroides
ASV00942	Bacteria(100)	Proteobacteria(100)	Gammaproteobacteria(100)	Burkholderiales(100)	Comamonadaceae(100)	Hydrogenophaga(99)	unclassified.Hydrogenophaga
ASV00943	Bacteria(100)	Cyanobacteria(100)	Cyanobacteriia(100)	Cyanobacteriales(100)	Nostocaceae(100)	Calothrix_PCC-6303(100)	unclassified.Calothrix_PCC-6303
ASV00944	Bacteria(100)	Proteobacteria(100)	Gammaproteobacteria(100)	Burkholderiales(100)	Hydrogenophilaceae(100)	Tepidiphilus(100)	unclassified.Tepidiphilus
ASV00945	Bacteria(100)	Actinobacteriota(100)	Actinobacteria(100)	Corynebacteriales(100)	Mycobacteriaceae(100)	Mycobacterium(100)	unclassified.Mycobacterium
ASV00946	Bacteria(100)	Proteobacteria(100)	Gammaproteobacteria(100)	Burkholderiales(100)	betI(98)	betI-A(98)	unclassified.betI-A
ASV00947	Bacteria(100)	Firmicutes(100)	Clostridia(100)	Peptostreptococcales-Tissierellales(100)	unclassified.Peptostreptococcales-Tissierellales	Helcococcus(100)	unclassified.Helcococcus
ASV00948	Bacteria(100)	Bacteroidota(100)	Bacteroidia(100)	Bacteroidales(100)	Paludibacteraceae(100)	Paludibacter(100)	unclassified.Paludibacter
ASV00949	Bacteria(100)	Proteobacteria(100)	Alphaproteobacteria(100)	Caulobacterales(100)	Hyphomonadaceae(100)	Hirschia(100)	unclassified.Hirschia
ASV00950	Bacteria(100)	Proteobacteria(100)	Alphaproteobacteria(100)	Rhizobiales(100)	unclassified.Rhizobiales	unclassified.Rhizobiales	unclassified.Rhizobiales
ASV00951	Bacteria(100)	Verrucomicrobiota(100)	Verrucomicrobiae(100)	Verrucomicrobiales(100)	Rubritaleaceae(100)	Haloferula(100)	unclassified.Haloferula
ASV00952	Bacteria(100)	Proteobacteria(100)	Gammaproteobacteria(100)	Pseudomonadales(100)	Pseudomonadaceae(100)	Pseudomonas(100)	unclassified.Pseudomonas
ASV00953	Bacteria(100)	Bdellovibrionota(100)	Bdellovibrionia(100)	Bdellovibrionales(100)	Bdellovibrionaceae(100)	Bdellovibrio(100)	unclassified.Bdellovibrio
ASV00954	Bacteria(100)	Bacteroidota(100)	Bacteroidia(100)	Chitinophagales(100)	bacI(100)	bacI-A(100)	unclassified.bacI-A
ASV00955	Bacteria(100)	Bacteroidota(100)	Bacteroidia(100)	Cytophagales(100)	Spirosomaceae(100)	unclassified.Spirosomaceae	unclassified.Spirosomaceae
ASV00956	Bacteria(100)	Bacteroidota(100)	Bacteroidia(100)	Sphingobacteriales(100)	env.OPS_17(100)	unclassified.env.OPS_17	unclassified.env.OPS_17
ASV00957	Bacteria(100)	Proteobacteria(100)	Gammaproteobacteria(100)	Enterobacterales(100)	Yersiniaceae(100)	Rahnella1(99)	unclassified.Rahnella1
ASV00958	Bacteria(100)	Bacteroidota(100)	Bacteroidia(100)	Sphingobacteriales(100)	bacVI(100)	unclassified.bacVI	unclassified.bacVI
ASV00959	Bacteria(100)	Proteobacteria(100)	Alphaproteobacteria(100)	Sphingomonadales(100)	Sphingomonadaceae(100)	Porphyrobacter(86)	unclassified.Porphyrobacter
ASV00960	Bacteria(100)	Proteobacteria(100)	Gammaproteobacteria(100)	Burkholderiales(100)	unclassified.Burkholderiales	unclassified.Burkholderiales	unclassified.Burkholderiales
ASV00961	Bacteria(100)	Proteobacteria(100)	Gammaproteobacteria(100)	Pseudomonadales(100)	Pseudomonadaceae(100)	Pseudomonas(100)	unclassified.Pseudomonas
ASV00962	Bacteria(100)	Proteobacteria(100)	Alphaproteobacteria(100)	Rhizobiales(100)	alfVII(100)	unclassified.alfVII	unclassified.alfVII
ASV00963	Bacteria(100)	Proteobacteria(100)	Alphaproteobacteria(100)	Acetobacterales(100)	Acetobacteraceae(100)	Roseomonas(100)	unclassified.Roseomonas
ASV00964	Bacteria(100)	Proteobacteria(100)	Alphaproteobacteria(100)	Rhodobacterales(100)	alfVI(100)	unclassified.alfVI	unclassified.alfVI
ASV00965	Bacteria(100)	Verrucomicrobiota(100)	Chlamydiae(100)	Chlamydiales(100)	Simkaniaceae(85)	unclassified.Simkaniaceae	unclassified.Simkaniaceae
ASV00966	Bacteria(100)	Bacteroidota(100)	Bacteroidia(100)	Flavobacteriales(100)	Weeksellaceae(100)	Chryseobacterium(100)	unclassified.Chryseobacterium
ASV00967	Bacteria(100)	Proteobacteria(100)	Alphaproteobacteria(100)	Rickettsiales(100)	SM2D12(100)	unclassified.SM2D12	unclassified.SM2D12
ASV00968	Bacteria(100)	Proteobacteria(100)	Alphaproteobacteria(100)	Sphingomonadales(100)	Sphingomonadaceae(100)	Porphyrobacter(99)	unclassified.Porphyrobacter
ASV00969	Bacteria(100)	Patescibacteria(99)	Saccharimonadia(99)	Saccharimonadales(99)	unclassified.Saccharimonadales	unclassified.Saccharimonadales	unclassified.Saccharimonadales
ASV00970	Bacteria(100)	Verrucomicrobiota(100)	Verrucomicrobiae(100)	Verrucomicrobiales(100)	Verrucomicrobiaceae(100)	unclassified.Verrucomicrobiaceae	unclassified.Verrucomicrobiaceae
ASV00971	Bacteria(100)	Bacteroidota(100)	Bacteroidia(100)	Cytophagales(100)	Spirosomaceae(100)	Spirosoma(100)	unclassified.Spirosoma
ASV00972	Bacteria(100)	Proteobacteria(100)	Alphaproteobacteria(100)	Micavibrionales(100)	unclassified.Micavibrionales	unclassified.Micavibrionales	unclassified.Micavibrionales
ASV00973	Bacteria(100)	Proteobacteria(100)	Alphaproteobacteria(100)	Sphingomonadales(100)	alfIII(98)	alfIII-A(98)	Sphingo(98)
ASV00974	Bacteria(100)	Actinobacteriota(100)	Acidimicrobiia(100)	Microtrichales(100)	Ilumatobacteraceae(100)	CL500-29_marine_group(100)	unclassified.CL500-29_marine_group
ASV00975	Bacteria(100)	Proteobacteria(100)	Alphaproteobacteria(100)	Micavibrionales(100)	unclassified.Micavibrionales	unclassified.Micavibrionales	unclassified.Micavibrionales
ASV00976	Bacteria(100)	Proteobacteria(100)	Alphaproteobacteria(100)	Rickettsiales(100)	Rickettsiaceae(100)	Candidatus_Megaira(100)	unclassified.Candidatus_Megaira
ASV00977	Bacteria(100)	Proteobacteria(100)	Gammaproteobacteria(100)	Orbales(100)	Orbaceae(100)	Gilliamella(100)	unclassified.Gilliamella
ASV00978	Bacteria(100)	Patescibacteria(100)	Parcubacteria(100)	Candidatus_Kaiserbacteria(100)	unclassified.Candidatus_Kaiserbacteria	unclassified.Candidatus_Kaiserbacteria	unclassified.Candidatus_Kaiserbacteria
ASV00979	Bacteria(100)	Proteobacteria(100)	Gammaproteobacteria(100)	Burkholderiales(100)	Burkholderiaceae(100)	Polynucleobacter(100)	unclassified.Polynucleobacter
ASV00980	Bacteria(100)	Proteobacteria(100)	Gammaproteobacteria(100)	Burkholderiales(100)	Burkholderiaceae(100)	Polynucleobacter(100)	unclassified.Polynucleobacter
ASV00981	Bacteria(100)	Proteobacteria(100)	Gammaproteobacteria(100)	Burkholderiales(100)	betVII(100)	betVII-A(100)	betVII-A1(100)
ASV00982	Bacteria(100)	Bacteroidota(100)	Bacteroidia(100)	Flavobacteriales(100)	bacII(100)	bacII-A(100)	unclassified.bacII-A
ASV00983	Bacteria(100)	Proteobacteria(100)	Gammaproteobacteria(100)	R7C24(100)	unclassified.R7C24	unclassified.R7C24	unclassified.R7C24
ASV00984	Bacteria(100)	Proteobacteria(100)	Gammaproteobacteria(100)	Pseudomonadales(99)	Moraxellaceae(99)	Moraxella(80)	unclassified.Moraxella
ASV00985	Bacteria(100)	Acidobacteriota(100)	Vicinamibacteria(100)	Vicinamibacterales(100)	Vicinamibacteraceae(100)	Luteitalea(98)	unclassified.Luteitalea
ASV00986	Bacteria(100)	Proteobacteria(100)	Gammaproteobacteria(100)	Burkholderiales(100)	betVII(100)	betVII-A(100)	betVII-A1(100)
ASV00987	Bacteria(100)	Proteobacteria(100)	Alphaproteobacteria(100)	Sphingomonadales(100)	Sphingomonadaceae(100)	unclassified.Sphingomonadaceae	unclassified.Sphingomonadaceae
ASV00988	Bacteria(100)	Patescibacteria(100)	Saccharimonadia(100)	Saccharimonadales(100)	unclassified.Saccharimonadales	unclassified.Saccharimonadales	unclassified.Saccharimonadales
ASV00989	Bacteria(100)	Myxococcota(100)	Polyangia(100)	Polyangiales(100)	BIrii41(98)	unclassified.BIrii41	unclassified.BIrii41
ASV00990	Bacteria(100)	Proteobacteria(100)	Alphaproteobacteria(100)	Sphingomonadales(100)	Sphingomonadaceae(100)	Porphyrobacter(99)	unclassified.Porphyrobacter
ASV00991	Bacteria(100)	Bacteroidota(100)	Bacteroidia(98)	Cytophagales(85)	unclassified.Cytophagales	unclassified.Cytophagales	unclassified.Cytophagales
ASV00992	Bacteria(100)	Actinobacteriota(100)	Actinobacteria(100)	Pseudonocardiales(100)	Pseudonocardiaceae(100)	Thermocrispum(99)	unclassified.Thermocrispum
ASV00993	Bacteria(100)	Proteobacteria(100)	Gammaproteobacteria(100)	Burkholderiales(100)	Oxalobacteraceae(100)	Massilia(100)	unclassified.Massilia
ASV00994	Bacteria(100)	Actinobacteriota(100)	Actinobacteria(100)	Micrococcales(100)	Luna1(99)	Luna1-A(99)	unclassified.Luna1-A
ASV00995	Bacteria(100)	Proteobacteria(100)	Gammaproteobacteria(100)	Burkholderiales(100)	Comamonadaceae(100)	unclassified.Comamonadaceae	unclassified.Comamonadaceae
ASV00996	Bacteria(100)	Planctomycetota(100)	OM190(100)	unclassified.OM190	unclassified.OM190	unclassified.OM190	unclassified.OM190
ASV00997	Bacteria(100)	Proteobacteria(100)	Gammaproteobacteria(100)	Burkholderiales(100)	Burkholderiaceae(100)	Polynucleobacter(100)	unclassified.Polynucleobacter
ASV00998	Bacteria(100)	Proteobacteria(100)	Alphaproteobacteria(100)	Acetobacterales(100)	Acetobacteraceae(100)	Roseomonas(98)	unclassified.Roseomonas
ASV00999	Bacteria(100)	Patescibacteria(100)	Gracilibacteria(100)	JGI_0000069-P22(100)	unclassified.JGI_0000069-P22	unclassified.JGI_0000069-P22	unclassified.JGI_0000069-P22
ASV01000	Bacteria(100)	Proteobacteria(100)	Gammaproteobacteria(100)	Pseudomonadales(100)	Moraxellaceae(100)	Acinetobacter(100)	unclassified.Acinetobacter
ASV01001	Bacteria(100)	Bacteroidota(100)	Bacteroidia(100)	Cytophagales(100)	Microscillaceae(100)	Chryseolinea(100)	unclassified.Chryseolinea
ASV01002	Bacteria(100)	Bdellovibrionota(100)	Bdellovibrionia(100)	Bdellovibrionales(100)	Bdellovibrionaceae(100)	Bdellovibrio(100)	unclassified.Bdellovibrio
ASV01003	Bacteria(100)	Proteobacteria(100)	Alphaproteobacteria(100)	Rickettsiales(100)	Rickettsiaceae(99)	unclassified.Rickettsiaceae	unclassified.Rickettsiaceae
ASV01004	Bacteria(100)	Verrucomicrobiota(100)	Verrucomicrobiae(100)	Verrucomicrobiales(100)	Rubritaleaceae(100)	Luteolibacter(100)	unclassified.Luteolibacter
ASV01005	Bacteria(100)	Proteobacteria(100)	Gammaproteobacteria(100)	Pseudomonadales(100)	Moraxellaceae(100)	Acinetobacter(100)	unclassified.Acinetobacter
ASV01006	Bacteria(100)	Bacteroidota(100)	Bacteroidia(100)	Sphingobacteriales(100)	NS11-12_marine_group(100)	unclassified.NS11-12_marine_group	unclassified.NS11-12_marine_group
ASV01007	Bacteria(100)	Proteobacteria(100)	Gammaproteobacteria(100)	Burkholderiales(100)	Comamonadaceae(100)	Hydrogenophaga(94)	unclassified.Hydrogenophaga
ASV01008	Bacteria(100)	Dependentiae(100)	Babeliae(100)	Babeliales(100)	Vermiphilaceae(98)	unclassified.Vermiphilaceae	unclassified.Vermiphilaceae
ASV01009	Bacteria(100)	Proteobacteria(100)	Gammaproteobacteria(100)	Burkholderiales(100)	betVII(100)	betVII-A(100)	betVII-A1(100)
ASV01010	Bacteria(100)	Proteobacteria(100)	Alphaproteobacteria(100)	Caulobacterales(100)	alfII(100)	alfII-A(100)	Brev(100)
ASV01011	Bacteria(100)	Proteobacteria(100)	Alphaproteobacteria(100)	Rhodobacterales(100)	Rhodobacteraceae(100)	unclassified.Rhodobacteraceae	unclassified.Rhodobacteraceae
ASV01012	Bacteria(100)	Verrucomicrobiota(100)	Verrucomicrobiae(100)	Verrucomicrobiales(100)	Rubritaleaceae(100)	Luteolibacter(100)	unclassified.Luteolibacter
ASV01013	Bacteria(100)	Firmicutes(100)	Bacilli(100)	Lactobacillales(100)	Streptococcaceae(100)	Lactococcus(100)	unclassified.Lactococcus
ASV01014	Bacteria(100)	Proteobacteria(100)	Gammaproteobacteria(100)	Burkholderiales(100)	Burkholderiaceae(100)	Polynucleobacter(100)	unclassified.Polynucleobacter
ASV01015	Bacteria(100)	Proteobacteria(100)	Gammaproteobacteria(100)	Burkholderiales(100)	betVII(100)	betVII-A(100)	unclassified.betVII-A
ASV01016	Bacteria(100)	Proteobacteria(100)	Gammaproteobacteria(100)	Burkholderiales(100)	Comamonadaceae(100)	unclassified.Comamonadaceae	unclassified.Comamonadaceae
ASV01017	Bacteria(100)	Proteobacteria(100)	Gammaproteobacteria(100)	Pseudomonadales(100)	Moraxellaceae(100)	Acinetobacter(100)	unclassified.Acinetobacter
ASV01018	Bacteria(92)	unclassified.Bacteria	unclassified.Bacteria	unclassified.Bacteria	unclassified.Bacteria	unclassified.Bacteria	unclassified.Bacteria
ASV01019	Bacteria(100)	Patescibacteria(100)	Parcubacteria(100)	Candidatus_Kaiserbacteria(100)	unclassified.Candidatus_Kaiserbacteria	unclassified.Candidatus_Kaiserbacteria	unclassified.Candidatus_Kaiserbacteria
ASV01020	Bacteria(100)	Actinobacteriota(100)	Acidimicrobiia(100)	Microtrichales(100)	Iamiaceae(99)	Iamia(99)	unclassified.Iamia
ASV01021	Bacteria(100)	Actinobacteriota(100)	Actinobacteria(100)	Corynebacteriales(100)	Mycobacteriaceae(100)	Mycobacterium(100)	unclassified.Mycobacterium
ASV01022	Bacteria(100)	Actinobacteriota(100)	Acidimicrobiia(100)	Microtrichales(100)	Ilumatobacteraceae(100)	Ilumatobacter(100)	unclassified.Ilumatobacter
ASV01023	Bacteria(100)	Proteobacteria(100)	Gammaproteobacteria(100)	Burkholderiales(100)	Comamonadaceae(100)	Leptothrix(93)	unclassified.Leptothrix
ASV01024	Bacteria(100)	Actinobacteriota(100)	Actinobacteria(100)	Corynebacteriales(100)	Mycobacteriaceae(100)	Mycobacterium(100)	unclassified.Mycobacterium
ASV01025	Bacteria(100)	Bacteroidota(100)	Bacteroidia(100)	Flavobacteriales(100)	Weeksellaceae(100)	Cloacibacterium(100)	unclassified.Cloacibacterium
ASV01026	Bacteria(100)	Proteobacteria(100)	Gammaproteobacteria(100)	Burkholderiales(100)	Oxalobacteraceae(100)	Noviherbaspirillum(100)	unclassified.Noviherbaspirillum
ASV01027	Bacteria(100)	Verrucomicrobiota(100)	Verrucomicrobiae(100)	Chthoniobacterales(100)	verI-B(100)	Xip-B1(100)	unclassified.Xip-B1
ASV01028	Bacteria(100)	Proteobacteria(100)	Gammaproteobacteria(100)	Burkholderiales(100)	betI(100)	betI-A(100)	unclassified.betI-A
ASV01029	Bacteria(100)	Bacteroidota(100)	Bacteroidia(100)	Bacteroidales(100)	Prevotellaceae(100)	Prevotella(97)	unclassified.Prevotella
ASV01030	Bacteria(100)	Proteobacteria(100)	Gammaproteobacteria(100)	Burkholderiales(100)	betVII(100)	betVII-B(100)	betVII-B1(100)
ASV01031	Bacteria(100)	Bacteroidota(100)	Bacteroidia(100)	Flavobacteriales(100)	Weeksellaceae(100)	Bergeyella(96)	unclassified.Bergeyella
ASV01032	Bacteria(100)	Verrucomicrobiota(100)	Verrucomicrobiae(100)	Verrucomicrobiales(100)	Rubritaleaceae(100)	Luteolibacter(100)	unclassified.Luteolibacter
ASV01033	Bacteria(100)	Proteobacteria(100)	Gammaproteobacteria(100)	Burkholderiales(100)	betIV(100)	betIV-A(98)	unclassified.betIV-A
ASV01034	Bacteria(100)	Actinobacteriota(100)	Actinobacteria(100)	Pseudonocardiales(100)	Pseudonocardiaceae(100)	Saccharopolyspora(100)	unclassified.Saccharopolyspora
ASV01035	Bacteria(100)	Bdellovibrionota(100)	Oligoflexia(100)	Oligoflexales(100)	unclassified.Oligoflexales	Oligoflexus(100)	unclassified.Oligoflexus
ASV01036	Bacteria(100)	Bdellovibrionota(100)	Bdellovibrionia(100)	Bacteriovoracales(100)	Bacteriovoracaceae(100)	Peredibacter(100)	unclassified.Peredibacter
ASV01037	Bacteria(100)	Bacteroidota(100)	Bacteroidia(100)	Chitinophagales(100)	Chitinophagaceae(100)	Sediminibacterium(100)	unclassified.Sediminibacterium
ASV01038	Bacteria(100)	Bacteroidota(100)	Bacteroidia(100)	Chitinophagales(100)	bacI(100)	bacI-A(100)	unclassified.bacI-A
ASV01039	Bacteria(100)	Cyanobacteria(100)	Cyanobacteriia(100)	unclassified.Cyanobacteriia	unclassified.Cyanobacteriia	unclassified.Cyanobacteriia	unclassified.Cyanobacteriia
ASV01040	Bacteria(100)	Firmicutes(100)	Clostridia(100)	Lachnospirales(100)	Lachnospiraceae(100)	Lachnoclostridium(93)	unclassified.Lachnoclostridium
ASV01041	Bacteria(100)	Verrucomicrobiota(100)	Verrucomicrobiae(100)	Verrucomicrobiales(100)	Verrucomicrobiaceae(100)	unclassified.Verrucomicrobiaceae	unclassified.Verrucomicrobiaceae
ASV01042	Bacteria(100)	Bacteroidota(100)	Bacteroidia(100)	Flavobacteriales(100)	Weeksellaceae(100)	unclassified.Weeksellaceae	unclassified.Weeksellaceae
ASV01043	Bacteria(100)	Proteobacteria(100)	Gammaproteobacteria(100)	Burkholderiales(100)	Comamonadaceae(100)	Rubrivivax(90)	unclassified.Rubrivivax
ASV01044	Bacteria(100)	Proteobacteria(100)	Alphaproteobacteria(100)	Rickettsiales(100)	Rickettsiaceae(100)	unclassified.Rickettsiaceae	unclassified.Rickettsiaceae
ASV01045	Bacteria(100)	Patescibacteria(100)	Parcubacteria(100)	Candidatus_Campbellbacteria(100)	unclassified.Candidatus_Campbellbacteria	unclassified.Candidatus_Campbellbacteria	unclassified.Candidatus_Campbellbacteria
ASV01046	Bacteria(100)	Firmicutes(100)	Clostridia(100)	Clostridiales(100)	Clostridiaceae(100)	Proteiniclasticum(100)	unclassified.Proteiniclasticum
ASV01047	Bacteria(100)	Proteobacteria(100)	Alphaproteobacteria(100)	Rhizobiales(100)	Devosiaceae(100)	Devosia(100)	unclassified.Devosia
ASV01048	Bacteria(100)	unclassified.Bacteria	unclassified.Bacteria	unclassified.Bacteria	unclassified.Bacteria	unclassified.Bacteria	unclassified.Bacteria
ASV01049	Bacteria(100)	Bacteroidota(100)	Bacteroidia(100)	Chitinophagales(100)	Chitinophagaceae(100)	Sediminibacterium(96)	unclassified.Sediminibacterium
ASV01050	Bacteria(100)	Firmicutes(100)	Negativicutes(100)	Veillonellales-Selenomonadales(100)	Selenomonadaceae(100)	Megamonas(100)	unclassified.Megamonas
ASV01051	Bacteria(100)	Proteobacteria(100)	Gammaproteobacteria(100)	Burkholderiales(100)	Comamonadaceae(100)	Ideonella(96)	unclassified.Ideonella
ASV01052	Bacteria(100)	Actinobacteriota(100)	Acidimicrobiia(100)	Microtrichales(100)	acIV(100)	acIV-B(97)	Iluma-B2(90)
ASV01053	Bacteria(100)	Firmicutes(100)	Bacilli(100)	Exiguobacterales(100)	Exiguobacteraceae(100)	Exiguobacterium(100)	unclassified.Exiguobacterium
ASV01054	Bacteria(100)	Bacteroidota(100)	Bacteroidia(100)	Sphingobacteriales(100)	env.OPS_17(100)	unclassified.env.OPS_17	unclassified.env.OPS_17
ASV01055	Bacteria(100)	Firmicutes(100)	Bacilli(100)	Thermoactinomycetales(100)	Thermoactinomycetaceae(100)	Laceyella(100)	unclassified.Laceyella
ASV01056	Bacteria(100)	Proteobacteria(100)	Gammaproteobacteria(100)	R7C24(100)	unclassified.R7C24	unclassified.R7C24	unclassified.R7C24
ASV01057	Bacteria(100)	Proteobacteria(100)	Gammaproteobacteria(100)	Legionellales(100)	Legionellaceae(100)	Legionella(100)	unclassified.Legionella
ASV01058	Bacteria(100)	Proteobacteria(100)	Gammaproteobacteria(100)	Burkholderiales(100)	Burkholderiaceae(100)	Polynucleobacter(100)	unclassified.Polynucleobacter
ASV01059	Bacteria(100)	Bdellovibrionota(97)	Bdellovibrionia(96)	Bdellovibrionales(96)	Bdellovibrionaceae(96)	Bdellovibrio(96)	unclassified.Bdellovibrio
ASV01060	Bacteria(100)	Planctomycetota(100)	Planctomycetes(100)	Gemmatales(100)	Gemmataceae(100)	unclassified.Gemmataceae	unclassified.Gemmataceae
ASV01061	Bacteria(100)	Proteobacteria(100)	Alphaproteobacteria(100)	Rhodospirillales(99)	unclassified.Rhodospirillales	unclassified.Rhodospirillales	unclassified.Rhodospirillales
ASV01062	Bacteria(100)	Proteobacteria(99)	Gammaproteobacteria(99)	Burkholderiales(94)	Neisseriaceae(82)	unclassified.Neisseriaceae	unclassified.Neisseriaceae
ASV01063	Bacteria(100)	Proteobacteria(100)	Gammaproteobacteria(100)	Burkholderiales(100)	betVII(100)	betVII-B(100)	betVII-B1(100)
ASV01064	Bacteria(100)	Proteobacteria(100)	Gammaproteobacteria(100)	Pseudomonadales(100)	Moraxellaceae(100)	Acinetobacter(100)	unclassified.Acinetobacter
ASV01065	Bacteria(100)	Bacteroidota(100)	Bacteroidia(100)	Cytophagales(100)	Spirosomaceae(100)	Spirosoma(100)	unclassified.Spirosoma
ASV01066	Bacteria(100)	Actinobacteriota(100)	Actinobacteria(100)	Micrococcales(100)	Microbacteriaceae(98)	unclassified.Microbacteriaceae	unclassified.Microbacteriaceae
ASV01067	Bacteria(100)	Proteobacteria(100)	Gammaproteobacteria(100)	Burkholderiales(100)	Comamonadaceae(100)	Hydrogenophaga(97)	unclassified.Hydrogenophaga
ASV01068	Bacteria(100)	Proteobacteria(100)	Alphaproteobacteria(100)	Rickettsiales(100)	SM2D12(100)	unclassified.SM2D12	unclassified.SM2D12
ASV01069	Bacteria(100)	Actinobacteriota(100)	Actinobacteria(100)	Micrococcales(100)	Luna1(100)	Luna1-A(100)	Luna1-A1(100)
ASV01070	Bacteria(100)	Proteobacteria(100)	Gammaproteobacteria(100)	Burkholderiales(100)	Alcaligenaceae(100)	Pigmentiphaga(100)	unclassified.Pigmentiphaga
ASV01071	Bacteria(100)	Proteobacteria(100)	Alphaproteobacteria(100)	Sphingomonadales(100)	alfIII(100)	alfIII-A(99)	Sphingo(99)
ASV01072	Bacteria(100)	Verrucomicrobiota(100)	Verrucomicrobiae(100)	Verrucomicrobiales(100)	Verrucomicrobiaceae(100)	Prosthecobacter(100)	unclassified.Prosthecobacter
ASV01073	Bacteria(100)	Planctomycetota(100)	OM190(100)	unclassified.OM190	unclassified.OM190	unclassified.OM190	unclassified.OM190
ASV01074	Bacteria(100)	Proteobacteria(100)	Gammaproteobacteria(100)	Burkholderiales(100)	unclassified.Burkholderiales	unclassified.Burkholderiales	unclassified.Burkholderiales
ASV01075	Bacteria(100)	Myxococcota(100)	Polyangia(100)	Polyangiales(100)	Phaselicystidaceae(98)	Phaselicystis(98)	unclassified.Phaselicystis
ASV01076	Bacteria(100)	Cyanobacteria(100)	Cyanobacteriia(100)	Cyanobacteriales(100)	Nostocaceae(100)	Calothrix_PCC-6303(100)	unclassified.Calothrix_PCC-6303
ASV01077	Bacteria(100)	Proteobacteria(100)	Alphaproteobacteria(100)	Sphingomonadales(100)	alfIII(97)	alfIII-A(97)	Sphingo(97)
ASV01078	Bacteria(100)	Proteobacteria(100)	Gammaproteobacteria(100)	Burkholderiales(100)	Comamonadaceae(100)	Pseudorhodoferax(98)	unclassified.Pseudorhodoferax
ASV01079	Bacteria(100)	Proteobacteria(100)	Alphaproteobacteria(100)	Defluviicoccales(100)	Defluviicoccaceae(100)	Defluviicoccus(100)	unclassified.Defluviicoccus
ASV01080	Bacteria(100)	Bacteroidota(100)	Bacteroidia(100)	Sphingobacteriales(100)	env.OPS_17(100)	unclassified.env.OPS_17	unclassified.env.OPS_17
ASV01081	Bacteria(100)	Actinobacteriota(100)	Actinobacteria(100)	Micrococcales(100)	Luna1(100)	Luna1-A(100)	Luna1-A2(87)
ASV01082	Bacteria(100)	Armatimonadota(100)	Armatimonadia(100)	Armatimonadales(100)	Armatimonadaceae(100)	Armatimonas(100)	unclassified.Armatimonas
ASV01083	Bacteria(100)	Bacteroidota(100)	Bacteroidia(100)	Flavobacteriales(100)	Weeksellaceae(100)	Moheibacter(100)	unclassified.Moheibacter
ASV01084	Bacteria(100)	Patescibacteria(100)	Gracilibacteria(100)	unclassified.Gracilibacteria	unclassified.Gracilibacteria	unclassified.Gracilibacteria	unclassified.Gracilibacteria
ASV01085	Bacteria(100)	Proteobacteria(100)	Gammaproteobacteria(100)	Burkholderiales(100)	betII(100)	Pnec(100)	PnecB(99)
ASV01086	Bacteria(100)	Bacteroidota(100)	Bacteroidia(100)	Chitinophagales(100)	bacI(100)	bacI-A(100)	unclassified.bacI-A
ASV01087	Bacteria(100)	Proteobacteria(100)	Gammaproteobacteria(100)	Burkholderiales(100)	Comamonadaceae(100)	Aquabacterium(100)	unclassified.Aquabacterium
ASV01088	Bacteria(100)	Actinobacteriota(100)	Actinobacteria(100)	Micrococcales(100)	Microbacteriaceae(100)	unclassified.Microbacteriaceae	unclassified.Microbacteriaceae
ASV01089	Bacteria(100)	Actinobacteriota(100)	Actinobacteria(100)	Micrococcales(100)	unclassified.Micrococcales	unclassified.Micrococcales	unclassified.Micrococcales
ASV01090	Bacteria(100)	Proteobacteria(100)	Gammaproteobacteria(100)	Pseudomonadales(100)	Moraxellaceae(100)	Enhydrobacter(100)	unclassified.Enhydrobacter
ASV01091	Bacteria(100)	Firmicutes(100)	Bacilli(100)	Lactobacillales(100)	Streptococcaceae(100)	Streptococcus(100)	unclassified.Streptococcus
ASV01092	Bacteria(100)	Proteobacteria(100)	Alphaproteobacteria(100)	Rhizobiales(100)	Rhizobiaceae(100)	Mesorhizobium(95)	unclassified.Mesorhizobium
ASV01093	Bacteria(100)	Fusobacteriota(100)	Fusobacteriia(100)	Fusobacteriales(100)	Fusobacteriaceae(100)	Fusobacterium(100)	unclassified.Fusobacterium
ASV01094	Bacteria(100)	Actinobacteriota(100)	Acidimicrobiia(100)	Microtrichales(100)	Microtrichaceae(100)	IMCC26207(100)	unclassified.IMCC26207
ASV01095	Bacteria(100)	Actinobacteriota(100)	Acidimicrobiia(100)	Microtrichales(100)	Ilumatobacteraceae(100)	Ilumatobacter(90)	unclassified.Ilumatobacter
ASV01096	Bacteria(100)	Proteobacteria(100)	Alphaproteobacteria(100)	Sphingomonadales(100)	alfIII(100)	unclassified.alfIII	unclassified.alfIII
ASV01097	Bacteria(100)	Proteobacteria(100)	Alphaproteobacteria(100)	Sphingomonadales(100)	Sphingomonadaceae(100)	Porphyrobacter(100)	unclassified.Porphyrobacter
ASV01098	Bacteria(100)	Actinobacteriota(100)	Acidimicrobiia(100)	Microtrichales(100)	acIV(100)	acIV-B(99)	Iluma-B2(92)
ASV01099	Bacteria(100)	Proteobacteria(100)	Gammaproteobacteria(100)	Cardiobacteriales(100)	Cardiobacteriaceae(100)	Suttonella(100)	unclassified.Suttonella
ASV01100	Bacteria(100)	Actinobacteriota(98)	Acidimicrobiia(84)	unclassified.Acidimicrobiia	unclassified.Acidimicrobiia	unclassified.Acidimicrobiia	unclassified.Acidimicrobiia
ASV01101	Bacteria(100)	Proteobacteria(100)	Alphaproteobacteria(100)	Sphingomonadales(100)	Sphingomonadaceae(100)	unclassified.Sphingomonadaceae	unclassified.Sphingomonadaceae
ASV01102	Bacteria(100)	Bacteroidota(100)	Bacteroidia(100)	Cytophagales(100)	Hymenobacteraceae(100)	Hymenobacter(100)	unclassified.Hymenobacter
ASV01103	Bacteria(100)	Myxococcota(100)	Polyangia(100)	Polyangiales(100)	Phaselicystidaceae(100)	Phaselicystis(100)	unclassified.Phaselicystis
ASV01104	Bacteria(100)	Firmicutes(100)	Bacilli(100)	Lactobacillales(100)	Aerococcaceae(100)	Aerococcus(100)	unclassified.Aerococcus
ASV01105	Bacteria(100)	Bdellovibrionota(100)	Bdellovibrionia(100)	Bacteriovoracales(100)	Bacteriovoracaceae(100)	Peredibacter(99)	unclassified.Peredibacter
ASV01106	Bacteria(100)	Bacteroidota(100)	Bacteroidia(100)	Cytophagales(100)	Spirosomaceae(100)	Dyadobacter(100)	unclassified.Dyadobacter
ASV01107	Bacteria(100)	Proteobacteria(100)	Alphaproteobacteria(100)	Sphingomonadales(100)	Sphingomonadaceae(100)	unclassified.Sphingomonadaceae	unclassified.Sphingomonadaceae
ASV01108	Bacteria(100)	Proteobacteria(100)	Alphaproteobacteria(100)	Rickettsiales(100)	Rickettsiaceae(100)	unclassified.Rickettsiaceae	unclassified.Rickettsiaceae
ASV01109	Bacteria(100)	Bdellovibrionota(100)	Bdellovibrionia(100)	Bdellovibrionales(100)	Bdellovibrionaceae(100)	Bdellovibrio(100)	unclassified.Bdellovibrio
ASV01110	Bacteria(100)	Actinobacteriota(100)	Acidimicrobiia(100)	Microtrichales(100)	acIV(100)	acIV-A(100)	Iluma-A1(100)
ASV01111	Bacteria(100)	Bacteroidota(100)	Bacteroidia(100)	Flavobacteriales(100)	Flavobacteriaceae(100)	Flavobacterium(99)	unclassified.Flavobacterium
ASV01112	Bacteria(100)	Proteobacteria(100)	Gammaproteobacteria(100)	Burkholderiales(100)	Burkholderiaceae(100)	Polynucleobacter(100)	unclassified.Polynucleobacter
ASV01113	Bacteria(100)	Proteobacteria(98)	Gammaproteobacteria(97)	unclassified.Gammaproteobacteria	unclassified.Gammaproteobacteria	unclassified.Gammaproteobacteria	unclassified.Gammaproteobacteria
ASV01114	Bacteria(100)	Proteobacteria(100)	Gammaproteobacteria(100)	Cellvibrionales(100)	Cellvibrionaceae(100)	Cellvibrio(100)	unclassified.Cellvibrio
ASV01115	Bacteria(100)	Proteobacteria(100)	Gammaproteobacteria(100)	Alteromonadales(100)	Alteromonadaceae(100)	Rheinheimera(100)	unclassified.Rheinheimera
ASV01116	Bacteria(100)	Actinobacteriota(100)	Actinobacteria(100)	Pseudonocardiales(100)	Pseudonocardiaceae(100)	Pseudonocardia(100)	unclassified.Pseudonocardia
ASV01117	Bacteria(100)	Proteobacteria(100)	Alphaproteobacteria(100)	Sphingomonadales(100)	alfIV(100)	alfIV-A(100)	unclassified.alfIV-A
ASV01118	Bacteria(100)	Actinobacteriota(100)	Actinobacteria(100)	Micrococcales(100)	Cellulomonadaceae(100)	Actinotalea(100)	unclassified.Actinotalea
ASV01119	Bacteria(100)	Planctomycetota(100)	Planctomycetes(100)	Pirellulales(100)	Pirellulaceae(100)	Pirellula(100)	unclassified.Pirellula
ASV01120	Bacteria(100)	Planctomycetota(100)	Planctomycetes(100)	Planctomycetales(100)	Rubinisphaeraceae(100)	SH-PL14(100)	unclassified.SH-PL14
ASV01121	Bacteria(100)	Proteobacteria(99)	Gammaproteobacteria(99)	unclassified.Gammaproteobacteria	unclassified.Gammaproteobacteria	unclassified.Gammaproteobacteria	unclassified.Gammaproteobacteria
ASV01122	Bacteria(100)	Proteobacteria(100)	Gammaproteobacteria(100)	Burkholderiales(100)	betVII(100)	betVII-A(100)	betVII-A1(100)
ASV01123	Bacteria(100)	Bacteroidota(100)	Bacteroidia(100)	Flavobacteriales(100)	Weeksellaceae(100)	Chryseobacterium(100)	unclassified.Chryseobacterium
ASV01124	Bacteria(100)	Proteobacteria(100)	Gammaproteobacteria(100)	Salinisphaerales(100)	Solimonadaceae(100)	unclassified.Solimonadaceae	unclassified.Solimonadaceae
ASV01125	Bacteria(100)	Proteobacteria(100)	Alphaproteobacteria(100)	Azospirillales(100)	Azospirillaceae(100)	Azospirillum(100)	unclassified.Azospirillum
ASV01126	Bacteria(100)	Proteobacteria(98)	Alphaproteobacteria(98)	unclassified.Alphaproteobacteria	unclassified.Alphaproteobacteria	unclassified.Alphaproteobacteria	unclassified.Alphaproteobacteria
ASV01127	Bacteria(100)	Bdellovibrionota(80)	Oligoflexia(80)	0319-6G20(80)	unclassified.0319-6G20	unclassified.0319-6G20	unclassified.0319-6G20
ASV01128	Bacteria(100)	Bacteroidota(100)	Bacteroidia(100)	Cytophagales(100)	bacIII(100)	bacIII-B(100)	Algor(100)
ASV01129	Bacteria(100)	Proteobacteria(100)	Gammaproteobacteria(100)	Burkholderiales(100)	betII(100)	Pnec(100)	PnecB(92)
ASV01130	Bacteria(100)	Proteobacteria(100)	Gammaproteobacteria(100)	Burkholderiales(100)	betI(100)	unclassified.betI	unclassified.betI
ASV01131	Bacteria(100)	Proteobacteria(100)	Gammaproteobacteria(100)	Pseudomonadales(100)	Pseudomonadaceae(100)	Pseudomonas(100)	unclassified.Pseudomonas
ASV01132	Bacteria(100)	Chloroflexi(100)	Chloroflexia(100)	Chloroflexales(100)	Roseiflexaceae(100)	unclassified.Roseiflexaceae	unclassified.Roseiflexaceae
ASV01133	Bacteria(100)	Firmicutes(100)	Bacilli(100)	Erysipelotrichales(100)	Erysipelatoclostridiaceae(100)	UCG-004(100)	unclassified.UCG-004
ASV01134	Bacteria(100)	Proteobacteria(100)	Gammaproteobacteria(100)	Pseudomonadales(100)	Pseudomonadaceae(100)	Pseudomonas(100)	unclassified.Pseudomonas
ASV01135	Bacteria(100)	Firmicutes(100)	Bacilli(100)	Lactobacillales(100)	Carnobacteriaceae(100)	Trichococcus(100)	unclassified.Trichococcus
ASV01136	Bacteria(100)	Proteobacteria(100)	Alphaproteobacteria(100)	Rhodobacterales(100)	Rhodobacteraceae(100)	unclassified.Rhodobacteraceae	unclassified.Rhodobacteraceae
ASV01137	Bacteria(100)	Proteobacteria(100)	Gammaproteobacteria(100)	Burkholderiales(100)	betVII(100)	betVII-B(100)	betVII-B1(100)
ASV01138	Bacteria(100)	Proteobacteria(100)	Gammaproteobacteria(100)	Burkholderiales(100)	betII(100)	Pnec(100)	PnecB(100)
ASV01139	Bacteria(100)	Bacteroidota(100)	Bacteroidia(100)	Cytophagales(100)	Cyclobacteriaceae(100)	unclassified.Cyclobacteriaceae	unclassified.Cyclobacteriaceae
ASV01140	Bacteria(100)	Proteobacteria(100)	Gammaproteobacteria(100)	unclassified.Gammaproteobacteria	unclassified.Gammaproteobacteria	Candidatus_Endonucleariobacter(100)	unclassified.Candidatus_Endonucleariobacter
ASV01141	Bacteria(100)	Verrucomicrobiota(100)	Verrucomicrobiae(100)	Verrucomicrobiales(100)	Verrucomicrobiaceae(100)	Prosthecobacter(100)	unclassified.Prosthecobacter
ASV01142	Bacteria(100)	Proteobacteria(100)	Alphaproteobacteria(100)	Sphingomonadales(100)	alfIII(100)	unclassified.alfIII	unclassified.alfIII
ASV01143	Bacteria(100)	Proteobacteria(100)	Alphaproteobacteria(100)	Sphingomonadales(100)	Sphingomonadaceae(100)	Novosphingobium(100)	unclassified.Novosphingobium
ASV01144	Bacteria(100)	Proteobacteria(100)	Alphaproteobacteria(100)	Rhodospirillales(100)	Rhodospirillaceae(100)	unclassified.Rhodospirillaceae	unclassified.Rhodospirillaceae
ASV01145	Bacteria(100)	Verrucomicrobiota(100)	Verrucomicrobiae(100)	Verrucomicrobiales(100)	Rubritaleaceae(100)	Luteolibacter(100)	unclassified.Luteolibacter
ASV01146	Bacteria(100)	Actinobacteriota(100)	Actinobacteria(100)	Micrococcales(100)	Micrococcaceae(100)	Rothia(100)	unclassified.Rothia
ASV01147	Bacteria(100)	Proteobacteria(100)	Alphaproteobacteria(100)	Caulobacterales(100)	alfII(100)	alfII-A(100)	Brev(100)
ASV01148	Bacteria(100)	Actinobacteriota(100)	Actinobacteria(100)	Corynebacteriales(100)	Corynebacteriaceae(100)	Corynebacterium(100)	unclassified.Corynebacterium
ASV01149	Bacteria(100)	Proteobacteria(100)	Gammaproteobacteria(100)	Burkholderiales(100)	Comamonadaceae(100)	Aquabacterium(100)	unclassified.Aquabacterium
ASV01150	Bacteria(100)	Proteobacteria(100)	Gammaproteobacteria(100)	Burkholderiales(100)	Comamonadaceae(100)	Aquabacterium(99)	unclassified.Aquabacterium
ASV01151	Bacteria(100)	Proteobacteria(100)	Alphaproteobacteria(100)	Rhodobacterales(100)	Rhodobacteraceae(100)	Tabrizicola(94)	unclassified.Tabrizicola
ASV01152	Bacteria(100)	Actinobacteriota(100)	Actinobacteria(100)	Micrococcales(100)	Luna1(100)	Luna1-A(100)	Luna1-A2(95)
ASV01153	Bacteria(100)	Proteobacteria(100)	Gammaproteobacteria(100)	Burkholderiales(100)	Burkholderiaceae(98)	Polynucleobacter(98)	unclassified.Polynucleobacter
ASV01154	Bacteria(100)	Proteobacteria(100)	Alphaproteobacteria(100)	Sphingomonadales(100)	Sphingomonadaceae(100)	Porphyrobacter(100)	unclassified.Porphyrobacter
ASV01155	Bacteria(100)	Bacteroidota(100)	Bacteroidia(100)	Flavobacteriales(100)	Cryomorphaceae(100)	unclassified.Cryomorphaceae	unclassified.Cryomorphaceae
ASV01156	Bacteria(100)	Proteobacteria(100)	Alphaproteobacteria(100)	Sphingomonadales(100)	Sphingomonadaceae(100)	Porphyrobacter(100)	unclassified.Porphyrobacter
ASV01157	Bacteria(100)	Proteobacteria(100)	Alphaproteobacteria(100)	Micavibrionales(95)	unclassified.Micavibrionales	unclassified.Micavibrionales	unclassified.Micavibrionales
ASV01158	Bacteria(100)	Proteobacteria(100)	Alphaproteobacteria(100)	Acetobacterales(100)	Acetobacteraceae(100)	unclassified.Acetobacteraceae	unclassified.Acetobacteraceae
ASV01159	Bacteria(100)	Planctomycetota(100)	Planctomycetes(100)	Planctomycetales(100)	Rubinisphaeraceae(100)	unclassified.Rubinisphaeraceae	unclassified.Rubinisphaeraceae
ASV01160	Bacteria(100)	Proteobacteria(100)	Gammaproteobacteria(100)	Pseudomonadales(100)	Moraxellaceae(100)	Acinetobacter(100)	unclassified.Acinetobacter
ASV01161	Bacteria(100)	Spirochaetota(100)	Leptospirae(100)	Leptospirales(100)	Leptospiraceae(100)	Leptospira(100)	unclassified.Leptospira
ASV01162	Bacteria(100)	Proteobacteria(100)	Gammaproteobacteria(100)	Burkholderiales(100)	Comamonadaceae(100)	Aquabacterium(93)	unclassified.Aquabacterium
ASV01163	Bacteria(100)	Proteobacteria(100)	Gammaproteobacteria(100)	Pseudomonadales(100)	Moraxellaceae(100)	Acinetobacter(100)	unclassified.Acinetobacter
ASV01164	Bacteria(100)	Proteobacteria(100)	Gammaproteobacteria(100)	Burkholderiales(100)	Comamonadaceae(100)	Leptothrix(97)	unclassified.Leptothrix
ASV01165	Bacteria(100)	Gemmatimonadota(100)	Gemmatimonadetes(100)	Gemmatimonadales(100)	Gemmatimonadaceae(100)	Gemmatimonas(100)	unclassified.Gemmatimonas
ASV01166	Bacteria(100)	Proteobacteria(100)	Alphaproteobacteria(100)	Acetobacterales(100)	Acetobacteraceae(100)	Roseomonas(100)	unclassified.Roseomonas
ASV01167	Bacteria(100)	Proteobacteria(100)	Alphaproteobacteria(100)	Micavibrionales(100)	unclassified.Micavibrionales	unclassified.Micavibrionales	unclassified.Micavibrionales
ASV01168	Bacteria(100)	Proteobacteria(100)	Gammaproteobacteria(100)	Burkholderiales(100)	Hydrogenophilaceae(100)	Tepidiphilus(100)	unclassified.Tepidiphilus
ASV01169	Bacteria(100)	Verrucomicrobiota(100)	Verrucomicrobiae(100)	Pedosphaerales(100)	Pedosphaeraceae(100)	SH3-11(100)	unclassified.SH3-11
ASV01170	Bacteria(100)	Proteobacteria(100)	Gammaproteobacteria(100)	Burkholderiales(100)	betI(100)	unclassified.betI	unclassified.betI
ASV01171	Bacteria(100)	Bacteroidota(100)	Bacteroidia(100)	Cytophagales(100)	Hymenobacteraceae(100)	Hymenobacter(100)	unclassified.Hymenobacter
ASV01172	Bacteria(100)	Proteobacteria(100)	Gammaproteobacteria(100)	Burkholderiales(100)	Burkholderiaceae(100)	Polynucleobacter(100)	unclassified.Polynucleobacter
ASV01173	Bacteria(100)	Proteobacteria(100)	Gammaproteobacteria(100)	Burkholderiales(100)	betVII(100)	betVII-A(100)	unclassified.betVII-A
ASV01174	Bacteria(100)	Actinobacteriota(100)	Acidimicrobiia(100)	Microtrichales(100)	acIV(100)	acIV-A(100)	Iluma-A2(100)
ASV01175	Bacteria(100)	Verrucomicrobiota(100)	Verrucomicrobiae(100)	Verrucomicrobiales(100)	Verrucomicrobiaceae(100)	Prosthecobacter(100)	unclassified.Prosthecobacter
ASV01176	Bacteria(100)	Proteobacteria(100)	Gammaproteobacteria(100)	Alteromonadales(100)	Alteromonadaceae(100)	Rheinheimera(100)	unclassified.Rheinheimera
ASV01177	Bacteria(100)	Bacteroidota(100)	Bacteroidia(100)	Cytophagales(100)	Spirosomaceae(100)	Larkinella(100)	unclassified.Larkinella
ASV01178	Bacteria(100)	Bdellovibrionota(100)	Bdellovibrionia(100)	Bdellovibrionales(100)	Bdellovibrionaceae(100)	Bdellovibrio(100)	unclassified.Bdellovibrio
ASV01179	Bacteria(100)	Proteobacteria(100)	Alphaproteobacteria(100)	Acetobacterales(100)	Acetobacteraceae(100)	unclassified.Acetobacteraceae	unclassified.Acetobacteraceae
ASV01180	Bacteria(96)	unclassified.Bacteria	unclassified.Bacteria	unclassified.Bacteria	unclassified.Bacteria	unclassified.Bacteria	unclassified.Bacteria
ASV01181	Bacteria(100)	Bacteroidota(100)	Bacteroidia(100)	Sphingobacteriales(100)	NS11-12_marine_group(100)	unclassified.NS11-12_marine_group	unclassified.NS11-12_marine_group
ASV01182	Bacteria(100)	Actinobacteriota(100)	Actinobacteria(100)	Micrococcales(100)	Microbacteriaceae(100)	unclassified.Microbacteriaceae	unclassified.Microbacteriaceae
ASV01183	Bacteria(100)	Planctomycetota(100)	Planctomycetes(100)	Pirellulales(100)	Pirellulaceae(100)	Pirellula(100)	unclassified.Pirellula
ASV01184	Bacteria(100)	Actinobacteriota(100)	Acidimicrobiia(100)	Microtrichales(100)	Iamiaceae(91)	Iamia(91)	unclassified.Iamia
ASV01185	Bacteria(100)	Proteobacteria(100)	Gammaproteobacteria(100)	Burkholderiales(100)	Comamonadaceae(100)	Rhizobacter(87)	unclassified.Rhizobacter
ASV01186	Bacteria(100)	Bacteroidota(100)	Bacteroidia(100)	Chitinophagales(100)	bacI(100)	bacI-A(100)	unclassified.bacI-A
ASV01187	Bacteria(100)	Proteobacteria(100)	Gammaproteobacteria(100)	Burkholderiales(100)	Comamonadaceae(100)	unclassified.Comamonadaceae	unclassified.Comamonadaceae
ASV01188	Bacteria(100)	Bdellovibrionota(100)	Bdellovibrionia(100)	Bdellovibrionales(100)	Bdellovibrionaceae(100)	Bdellovibrio(100)	unclassified.Bdellovibrio
ASV01189	Bacteria(100)	Bacteroidota(100)	Bacteroidia(100)	Chitinophagales(100)	bacI(100)	bacI-A(100)	unclassified.bacI-A
ASV01190	Bacteria(100)	Proteobacteria(100)	Gammaproteobacteria(100)	Burkholderiales(100)	betI(100)	betI-A(100)	Lhab-A1(100)
ASV01191	Bacteria(100)	Proteobacteria(100)	Gammaproteobacteria(100)	Burkholderiales(100)	betVII(100)	betVII-B(100)	betVII-B1(100)
ASV01192	Bacteria(100)	Proteobacteria(100)	Gammaproteobacteria(100)	Pseudomonadales(100)	Pseudomonadaceae(100)	Pseudomonas(100)	unclassified.Pseudomonas
ASV01193	Bacteria(100)	Actinobacteriota(100)	Actinobacteria(100)	Corynebacteriales(100)	Corynebacteriaceae(100)	Corynebacterium(100)	unclassified.Corynebacterium
ASV01194	Bacteria(100)	Proteobacteria(98)	Alphaproteobacteria(80)	unclassified.Alphaproteobacteria	unclassified.Alphaproteobacteria	unclassified.Alphaproteobacteria	unclassified.Alphaproteobacteria
ASV01195	Bacteria(100)	Proteobacteria(100)	Alphaproteobacteria(100)	Sphingomonadales(100)	Sphingomonadaceae(100)	Sandarakinorhabdus(100)	unclassified.Sandarakinorhabdus
ASV01196	Bacteria(100)	Bacteroidota(100)	Bacteroidia(100)	Flavobacteriales(100)	Weeksellaceae(100)	Chryseobacterium(100)	unclassified.Chryseobacterium
ASV01197	Bacteria(100)	Proteobacteria(100)	Gammaproteobacteria(100)	Burkholderiales(100)	Comamonadaceae(100)	Rhodoferax(93)	unclassified.Rhodoferax
ASV01198	Bacteria(100)	Proteobacteria(100)	Gammaproteobacteria(100)	Burkholderiales(100)	Chromobacteriaceae(100)	Vogesella(100)	unclassified.Vogesella
ASV01199	Bacteria(100)	Proteobacteria(100)	Alphaproteobacteria(100)	Sphingomonadales(100)	alfIII(90)	alfIII-A(90)	Sphingo(90)
ASV01200	Bacteria(100)	Proteobacteria(100)	Gammaproteobacteria(100)	Burkholderiales(100)	Burkholderiaceae(97)	Lautropia(97)	unclassified.Lautropia
ASV01201	Bacteria(100)	Firmicutes(100)	Clostridia(100)	Clostridiales(100)	Clostridiaceae(100)	Clostridium_sensu_stricto_3(85)	unclassified.Clostridium_sensu_stricto_3
ASV01202	Bacteria(100)	Firmicutes(100)	Bacilli(100)	Staphylococcales(100)	Staphylococcaceae(100)	Staphylococcus(100)	unclassified.Staphylococcus
ASV01203	Bacteria(100)	Bacteroidota(100)	Bacteroidia(100)	Chitinophagales(100)	Chitinophagaceae(100)	Aurantisolimonas(100)	unclassified.Aurantisolimonas
ASV01204	Bacteria(100)	Proteobacteria(100)	Alphaproteobacteria(100)	Caulobacterales(100)	Caulobacteraceae(100)	Phenylobacterium(100)	unclassified.Phenylobacterium
ASV01205	Bacteria(100)	Proteobacteria(100)	Alphaproteobacteria(100)	Sphingomonadales(100)	Sphingomonadaceae(100)	unclassified.Sphingomonadaceae	unclassified.Sphingomonadaceae
ASV01206	Bacteria(100)	Proteobacteria(100)	Alphaproteobacteria(100)	Sphingomonadales(99)	Sphingomonadaceae(99)	Porphyrobacter(99)	unclassified.Porphyrobacter
ASV01207	Bacteria(100)	Firmicutes(100)	Bacilli(100)	Staphylococcales(100)	Staphylococcaceae(100)	Staphylococcus(100)	unclassified.Staphylococcus
ASV01208	Bacteria(100)	Actinobacteriota(100)	Actinobacteria(100)	Micrococcales(100)	Microbacteriaceae(100)	unclassified.Microbacteriaceae	unclassified.Microbacteriaceae
ASV01209	Bacteria(100)	Proteobacteria(100)	Gammaproteobacteria(100)	Burkholderiales(100)	Burkholderiaceae(100)	Polynucleobacter(100)	unclassified.Polynucleobacter
ASV01210	Bacteria(100)	Proteobacteria(100)	Alphaproteobacteria(100)	Rhizobiales(100)	Rhizobiaceae(100)	Allorhizobium-Neorhizobium-Pararhizobium-Rhizobium(100)	unclassified.Allorhizobium-Neorhizobium-Pararhizobium-Rhizobium
ASV01211	Bacteria(100)	Proteobacteria(100)	Alphaproteobacteria(100)	Acetobacterales(100)	alfVIII(100)	unclassified.alfVIII	unclassified.alfVIII
ASV01212	Bacteria(100)	Proteobacteria(100)	Gammaproteobacteria(100)	Enterobacterales(100)	Morganellaceae(100)	Buchnera(100)	unclassified.Buchnera
ASV01213	Bacteria(100)	Bdellovibrionota(100)	Bdellovibrionia(100)	Bdellovibrionales(100)	Bdellovibrionaceae(100)	Bdellovibrio(100)	unclassified.Bdellovibrio
ASV01214	Bacteria(100)	Proteobacteria(100)	Gammaproteobacteria(100)	Burkholderiales(100)	Burkholderiaceae(100)	Polynucleobacter(100)	unclassified.Polynucleobacter
ASV01215	Bacteria(100)	Proteobacteria(100)	Gammaproteobacteria(100)	Burkholderiales(100)	Comamonadaceae(100)	Hydrogenophaga(97)	unclassified.Hydrogenophaga
ASV01216	Bacteria(100)	Actinobacteriota(100)	Actinobacteria(100)	Corynebacteriales(100)	Corynebacteriaceae(100)	Corynebacterium(100)	unclassified.Corynebacterium
ASV01217	Bacteria(100)	Proteobacteria(100)	Gammaproteobacteria(100)	Burkholderiales(100)	Burkholderiaceae(100)	Polynucleobacter(100)	unclassified.Polynucleobacter
ASV01218	Bacteria(100)	Bacteroidota(100)	Bacteroidia(100)	Cytophagales(100)	Spirosomaceae(100)	Spirosoma(100)	unclassified.Spirosoma
ASV01219	Bacteria(100)	Verrucomicrobiota(100)	Verrucomicrobiae(100)	Verrucomicrobiales(100)	Rubritaleaceae(100)	Luteolibacter(99)	unclassified.Luteolibacter
ASV01220	Bacteria(100)	Proteobacteria(100)	Alphaproteobacteria(100)	Caulobacterales(100)	alfII(100)	unclassified.alfII	unclassified.alfII
ASV01221	Bacteria(100)	Proteobacteria(100)	Gammaproteobacteria(100)	Legionellales(100)	Legionellaceae(100)	Legionella(100)	unclassified.Legionella
ASV01222	Bacteria(100)	Verrucomicrobiota(100)	Verrucomicrobiae(100)	Verrucomicrobiales(100)	Rubritaleaceae(100)	Luteolibacter(100)	unclassified.Luteolibacter
ASV01223	Bacteria(100)	Proteobacteria(100)	Gammaproteobacteria(100)	Burkholderiales(100)	betVI(100)	unclassified.betVI	unclassified.betVI
ASV01224	Bacteria(100)	Proteobacteria(100)	Alphaproteobacteria(100)	Rhodobacterales(100)	Rhodobacteraceae(100)	unclassified.Rhodobacteraceae	unclassified.Rhodobacteraceae
ASV01225	Bacteria(100)	Proteobacteria(100)	Alphaproteobacteria(100)	Rhodobacterales(100)	Rhodobacteraceae(100)	unclassified.Rhodobacteraceae	unclassified.Rhodobacteraceae
ASV01226	Bacteria(100)	Proteobacteria(100)	Alphaproteobacteria(100)	Azospirillales(100)	Azospirillaceae(100)	Azospirillum(100)	unclassified.Azospirillum
ASV01227	Bacteria(100)	Bacteroidota(100)	Bacteroidia(100)	Sphingobacteriales(100)	Sphingobacteriaceae(98)	unclassified.Sphingobacteriaceae	unclassified.Sphingobacteriaceae
ASV01228	Bacteria(100)	Actinobacteriota(100)	Acidimicrobiia(100)	Microtrichales(100)	Ilumatobacteraceae(100)	unclassified.Ilumatobacteraceae	unclassified.Ilumatobacteraceae
ASV01229	Bacteria(100)	Proteobacteria(100)	Gammaproteobacteria(100)	Oceanospirillales(100)	Pseudohongiellaceae(97)	Pseudohongiella(97)	unclassified.Pseudohongiella
ASV01230	Bacteria(100)	Planctomycetota(100)	Phycisphaerae(100)	Phycisphaerales(100)	Phycisphaeraceae(100)	SM1A02(100)	unclassified.SM1A02
ASV01231	Bacteria(100)	Proteobacteria(100)	Gammaproteobacteria(100)	Burkholderiales(100)	B1-7BS(99)	unclassified.B1-7BS	unclassified.B1-7BS
ASV01232	Bacteria(100)	Bacteroidota(100)	Bacteroidia(100)	Sphingobacteriales(100)	Sphingobacteriaceae(100)	unclassified.Sphingobacteriaceae	unclassified.Sphingobacteriaceae
ASV01233	Bacteria(100)	Proteobacteria(100)	Alphaproteobacteria(100)	Sphingomonadales(100)	Sphingomonadaceae(100)	Porphyrobacter(100)	unclassified.Porphyrobacter
ASV01234	Bacteria(100)	Planctomycetota(100)	Planctomycetes(100)	Gemmatales(100)	Gemmataceae(100)	Fimbriiglobus(100)	unclassified.Fimbriiglobus
ASV01235	Bacteria(100)	Proteobacteria(100)	Gammaproteobacteria(100)	Legionellales(100)	Legionellaceae(100)	Legionella(100)	unclassified.Legionella
ASV01236	Bacteria(100)	Proteobacteria(100)	Gammaproteobacteria(100)	Burkholderiales(100)	betI(100)	betI-A(100)	unclassified.betI-A
ASV01237	Bacteria(100)	Proteobacteria(100)	Alphaproteobacteria(100)	Sphingomonadales(100)	Sphingomonadaceae(100)	Sphingosinicella(100)	unclassified.Sphingosinicella
ASV01238	Bacteria(100)	Firmicutes(100)	Clostridia(100)	Clostridiales(100)	Clostridiaceae(100)	Clostridium_sensu_stricto_12(96)	unclassified.Clostridium_sensu_stricto_12
ASV01239	Bacteria(100)	Proteobacteria(100)	Alphaproteobacteria(100)	Acetobacterales(100)	Acetobacteraceae(100)	unclassified.Acetobacteraceae	unclassified.Acetobacteraceae
ASV01240	Bacteria(100)	Proteobacteria(100)	Gammaproteobacteria(100)	Burkholderiales(100)	Burkholderiaceae(96)	Polynucleobacter(96)	unclassified.Polynucleobacter
ASV01241	Bacteria(100)	Bacteroidota(100)	Bacteroidia(100)	Cytophagales(100)	Amoebophilaceae(100)	Candidatus_Cardinium(94)	unclassified.Candidatus_Cardinium
ASV01242	Bacteria(100)	Verrucomicrobiota(100)	Verrucomicrobiae(100)	Verrucomicrobiales(100)	Rubritaleaceae(100)	Luteolibacter(99)	unclassified.Luteolibacter
ASV01243	Bacteria(100)	Proteobacteria(100)	Alphaproteobacteria(100)	Acetobacterales(100)	Acetobacteraceae(100)	Roseomonas(100)	unclassified.Roseomonas
ASV01244	Bacteria(100)	Proteobacteria(100)	Alphaproteobacteria(100)	Sphingomonadales(100)	Sphingomonadaceae(100)	Porphyrobacter(98)	unclassified.Porphyrobacter
ASV01245	Bacteria(100)	Proteobacteria(100)	Alphaproteobacteria(100)	Acetobacterales(100)	Acetobacteraceae(100)	Roseomonas(100)	unclassified.Roseomonas
ASV01246	Bacteria(100)	Proteobacteria(100)	Gammaproteobacteria(100)	Burkholderiales(100)	unclassified.Burkholderiales	unclassified.Burkholderiales	unclassified.Burkholderiales
ASV01247	Bacteria(100)	Proteobacteria(100)	Gammaproteobacteria(100)	Pseudomonadales(100)	Moraxellaceae(100)	Enhydrobacter(100)	unclassified.Enhydrobacter
ASV01248	Bacteria(100)	Bacteroidota(100)	Bacteroidia(100)	Chitinophagales(100)	Chitinophagaceae(100)	Sediminibacterium(99)	unclassified.Sediminibacterium
ASV01249	Bacteria(100)	Proteobacteria(100)	Gammaproteobacteria(100)	Xanthomonadales(100)	Xanthomonadaceae(100)	Stenotrophomonas(100)	unclassified.Stenotrophomonas
ASV01250	Bacteria(100)	Proteobacteria(100)	Gammaproteobacteria(100)	Burkholderiales(100)	Burkholderiaceae(100)	Polynucleobacter(100)	unclassified.Polynucleobacter
ASV01251	Bacteria(100)	Proteobacteria(100)	Gammaproteobacteria(100)	Burkholderiales(100)	Comamonadaceae(100)	Ramlibacter(93)	unclassified.Ramlibacter
ASV01252	Bacteria(100)	Proteobacteria(100)	Gammaproteobacteria(100)	Alteromonadales(100)	Alteromonadaceae(100)	Rheinheimera(100)	unclassified.Rheinheimera
ASV01253	Bacteria(100)	Proteobacteria(100)	Gammaproteobacteria(100)	Pseudomonadales(100)	Pseudomonadaceae(100)	Pseudomonas(100)	unclassified.Pseudomonas
ASV01254	Bacteria(100)	Proteobacteria(100)	Alphaproteobacteria(100)	Rhizobiales(100)	Pleomorphomonadaceae(100)	Prosthecomicrobium(100)	unclassified.Prosthecomicrobium
ASV01255	Bacteria(100)	Campilobacterota(100)	Campylobacteria(100)	Campylobacterales(100)	Arcobacteraceae(100)	Pseudarcobacter(100)	unclassified.Pseudarcobacter
ASV01256	Bacteria(100)	Proteobacteria(100)	Gammaproteobacteria(100)	Burkholderiales(100)	betI(100)	betI-A(98)	unclassified.betI-A
ASV01257	Bacteria(100)	Planctomycetota(100)	Planctomycetes(100)	Pirellulales(100)	Pirellulaceae(100)	unclassified.Pirellulaceae	unclassified.Pirellulaceae
ASV01258	Bacteria(100)	Verrucomicrobiota(100)	Verrucomicrobiae(100)	Verrucomicrobiales(100)	Rubritaleaceae(100)	Luteolibacter(100)	unclassified.Luteolibacter
ASV01259	Bacteria(97)	unclassified.Bacteria	unclassified.Bacteria	unclassified.Bacteria	unclassified.Bacteria	unclassified.Bacteria	unclassified.Bacteria
ASV01260	Bacteria(100)	Proteobacteria(99)	Alphaproteobacteria(94)	unclassified.Alphaproteobacteria	unclassified.Alphaproteobacteria	unclassified.Alphaproteobacteria	unclassified.Alphaproteobacteria
ASV01261	Bacteria(100)	Actinobacteriota(100)	Actinobacteria(100)	Streptomycetales(100)	Streptomycetaceae(100)	Streptomyces(100)	unclassified.Streptomyces
ASV01262	Bacteria(100)	Proteobacteria(100)	Gammaproteobacteria(100)	unclassified.Gammaproteobacteria	unclassified.Gammaproteobacteria	unclassified.Gammaproteobacteria	unclassified.Gammaproteobacteria
ASV01263	Bacteria(100)	Planctomycetota(100)	Planctomycetes(100)	Pirellulales(100)	Pirellulaceae(100)	unclassified.Pirellulaceae	unclassified.Pirellulaceae
ASV01264	Bacteria(100)	Proteobacteria(100)	Gammaproteobacteria(100)	Burkholderiales(100)	Burkholderiaceae(100)	Lautropia(100)	unclassified.Lautropia
ASV01265	Bacteria(100)	Proteobacteria(100)	Gammaproteobacteria(100)	Xanthomonadales(100)	Xanthomonadaceae(100)	Silanimonas(100)	unclassified.Silanimonas
ASV01266	Bacteria(100)	Bdellovibrionota(100)	Bdellovibrionia(100)	Bacteriovoracales(100)	Bacteriovoracaceae(100)	Peredibacter(100)	unclassified.Peredibacter
ASV01267	Bacteria(100)	Bacteroidota(100)	Bacteroidia(100)	Cytophagales(100)	Spirosomaceae(100)	Spirosoma(100)	unclassified.Spirosoma
ASV01268	Bacteria(100)	Proteobacteria(100)	Alphaproteobacteria(100)	Rhodobacterales(100)	Rhodobacteraceae(100)	unclassified.Rhodobacteraceae	unclassified.Rhodobacteraceae
ASV01269	Bacteria(100)	Proteobacteria(100)	Alphaproteobacteria(100)	Sphingomonadales(100)	Sphingomonadaceae(100)	unclassified.Sphingomonadaceae	unclassified.Sphingomonadaceae
ASV01270	Bacteria(100)	Proteobacteria(100)	Gammaproteobacteria(100)	R7C24(100)	unclassified.R7C24	unclassified.R7C24	unclassified.R7C24
ASV01271	Bacteria(100)	Proteobacteria(100)	Alphaproteobacteria(100)	Caulobacterales(100)	Caulobacteraceae(100)	Caulobacter(100)	unclassified.Caulobacter
ASV01272	Bacteria(100)	Bacteroidota(100)	Bacteroidia(100)	Flavobacteriales(100)	bacII(100)	bacII-A(100)	unclassified.bacII-A
ASV01273	Bacteria(100)	Cyanobacteria(100)	Cyanobacteriia(100)	Synechococcales(100)	Cyanobiaceae(100)	Cyanobium_PCC-6307(100)	unclassified.Cyanobium_PCC-6307
ASV01274	Bacteria(100)	Proteobacteria(100)	Alphaproteobacteria(100)	Micavibrionales(100)	unclassified.Micavibrionales	unclassified.Micavibrionales	unclassified.Micavibrionales
ASV01275	Bacteria(100)	Patescibacteria(100)	Parcubacteria(100)	Candidatus_Kaiserbacteria(99)	unclassified.Candidatus_Kaiserbacteria	unclassified.Candidatus_Kaiserbacteria	unclassified.Candidatus_Kaiserbacteria
ASV01276	Bacteria(100)	Proteobacteria(100)	Gammaproteobacteria(100)	Burkholderiales(100)	Comamonadaceae(100)	Tepidimonas(100)	unclassified.Tepidimonas
ASV01277	Bacteria(100)	Planctomycetota(100)	Planctomycetes(100)	Pirellulales(100)	Pirellulaceae(100)	Pirellula(100)	unclassified.Pirellula
ASV01278	Bacteria(100)	Proteobacteria(100)	Alphaproteobacteria(100)	Rhizobiales(100)	Beijerinckiaceae(100)	unclassified.Beijerinckiaceae	unclassified.Beijerinckiaceae
ASV01279	Bacteria(100)	Proteobacteria(100)	Alphaproteobacteria(100)	Rickettsiales(100)	Rickettsiaceae(100)	Candidatus_Megaira(100)	unclassified.Candidatus_Megaira
ASV01280	Bacteria(100)	Firmicutes(100)	Bacilli(100)	Thermoactinomycetales(99)	Thermoactinomycetaceae(99)	unclassified.Thermoactinomycetaceae	unclassified.Thermoactinomycetaceae
ASV01281	Bacteria(100)	Proteobacteria(100)	Gammaproteobacteria(100)	Burkholderiales(100)	betI(100)	betI-A(100)	unclassified.betI-A
ASV01282	Bacteria(100)	Actinobacteriota(100)	Actinobacteria(100)	Frankiales(95)	acI(95)	unclassified.acI	unclassified.acI
ASV01283	Bacteria(100)	Proteobacteria(100)	Alphaproteobacteria(100)	Caulobacterales(100)	Caulobacteraceae(100)	unclassified.Caulobacteraceae	unclassified.Caulobacteraceae
ASV01284	Bacteria(100)	Proteobacteria(100)	Gammaproteobacteria(100)	Burkholderiales(100)	Burkholderiaceae(97)	Polynucleobacter(97)	unclassified.Polynucleobacter
ASV01285	Bacteria(100)	Planctomycetota(100)	OM190(100)	unclassified.OM190	unclassified.OM190	unclassified.OM190	unclassified.OM190
ASV01286	Bacteria(100)	Proteobacteria(100)	Alphaproteobacteria(100)	Sphingomonadales(100)	Sphingomonadaceae(100)	Porphyrobacter(98)	unclassified.Porphyrobacter
ASV01287	Bacteria(100)	Bacteroidota(100)	Bacteroidia(100)	Chitinophagales(100)	Chitinophagaceae(100)	Sediminibacterium(100)	unclassified.Sediminibacterium
ASV01288	Bacteria(100)	Planctomycetota(100)	Planctomycetes(100)	Gemmatales(100)	Gemmataceae(100)	Gemmata(100)	unclassified.Gemmata
ASV01289	Bacteria(100)	Proteobacteria(100)	Alphaproteobacteria(100)	Rhodobacterales(100)	Rhodobacteraceae(100)	unclassified.Rhodobacteraceae	unclassified.Rhodobacteraceae
ASV01290	Bacteria(100)	Proteobacteria(100)	Alphaproteobacteria(100)	Sphingomonadales(100)	Sphingomonadaceae(100)	Sphingomonas(97)	unclassified.Sphingomonas
ASV01291	Bacteria(100)	Proteobacteria(100)	Alphaproteobacteria(100)	Rhodobacterales(100)	alfVI(100)	unclassified.alfVI	unclassified.alfVI
ASV01292	Bacteria(100)	Proteobacteria(100)	Gammaproteobacteria(100)	Burkholderiales(100)	betVII(100)	betVII-B(100)	betVII-B1(100)
ASV01293	Bacteria(100)	Actinobacteriota(100)	Acidimicrobiia(100)	Microtrichales(100)	Ilumatobacteraceae(100)	CL500-29_marine_group(99)	unclassified.CL500-29_marine_group
ASV01294	Bacteria(100)	Proteobacteria(100)	Gammaproteobacteria(100)	Pseudomonadales(100)	Pseudomonadaceae(100)	Pseudomonas(100)	unclassified.Pseudomonas
ASV01295	Bacteria(100)	Proteobacteria(100)	Gammaproteobacteria(100)	Legionellales(100)	Legionellaceae(100)	Legionella(100)	unclassified.Legionella
ASV01296	Bacteria(100)	Bacteroidota(100)	Bacteroidia(100)	Flavobacteriales(100)	Weeksellaceae(100)	Riemerella(100)	unclassified.Riemerella
ASV01297	Bacteria(100)	Proteobacteria(100)	Gammaproteobacteria(100)	Pseudomonadales(100)	Moraxellaceae(100)	Acinetobacter(100)	unclassified.Acinetobacter
ASV01298	Bacteria(100)	Actinobacteriota(100)	Actinobacteria(100)	Corynebacteriales(100)	Corynebacteriaceae(100)	Corynebacterium(100)	unclassified.Corynebacterium
ASV01299	Bacteria(100)	Verrucomicrobiota(100)	Verrucomicrobiae(100)	Verrucomicrobiales(100)	Verrucomicrobiaceae(98)	unclassified.Verrucomicrobiaceae	unclassified.Verrucomicrobiaceae
ASV01300	Bacteria(100)	Actinobacteriota(100)	Actinobacteria(100)	Micrococcales(100)	Luna1(100)	unclassified.Luna1	unclassified.Luna1
ASV01301	Bacteria(100)	Proteobacteria(100)	Gammaproteobacteria(100)	Alteromonadales(100)	Alteromonadaceae(100)	Rheinheimera(100)	unclassified.Rheinheimera
ASV01302	Bacteria(100)	Bacteroidota(100)	Bacteroidia(100)	Cytophagales(100)	bacIII(100)	unclassified.bacIII	unclassified.bacIII
ASV01303	Bacteria(100)	Proteobacteria(100)	Gammaproteobacteria(100)	Burkholderiales(100)	betII(100)	Pnec(100)	unclassified.Pnec
ASV01304	Bacteria(100)	Verrucomicrobiota(100)	Verrucomicrobiae(100)	Verrucomicrobiales(100)	DEV007(100)	unclassified.DEV007	unclassified.DEV007
ASV01305	Bacteria(100)	Proteobacteria(100)	Gammaproteobacteria(100)	Burkholderiales(100)	Nitrosomonadaceae(100)	966-1(100)	unclassified.966-1
ASV01306	Bacteria(100)	Actinobacteriota(100)	Actinobacteria(100)	Corynebacteriales(100)	Nocardiaceae(100)	Rhodococcus(100)	unclassified.Rhodococcus
ASV01307	Bacteria(100)	Firmicutes(100)	Bacilli(100)	Lactobacillales(100)	Streptococcaceae(100)	Streptococcus(100)	unclassified.Streptococcus
ASV01308	Bacteria(100)	Actinobacteriota(98)	Acidimicrobiia(88)	unclassified.Acidimicrobiia	unclassified.Acidimicrobiia	unclassified.Acidimicrobiia	unclassified.Acidimicrobiia
ASV01309	Bacteria(100)	Proteobacteria(100)	Gammaproteobacteria(100)	Burkholderiales(100)	betII(100)	Pnec(100)	PnecB(100)
ASV01310	Bacteria(100)	Proteobacteria(100)	Gammaproteobacteria(100)	Burkholderiales(100)	Gallionellaceae(100)	Gallionella(88)	unclassified.Gallionella
ASV01311	Bacteria(100)	Proteobacteria(100)	Gammaproteobacteria(100)	Diplorickettsiales(100)	Diplorickettsiaceae(100)	Diplorickettsia(81)	unclassified.Diplorickettsia
ASV01312	Bacteria(100)	Planctomycetota(100)	Planctomycetes(100)	Gemmatales(100)	Gemmataceae(100)	Gemmata(100)	unclassified.Gemmata
ASV01313	Bacteria(100)	Firmicutes(100)	Bacilli(100)	Bacillales(100)	Bacillaceae(100)	Bacillus(100)	unclassified.Bacillus
ASV01314	Bacteria(100)	Proteobacteria(100)	Alphaproteobacteria(100)	Sphingomonadales(100)	Sphingomonadaceae(100)	unclassified.Sphingomonadaceae	unclassified.Sphingomonadaceae
ASV01315	Bacteria(100)	Actinobacteriota(100)	Actinobacteria(100)	Micrococcales(100)	Luna1(99)	unclassified.Luna1	unclassified.Luna1
ASV01316	Bacteria(100)	Actinobacteriota(100)	Actinobacteria(100)	Micrococcales(100)	Luna1(99)	unclassified.Luna1	unclassified.Luna1
ASV01317	Bacteria(100)	Bdellovibrionota(100)	Oligoflexia(100)	Oligoflexales(100)	unclassified.Oligoflexales	Oligoflexus(100)	unclassified.Oligoflexus
ASV01318	Bacteria(100)	Actinobacteriota(100)	Acidimicrobiia(100)	Microtrichales(100)	acIV(100)	acIV-A(100)	Iluma-A2(100)
ASV01319	Bacteria(100)	Bacteroidota(100)	Bacteroidia(100)	Cytophagales(100)	Microscillaceae(100)	unclassified.Microscillaceae	unclassified.Microscillaceae
ASV01320	Bacteria(100)	Actinobacteriota(100)	Actinobacteria(100)	PeM15(100)	unclassified.PeM15	unclassified.PeM15	unclassified.PeM15
ASV01321	Bacteria(100)	Proteobacteria(100)	Alphaproteobacteria(100)	unclassified.Alphaproteobacteria	unclassified.Alphaproteobacteria	unclassified.Alphaproteobacteria	unclassified.Alphaproteobacteria
ASV01322	Bacteria(100)	Proteobacteria(100)	Gammaproteobacteria(100)	Pseudomonadales(100)	Pseudomonadaceae(100)	Pseudomonas(97)	unclassified.Pseudomonas
ASV01323	Bacteria(100)	Proteobacteria(100)	Gammaproteobacteria(100)	Burkholderiales(100)	Comamonadaceae(100)	Diaphorobacter(92)	unclassified.Diaphorobacter
ASV01324	Bacteria(100)	Bdellovibrionota(100)	Oligoflexia(100)	Oligoflexales(100)	unclassified.Oligoflexales	Oligoflexus(100)	unclassified.Oligoflexus
ASV01325	Bacteria(100)	Proteobacteria(100)	Gammaproteobacteria(100)	unclassified.Gammaproteobacteria	unclassified.Gammaproteobacteria	unclassified.Gammaproteobacteria	unclassified.Gammaproteobacteria
ASV01326	Bacteria(100)	Bacteroidota(100)	Bacteroidia(100)	Chitinophagales(100)	Chitinophagaceae(100)	Sediminibacterium(100)	unclassified.Sediminibacterium
ASV01327	Bacteria(100)	Bacteroidota(100)	Bacteroidia(100)	Sphingobacteriales(100)	NS11-12_marine_group(100)	unclassified.NS11-12_marine_group	unclassified.NS11-12_marine_group
ASV01328	Bacteria(100)	Proteobacteria(100)	Alphaproteobacteria(100)	Acetobacterales(100)	Acetobacteraceae(100)	Roseomonas(98)	unclassified.Roseomonas
ASV01329	Bacteria(100)	Proteobacteria(100)	Gammaproteobacteria(100)	Aeromonadales(100)	Aeromonadaceae(100)	Aeromonas(100)	unclassified.Aeromonas
ASV01330	Bacteria(100)	Actinobacteriota(100)	Actinobacteria(100)	Propionibacteriales(100)	Nocardioidaceae(100)	Nocardioides(100)	unclassified.Nocardioides
ASV01331	Bacteria(100)	Proteobacteria(100)	Gammaproteobacteria(100)	Burkholderiales(100)	betII(100)	Pnec(100)	unclassified.Pnec
ASV01332	Bacteria(100)	Actinobacteriota(100)	Actinobacteria(100)	Frankiales(100)	acI(100)	unclassified.acI	unclassified.acI
ASV01333	Bacteria(100)	Planctomycetota(100)	Planctomycetes(100)	Gemmatales(100)	Gemmataceae(100)	Fimbriiglobus(100)	unclassified.Fimbriiglobus
ASV01334	Bacteria(100)	Proteobacteria(100)	Gammaproteobacteria(100)	Burkholderiales(100)	Burkholderiaceae(100)	Polynucleobacter(100)	unclassified.Polynucleobacter
ASV01335	Bacteria(100)	Firmicutes(100)	Bacilli(100)	Staphylococcales(100)	Staphylococcaceae(100)	Staphylococcus(100)	unclassified.Staphylococcus
ASV01336	Bacteria(100)	Proteobacteria(100)	Gammaproteobacteria(100)	Burkholderiales(100)	Comamonadaceae(100)	Inhella(100)	unclassified.Inhella
ASV01337	Bacteria(100)	Actinobacteriota(100)	Actinobacteria(100)	Micrococcales(100)	Micrococcaceae(100)	Kocuria(100)	unclassified.Kocuria
ASV01338	Bacteria(100)	Actinobacteriota(100)	Actinobacteria(100)	Micrococcales(100)	Microbacteriaceae(100)	Candidatus_Aquiluna(91)	unclassified.Candidatus_Aquiluna
ASV01339	Bacteria(100)	Proteobacteria(100)	Gammaproteobacteria(100)	Burkholderiales(100)	betVII(100)	betVII-A(100)	betVII-A1(88)
ASV01340	Bacteria(100)	Bacteroidota(100)	Bacteroidia(100)	Flavobacteriales(100)	bacII(100)	bacII-A(100)	unclassified.bacII-A
ASV01341	Bacteria(100)	Proteobacteria(100)	Gammaproteobacteria(100)	Burkholderiales(100)	betVII(100)	betVII-B(99)	betVII-B1(99)
ASV01342	Bacteria(100)	Proteobacteria(100)	Alphaproteobacteria(100)	Sphingomonadales(100)	unclassified.Sphingomonadales	unclassified.Sphingomonadales	unclassified.Sphingomonadales
ASV01343	Bacteria(100)	Proteobacteria(100)	Alphaproteobacteria(100)	Sphingomonadales(100)	Sphingomonadaceae(100)	unclassified.Sphingomonadaceae	unclassified.Sphingomonadaceae
ASV01344	Bacteria(100)	Bacteroidota(100)	Bacteroidia(100)	Cytophagales(100)	Spirosomaceae(100)	Runella(100)	unclassified.Runella
ASV01345	Bacteria(100)	Proteobacteria(100)	Alphaproteobacteria(100)	Caulobacterales(100)	alfII(100)	alfII-A(100)	Brev(100)
ASV01346	Bacteria(100)	Proteobacteria(100)	Gammaproteobacteria(100)	Legionellales(100)	Legionellaceae(100)	Legionella(100)	unclassified.Legionella
ASV01347	Bacteria(100)	Proteobacteria(99)	Alphaproteobacteria(99)	unclassified.Alphaproteobacteria	unclassified.Alphaproteobacteria	unclassified.Alphaproteobacteria	unclassified.Alphaproteobacteria
ASV01348	Bacteria(100)	Proteobacteria(100)	Gammaproteobacteria(100)	Burkholderiales(100)	Burkholderiaceae(98)	Polynucleobacter(98)	unclassified.Polynucleobacter
ASV01349	Bacteria(100)	Proteobacteria(100)	Gammaproteobacteria(100)	Burkholderiales(100)	Burkholderiaceae(98)	Polynucleobacter(98)	unclassified.Polynucleobacter
ASV01350	Bacteria(98)	Bacteroidota(96)	Bacteroidia(93)	unclassified.Bacteroidia	unclassified.Bacteroidia	unclassified.Bacteroidia	unclassified.Bacteroidia
ASV01351	Bacteria(100)	Proteobacteria(100)	Gammaproteobacteria(100)	Burkholderiales(100)	Oxalobacteraceae(100)	Massilia(100)	unclassified.Massilia
ASV01352	Bacteria(100)	Bacteroidota(100)	Bacteroidia(100)	Sphingobacteriales(83)	unclassified.Sphingobacteriales	unclassified.Sphingobacteriales	unclassified.Sphingobacteriales
ASV01353	Bacteria(100)	Verrucomicrobiota(100)	Verrucomicrobiae(100)	unclassified.Verrucomicrobiae	unclassified.Verrucomicrobiae	unclassified.Verrucomicrobiae	unclassified.Verrucomicrobiae
ASV01354	Bacteria(100)	Proteobacteria(100)	Gammaproteobacteria(100)	Burkholderiales(100)	betVII(100)	betVII-A(100)	betVII-A1(99)
ASV01355	Bacteria(100)	Myxococcota(96)	Myxococcia(89)	Myxococcales(89)	Myxococcaceae(89)	P3OB-42(84)	unclassified.P3OB-42
ASV01356	Bacteria(100)	Proteobacteria(100)	Gammaproteobacteria(100)	Burkholderiales(100)	Hydrogenophilaceae(100)	Tepidiphilus(100)	unclassified.Tepidiphilus
ASV01357	Bacteria(100)	Proteobacteria(100)	Gammaproteobacteria(100)	Burkholderiales(100)	betI(100)	betI-A(100)	unclassified.betI-A
ASV01358	Bacteria(100)	Firmicutes(100)	Clostridia(100)	Peptostreptococcales-Tissierellales(100)	unclassified.Peptostreptococcales-Tissierellales	Finegoldia(100)	unclassified.Finegoldia
ASV01359	Bacteria(100)	Proteobacteria(100)	Gammaproteobacteria(100)	Salinisphaerales(100)	Solimonadaceae(100)	Nevskia(100)	unclassified.Nevskia
ASV01360	Bacteria(100)	Proteobacteria(100)	Alphaproteobacteria(100)	Sphingomonadales(100)	Sphingomonadaceae(100)	Porphyrobacter(99)	unclassified.Porphyrobacter
ASV01361	Bacteria(100)	Proteobacteria(100)	Gammaproteobacteria(100)	Burkholderiales(100)	betVII(100)	betVII-A(100)	betVII-A1(88)
ASV01362	Bacteria(100)	Proteobacteria(100)	Alphaproteobacteria(100)	Acetobacterales(100)	Acetobacteraceae(100)	Roseomonas(94)	unclassified.Roseomonas
ASV01363	Bacteria(100)	Proteobacteria(100)	Alphaproteobacteria(100)	Sphingomonadales(100)	unclassified.Sphingomonadales	unclassified.Sphingomonadales	unclassified.Sphingomonadales
ASV01364	Bacteria(100)	Proteobacteria(100)	Alphaproteobacteria(100)	Acetobacterales(100)	Acetobacteraceae(100)	unclassified.Acetobacteraceae	unclassified.Acetobacteraceae
ASV01365	Bacteria(100)	Verrucomicrobiota(100)	Verrucomicrobiae(100)	Verrucomicrobiales(100)	Rubritaleaceae(100)	Luteolibacter(100)	unclassified.Luteolibacter
ASV01366	Bacteria(100)	Bacteroidota(100)	Bacteroidia(100)	Cytophagales(100)	Spirosomaceae(100)	Runella(100)	unclassified.Runella
ASV01367	Bacteria(100)	Actinobacteriota(100)	Actinobacteria(100)	Micrococcales(100)	Luna1(100)	Luna1-A(100)	Luna1-A1(100)
ASV01368	Bacteria(100)	Proteobacteria(100)	Gammaproteobacteria(100)	Pseudomonadales(100)	Pseudomonadaceae(100)	Pseudomonas(100)	unclassified.Pseudomonas
ASV01369	Bacteria(100)	Proteobacteria(100)	Alphaproteobacteria(100)	Rhizobiales(100)	Devosiaceae(100)	unclassified.Devosiaceae	unclassified.Devosiaceae
ASV01370	Bacteria(100)	Verrucomicrobiota(100)	Verrucomicrobiae(100)	Verrucomicrobiales(100)	Rubritaleaceae(100)	Luteolibacter(100)	unclassified.Luteolibacter
ASV01371	Bacteria(100)	Firmicutes(100)	Clostridia(100)	Oscillospirales(100)	Ruminococcaceae(100)	Faecalibacterium(100)	unclassified.Faecalibacterium
ASV01372	Bacteria(96)	Cyanobacteria(92)	Cyanobacteriia(92)	unclassified.Cyanobacteriia	unclassified.Cyanobacteriia	unclassified.Cyanobacteriia	unclassified.Cyanobacteriia
ASV01373	Bacteria(100)	Actinobacteriota(100)	Actinobacteria(100)	Frankiales(100)	acI(100)	acI-A(100)	acI-A7(100)
ASV01374	Bacteria(100)	Proteobacteria(100)	Gammaproteobacteria(100)	Burkholderiales(100)	betVII(100)	betVII-A(100)	betVII-A1(84)
ASV01375	Bacteria(100)	Actinobacteriota(100)	Actinobacteria(100)	Micrococcales(100)	Luna1(100)	Luna1-A(100)	Luna1-A1(100)
ASV01376	Bacteria(100)	Proteobacteria(100)	Gammaproteobacteria(100)	Burkholderiales(100)	betVII(100)	betVII-B(100)	betVII-B1(100)
ASV01377	Bacteria(100)	Bdellovibrionota(96)	Oligoflexia(96)	0319-6G20(96)	unclassified.0319-6G20	unclassified.0319-6G20	unclassified.0319-6G20
ASV01378	Bacteria(100)	Cyanobacteria(100)	Cyanobacteriia(100)	unclassified.Cyanobacteriia	unclassified.Cyanobacteriia	Leptolyngbya_ANT.L52.2(100)	unclassified.Leptolyngbya_ANT.L52.2
ASV01379	Bacteria(100)	Verrucomicrobiota(100)	Verrucomicrobiae(100)	Verrucomicrobiales(100)	Rubritaleaceae(100)	Luteolibacter(100)	unclassified.Luteolibacter
ASV01380	Bacteria(100)	Bacteroidota(100)	Bacteroidia(100)	Cytophagales(100)	Microscillaceae(100)	Ohtaekwangia(90)	unclassified.Ohtaekwangia
ASV01381	Bacteria(100)	Proteobacteria(100)	Gammaproteobacteria(100)	Cardiobacteriales(100)	Cardiobacteriaceae(100)	Suttonella(100)	unclassified.Suttonella
ASV01382	Bacteria(100)	Proteobacteria(100)	Alphaproteobacteria(100)	Sphingomonadales(100)	alfIII(99)	alfIII-A(99)	Sphingo(99)
ASV01383	Bacteria(100)	Firmicutes(100)	Clostridia(100)	Clostridiales(100)	Clostridiaceae(100)	Clostridium_sensu_stricto_13(100)	unclassified.Clostridium_sensu_stricto_13
ASV01384	Bacteria(100)	Actinobacteriota(100)	Acidimicrobiia(100)	Microtrichales(100)	Ilumatobacteraceae(100)	Ilumatobacter(97)	unclassified.Ilumatobacter
ASV01385	Bacteria(100)	Proteobacteria(100)	Gammaproteobacteria(100)	Burkholderiales(100)	Burkholderiaceae(100)	Polynucleobacter(100)	unclassified.Polynucleobacter
ASV01386	Bacteria(98)	Cyanobacteria(94)	Cyanobacteriia(94)	unclassified.Cyanobacteriia	unclassified.Cyanobacteriia	unclassified.Cyanobacteriia	unclassified.Cyanobacteriia
ASV01387	Bacteria(100)	Verrucomicrobiota(100)	Verrucomicrobiae(100)	Verrucomicrobiales(100)	Verrucomicrobiaceae(100)	Prosthecobacter(99)	unclassified.Prosthecobacter
ASV01388	Bacteria(100)	Proteobacteria(100)	Alphaproteobacteria(100)	Sphingomonadales(100)	alfIV(100)	alfIV-A(100)	Novo-A2(100)
ASV01389	Bacteria(100)	Firmicutes(100)	Thermoanaerobacteria(100)	Thermoanaerobacterales(100)	Family_III(100)	Thermoanaerobacterium(100)	unclassified.Thermoanaerobacterium
ASV01390	Bacteria(100)	Actinobacteriota(100)	Acidimicrobiia(100)	Microtrichales(100)	acIV(100)	acIV-B(99)	Iluma-B2(92)
ASV01391	Bacteria(100)	Cyanobacteria(100)	Cyanobacteriia(100)	Synechococcales(100)	Cyanobiaceae(100)	Cyanobium_PCC-6307(100)	unclassified.Cyanobium_PCC-6307
ASV01392	Bacteria(100)	Proteobacteria(100)	Gammaproteobacteria(100)	Burkholderiales(100)	Burkholderiaceae(100)	Polynucleobacter(100)	unclassified.Polynucleobacter
ASV01393	Bacteria(100)	Actinobacteriota(100)	Actinobacteria(100)	Streptosporangiales(100)	Nocardiopsaceae(100)	Thermobifida(100)	unclassified.Thermobifida
ASV01394	Bacteria(100)	Actinobacteriota(100)	Actinobacteria(100)	Corynebacteriales(100)	Corynebacteriaceae(100)	Corynebacterium(100)	unclassified.Corynebacterium
ASV01395	Bacteria(100)	Proteobacteria(100)	Alphaproteobacteria(100)	Rhizobiales(100)	Hyphomicrobiaceae(100)	Pedomicrobium(100)	unclassified.Pedomicrobium
ASV01396	Bacteria(100)	Proteobacteria(100)	Gammaproteobacteria(100)	Burkholderiales(100)	Oxalobacteraceae(100)	Massilia(96)	unclassified.Massilia
ASV01397	Bacteria(100)	Actinobacteriota(100)	Acidimicrobiia(100)	Microtrichales(99)	unclassified.Microtrichales	unclassified.Microtrichales	unclassified.Microtrichales
ASV01398	Bacteria(100)	Proteobacteria(100)	Gammaproteobacteria(100)	Burkholderiales(100)	Burkholderiaceae(100)	Limnobacter(100)	unclassified.Limnobacter
ASV01399	Bacteria(100)	Proteobacteria(100)	Gammaproteobacteria(100)	Burkholderiales(100)	Hydrogenophilaceae(100)	Hydrogenophilus(100)	unclassified.Hydrogenophilus
ASV01400	Bacteria(100)	Proteobacteria(100)	Alphaproteobacteria(100)	Acetobacterales(100)	Acetobacteraceae(100)	Roseomonas(100)	unclassified.Roseomonas
ASV01401	Bacteria(100)	Proteobacteria(100)	Gammaproteobacteria(100)	Burkholderiales(100)	betVII(100)	betVII-A(100)	betVII-A1(81)
ASV01402	Bacteria(100)	Proteobacteria(100)	Gammaproteobacteria(100)	Pseudomonadales(100)	Moraxellaceae(100)	Acinetobacter(98)	unclassified.Acinetobacter
ASV01403	Bacteria(100)	Proteobacteria(100)	Alphaproteobacteria(100)	Rhodobacterales(100)	Rhodobacteraceae(100)	unclassified.Rhodobacteraceae	unclassified.Rhodobacteraceae
ASV01404	Bacteria(100)	Proteobacteria(100)	Gammaproteobacteria(100)	Burkholderiales(100)	Gallionellaceae(100)	Gallionella(100)	unclassified.Gallionella
ASV01405	Bacteria(100)	Actinobacteriota(100)	Actinobacteria(100)	Corynebacteriales(100)	Nocardiaceae(100)	Gordonia(100)	unclassified.Gordonia
ASV01406	Bacteria(100)	Verrucomicrobiota(100)	Verrucomicrobiae(100)	Pedosphaerales(100)	Pedosphaeraceae(100)	SH3-11(100)	unclassified.SH3-11
ASV01407	Bacteria(100)	Proteobacteria(100)	Alphaproteobacteria(100)	Rickettsiales(100)	SM2D12(100)	unclassified.SM2D12	unclassified.SM2D12
ASV01408	Bacteria(100)	Patescibacteria(100)	Parcubacteria(100)	unclassified.Parcubacteria	unclassified.Parcubacteria	unclassified.Parcubacteria	unclassified.Parcubacteria
ASV01409	Bacteria(100)	Cyanobacteria(100)	Cyanobacteriia(100)	Cyanobacteriales(100)	Nostocaceae(100)	Calothrix_PCC-6303(100)	unclassified.Calothrix_PCC-6303
ASV01410	Bacteria(100)	Proteobacteria(100)	Gammaproteobacteria(100)	Xanthomonadales(100)	Xanthomonadaceae(100)	Stenotrophomonas(100)	unclassified.Stenotrophomonas
ASV01411	Bacteria(100)	Bacteroidota(100)	Bacteroidia(100)	Flavobacteriales(100)	bacII(100)	bacII-A(100)	unclassified.bacII-A
ASV01412	Bacteria(100)	Verrucomicrobiota(100)	Verrucomicrobiae(100)	Verrucomicrobiales(100)	Rubritaleaceae(100)	Luteolibacter(96)	unclassified.Luteolibacter
ASV01413	Bacteria(100)	Firmicutes(100)	Bacilli(100)	Thermoactinomycetales(99)	Thermoactinomycetaceae(99)	unclassified.Thermoactinomycetaceae	unclassified.Thermoactinomycetaceae
ASV01414	Bacteria(100)	Proteobacteria(100)	Alphaproteobacteria(100)	Sphingomonadales(100)	alfIV(100)	alfIV-B(100)	Pyxis(100)
ASV01415	Bacteria(100)	Proteobacteria(100)	Gammaproteobacteria(100)	Pseudomonadales(99)	Moraxellaceae(99)	unclassified.Moraxellaceae	unclassified.Moraxellaceae
ASV01416	Bacteria(100)	Bacteroidota(100)	Bacteroidia(100)	Chitinophagales(100)	Chitinophagaceae(100)	Cnuella(100)	unclassified.Cnuella
ASV01417	Bacteria(100)	Planctomycetota(100)	Planctomycetes(100)	Planctomycetales(100)	Schlesneriaceae(100)	Planctopirus(100)	unclassified.Planctopirus
ASV01418	Bacteria(100)	Proteobacteria(100)	Gammaproteobacteria(100)	Pseudomonadales(100)	Pseudomonadaceae(100)	Pseudomonas(100)	unclassified.Pseudomonas
ASV01419	Bacteria(100)	Proteobacteria(100)	Gammaproteobacteria(100)	Burkholderiales(100)	Comamonadaceae(100)	unclassified.Comamonadaceae	unclassified.Comamonadaceae
ASV01420	Bacteria(100)	Proteobacteria(100)	Gammaproteobacteria(100)	Enterobacterales(100)	Enterobacteriaceae(100)	Escherichia-Shigella(100)	unclassified.Escherichia-Shigella
ASV01421	Bacteria(100)	Firmicutes(100)	Bacilli(100)	Thermoactinomycetales(100)	Thermoactinomycetaceae(100)	unclassified.Thermoactinomycetaceae	unclassified.Thermoactinomycetaceae
ASV01422	Bacteria(100)	Actinobacteriota(100)	Actinobacteria(100)	Frankiales(100)	acTH1(100)	acTH1-A(100)	acTH1-A1(100)
ASV01423	Bacteria(100)	Proteobacteria(100)	Alphaproteobacteria(100)	Paracaedibacterales(100)	Paracaedibacteraceae(100)	unclassified.Paracaedibacteraceae	unclassified.Paracaedibacteraceae
ASV01424	Bacteria(100)	Verrucomicrobiota(100)	Verrucomicrobiae(100)	Opitutales(100)	Opitutaceae(100)	IMCC26134(100)	unclassified.IMCC26134
ASV01425	Bacteria(100)	Proteobacteria(100)	Gammaproteobacteria(100)	Burkholderiales(100)	Oxalobacteraceae(100)	Noviherbaspirillum(100)	unclassified.Noviherbaspirillum
ASV01426	Bacteria(100)	Bacteroidota(100)	Bacteroidia(100)	Flavobacteriales(100)	bacII(100)	bacII-A(100)	unclassified.bacII-A
ASV01427	Bacteria(100)	Bacteroidota(100)	Kapabacteria(100)	Kapabacteriales(100)	unclassified.Kapabacteriales	unclassified.Kapabacteriales	unclassified.Kapabacteriales
ASV01428	Bacteria(100)	Actinobacteriota(100)	Actinobacteria(100)	Frankiales(100)	acI(100)	acI-A(100)	acI-A3(100)
ASV01429	Bacteria(100)	Bdellovibrionota(100)	Oligoflexia(100)	0319-6G20(100)	unclassified.0319-6G20	unclassified.0319-6G20	unclassified.0319-6G20
ASV01430	Bacteria(100)	Verrucomicrobiota(100)	Verrucomicrobiae(100)	Verrucomicrobiales(100)	Rubritaleaceae(100)	Luteolibacter(100)	unclassified.Luteolibacter
ASV01431	Bacteria(100)	Proteobacteria(100)	Gammaproteobacteria(100)	Burkholderiales(100)	betI(100)	betI-A(99)	Lhab-A4(94)
ASV01432	Bacteria(100)	Proteobacteria(100)	Gammaproteobacteria(100)	Burkholderiales(100)	betIV(100)	betIV-A(100)	LD28(100)
ASV01433	Bacteria(100)	Proteobacteria(100)	Gammaproteobacteria(100)	Burkholderiales(100)	Comamonadaceae(100)	Hydrogenophaga(99)	unclassified.Hydrogenophaga
ASV01434	Bacteria(100)	Firmicutes(100)	Bacilli(100)	Bacillales(100)	Bacillaceae(97)	Bacillus(94)	unclassified.Bacillus
ASV01435	Bacteria(100)	Bacteroidota(100)	Bacteroidia(100)	Chitinophagales(100)	Chitinophagaceae(100)	Dinghuibacter(100)	unclassified.Dinghuibacter
ASV01436	Bacteria(100)	Proteobacteria(100)	Alphaproteobacteria(100)	Rhodobacterales(100)	Rhodobacteraceae(100)	unclassified.Rhodobacteraceae	unclassified.Rhodobacteraceae
ASV01437	Bacteria(100)	Proteobacteria(100)	Alphaproteobacteria(100)	Sphingomonadales(100)	Sphingomonadaceae(100)	Porphyrobacter(97)	unclassified.Porphyrobacter
ASV01438	Bacteria(100)	Proteobacteria(100)	Alphaproteobacteria(100)	Rhizobiales(100)	Rhizobiaceae(100)	unclassified.Rhizobiaceae	unclassified.Rhizobiaceae
ASV01439	Bacteria(100)	Planctomycetota(100)	Phycisphaerae(100)	Tepidisphaerales(100)	Tepidisphaeraceae(100)	unclassified.Tepidisphaeraceae	unclassified.Tepidisphaeraceae
ASV01440	Bacteria(100)	Proteobacteria(100)	Gammaproteobacteria(100)	Burkholderiales(100)	betVII(99)	betVII-B(98)	betVII-B1(98)
ASV01441	Bacteria(100)	Actinobacteriota(100)	Actinobacteria(100)	Micrococcales(100)	Luna1(100)	unclassified.Luna1	unclassified.Luna1
ASV01442	Bacteria(100)	Bacteroidota(100)	Bacteroidia(100)	Chitinophagales(100)	bacI(100)	bacI-A(100)	unclassified.bacI-A
ASV01443	Bacteria(100)	Bacteroidota(100)	Bacteroidia(100)	Flavobacteriales(100)	bacII(100)	bacII-A(100)	unclassified.bacII-A
ASV01444	Bacteria(100)	Bacteroidota(100)	Bacteroidia(100)	Flavobacteriales(100)	Flavobacteriaceae(100)	Flavobacterium(100)	unclassified.Flavobacterium
ASV01445	Bacteria(100)	Proteobacteria(100)	Gammaproteobacteria(100)	Burkholderiales(100)	betI(100)	betI-A(100)	unclassified.betI-A
ASV01446	Bacteria(100)	Proteobacteria(100)	Gammaproteobacteria(100)	Burkholderiales(100)	Burkholderiaceae(100)	Polynucleobacter(100)	unclassified.Polynucleobacter
ASV01447	Bacteria(100)	Proteobacteria(100)	Alphaproteobacteria(100)	Sphingomonadales(100)	Sphingomonadaceae(100)	Porphyrobacter(100)	unclassified.Porphyrobacter
ASV01448	Bacteria(100)	Verrucomicrobiota(100)	Verrucomicrobiae(100)	Verrucomicrobiales(100)	Verrucomicrobiaceae(100)	unclassified.Verrucomicrobiaceae	unclassified.Verrucomicrobiaceae
ASV01449	Bacteria(100)	Actinobacteriota(100)	Actinobacteria(99)	Micrococcales(99)	Microbacteriaceae(96)	unclassified.Microbacteriaceae	unclassified.Microbacteriaceae
ASV01450	Bacteria(100)	Proteobacteria(99)	Gammaproteobacteria(99)	unclassified.Gammaproteobacteria	unclassified.Gammaproteobacteria	unclassified.Gammaproteobacteria	unclassified.Gammaproteobacteria
ASV01451	Bacteria(100)	Proteobacteria(100)	Gammaproteobacteria(100)	Pseudomonadales(100)	Pseudomonadaceae(100)	Pseudomonas(99)	unclassified.Pseudomonas
ASV01452	Bacteria(100)	Verrucomicrobiota(100)	Verrucomicrobiae(100)	Verrucomicrobiales(100)	Verrucomicrobiaceae(100)	unclassified.Verrucomicrobiaceae	unclassified.Verrucomicrobiaceae
ASV01453	Bacteria(100)	Proteobacteria(100)	Alphaproteobacteria(100)	Rhodobacterales(100)	Rhodobacteraceae(100)	Rhodobacter(97)	unclassified.Rhodobacter
ASV01454	Bacteria(100)	Proteobacteria(100)	Alphaproteobacteria(100)	Rickettsiales(100)	Rickettsiaceae(100)	unclassified.Rickettsiaceae	unclassified.Rickettsiaceae
ASV01455	Bacteria(100)	Patescibacteria(100)	Parcubacteria(100)	Candidatus_Campbellbacteria(97)	unclassified.Candidatus_Campbellbacteria	unclassified.Candidatus_Campbellbacteria	unclassified.Candidatus_Campbellbacteria
ASV01456	Bacteria(100)	Proteobacteria(100)	Gammaproteobacteria(100)	Burkholderiales(100)	betII(99)	Pnec(99)	PnecB(87)
ASV01457	Bacteria(100)	Proteobacteria(100)	Gammaproteobacteria(100)	Burkholderiales(100)	betVII(100)	betVII-A(100)	betVII-A1(97)
ASV01458	Bacteria(100)	Firmicutes(100)	Bacilli(100)	Exiguobacterales(100)	Exiguobacteraceae(100)	Exiguobacterium(100)	unclassified.Exiguobacterium
ASV01459	Bacteria(100)	Proteobacteria(100)	Alphaproteobacteria(100)	Sphingomonadales(100)	alfIII(100)	alfIII-A(100)	Sphingo(100)
ASV01460	Bacteria(100)	Actinobacteriota(100)	Actinobacteria(100)	Frankiales(100)	acI(100)	acI-A(100)	acI-A4(100)
ASV01461	Bacteria(100)	Actinobacteriota(100)	Acidimicrobiia(100)	Microtrichales(100)	Microtrichaceae(100)	IMCC26207(100)	unclassified.IMCC26207
ASV01462	Bacteria(100)	Actinobacteriota(100)	Actinobacteria(100)	Frankiales(100)	acI(100)	unclassified.acI	unclassified.acI
ASV01463	Bacteria(100)	Bacteroidota(100)	Bacteroidia(100)	Chitinophagales(100)	bacI(100)	bacI-A(100)	unclassified.bacI-A
ASV01464	Bacteria(100)	Proteobacteria(100)	Gammaproteobacteria(100)	Aeromonadales(100)	Aeromonadaceae(100)	Aeromonas(100)	unclassified.Aeromonas
ASV01465	Bacteria(100)	Patescibacteria(99)	Saccharimonadia(99)	Saccharimonadales(99)	unclassified.Saccharimonadales	unclassified.Saccharimonadales	unclassified.Saccharimonadales
ASV01466	Bacteria(100)	Proteobacteria(100)	Alphaproteobacteria(100)	Rhodobacterales(100)	Rhodobacteraceae(100)	unclassified.Rhodobacteraceae	unclassified.Rhodobacteraceae
ASV01467	Bacteria(100)	Actinobacteriota(100)	Actinobacteria(100)	Frankiales(100)	acI(100)	unclassified.acI	unclassified.acI
ASV01468	Bacteria(100)	Proteobacteria(100)	Gammaproteobacteria(100)	Burkholderiales(100)	betII(100)	Pnec(100)	PnecB(100)
ASV01469	Bacteria(100)	Verrucomicrobiota(100)	Verrucomicrobiae(100)	Pedosphaerales(100)	Pedosphaeraceae(100)	SH3-11(100)	unclassified.SH3-11
ASV01470	Bacteria(100)	Fusobacteriota(100)	Fusobacteriia(100)	Fusobacteriales(100)	Leptotrichiaceae(100)	unclassified.Leptotrichiaceae	unclassified.Leptotrichiaceae
ASV01471	Bacteria(100)	SAR324_clade(Marine_group_B)(94)	unclassified.SAR324_clade	unclassified.SAR324_clade	unclassified.SAR324_clade	unclassified.SAR324_clade	unclassified.SAR324_clade
ASV01472	Bacteria(100)	Bacteroidota(100)	Bacteroidia(100)	Bacteroidales(100)	Prevotellaceae(100)	Prevotella(100)	unclassified.Prevotella
ASV01473	Bacteria(100)	Verrucomicrobiota(100)	Verrucomicrobiae(100)	Verrucomicrobiales(100)	Verrucomicrobiaceae(100)	Prosthecobacter(98)	unclassified.Prosthecobacter
ASV01474	Bacteria(100)	Proteobacteria(100)	Gammaproteobacteria(100)	Burkholderiales(100)	betII(100)	Pnec(100)	PnecB(90)
ASV01475	Bacteria(100)	Proteobacteria(100)	Gammaproteobacteria(100)	Pseudomonadales(100)	Pseudomonadaceae(100)	Pseudomonas(100)	unclassified.Pseudomonas
ASV01476	Bacteria(100)	Proteobacteria(100)	Gammaproteobacteria(100)	Burkholderiales(100)	unclassified.Burkholderiales	unclassified.Burkholderiales	unclassified.Burkholderiales
ASV01477	Bacteria(100)	Verrucomicrobiota(100)	Verrucomicrobiae(100)	Verrucomicrobiales(100)	Rubritaleaceae(100)	Luteolibacter(100)	unclassified.Luteolibacter
ASV01478	Bacteria(100)	Actinobacteriota(100)	Actinobacteria(100)	Propionibacteriales(100)	Nocardioidaceae(100)	Aeromicrobium(100)	unclassified.Aeromicrobium
ASV01479	Bacteria(100)	Verrucomicrobiota(100)	Verrucomicrobiae(100)	Verrucomicrobiales(100)	DEV007(100)	unclassified.DEV007	unclassified.DEV007
ASV01480	Bacteria(100)	Proteobacteria(100)	Gammaproteobacteria(100)	Burkholderiales(100)	Burkholderiaceae(100)	Polynucleobacter(100)	unclassified.Polynucleobacter
ASV01481	Bacteria(100)	Proteobacteria(100)	Gammaproteobacteria(100)	Burkholderiales(100)	Gallionellaceae(97)	unclassified.Gallionellaceae	unclassified.Gallionellaceae
ASV01482	Bacteria(100)	Proteobacteria(100)	Alphaproteobacteria(100)	Acetobacterales(100)	Acetobacteraceae(100)	Roseomonas(99)	unclassified.Roseomonas
ASV01483	Bacteria(100)	Proteobacteria(100)	Alphaproteobacteria(100)	Rhizobiales(100)	Hyphomicrobiaceae(100)	Hyphomicrobium(96)	unclassified.Hyphomicrobium
ASV01484	Bacteria(100)	Proteobacteria(100)	Alphaproteobacteria(100)	Rhodobacterales(100)	Rhodobacteraceae(100)	Rhodobacter(98)	unclassified.Rhodobacter
ASV01485	Bacteria(100)	Bacteroidota(100)	Bacteroidia(100)	Chitinophagales(100)	Chitinophagaceae(100)	Sediminibacterium(100)	unclassified.Sediminibacterium
ASV01486	Bacteria(100)	Bacteroidota(100)	Bacteroidia(100)	Bacteroidales(100)	Bacteroidetes_BD2-2(97)	unclassified.Bacteroidetes_BD2-2	unclassified.Bacteroidetes_BD2-2
ASV01487	Bacteria(100)	Proteobacteria(100)	Alphaproteobacteria(100)	Rhizobiales(100)	Devosiaceae(100)	Devosia(100)	unclassified.Devosia
ASV01488	Bacteria(100)	Myxococcota(100)	Polyangia(100)	Polyangiales(100)	Phaselicystidaceae(100)	Phaselicystis(100)	unclassified.Phaselicystis
ASV01489	Bacteria(100)	Proteobacteria(100)	Alphaproteobacteria(100)	Rhizobiales(100)	Rhizobiaceae(100)	Shinella(100)	unclassified.Shinella
ASV01490	Bacteria(100)	Proteobacteria(100)	Gammaproteobacteria(100)	Burkholderiales(100)	Comamonadaceae(100)	Hydrogenophaga(100)	unclassified.Hydrogenophaga
ASV01491	Bacteria(100)	unclassified.Bacteria	unclassified.Bacteria	unclassified.Bacteria	unclassified.Bacteria	unclassified.Bacteria	unclassified.Bacteria
ASV01492	Bacteria(100)	Actinobacteriota(100)	Actinobacteria(100)	Nitriliruptorales(100)	Nitriliruptoraceae(100)	unclassified.Nitriliruptoraceae	unclassified.Nitriliruptoraceae
ASV01493	Bacteria(100)	Proteobacteria(100)	Gammaproteobacteria(100)	Pseudomonadales(100)	Moraxellaceae(100)	Acinetobacter(100)	unclassified.Acinetobacter
ASV01494	Bacteria(100)	Proteobacteria(100)	Gammaproteobacteria(100)	Ga0077536(100)	unclassified.Ga0077536	unclassified.Ga0077536	unclassified.Ga0077536
ASV01495	Bacteria(100)	Proteobacteria(100)	Alphaproteobacteria(100)	Rickettsiales(100)	Anaplasmataceae(100)	Wolbachia(100)	unclassified.Wolbachia
ASV01496	Bacteria(100)	Proteobacteria(100)	Gammaproteobacteria(100)	Burkholderiales(100)	Burkholderiaceae(100)	Polynucleobacter(100)	unclassified.Polynucleobacter
ASV01497	Bacteria(100)	Proteobacteria(100)	Alphaproteobacteria(100)	Rhizobiales(100)	Rhizobiaceae(100)	unclassified.Rhizobiaceae	unclassified.Rhizobiaceae
ASV01498	Bacteria(100)	Proteobacteria(100)	Gammaproteobacteria(100)	Pseudomonadales(100)	Moraxellaceae(100)	Acinetobacter(100)	unclassified.Acinetobacter
ASV01499	Bacteria(100)	Firmicutes(100)	Bacilli(100)	Lactobacillales(100)	Streptococcaceae(100)	Streptococcus(100)	unclassified.Streptococcus
ASV01500	Bacteria(100)	Proteobacteria(100)	Alphaproteobacteria(100)	Azospirillales(83)	Azospirillaceae(83)	unclassified.Azospirillaceae	unclassified.Azospirillaceae
ASV01501	Bacteria(100)	Proteobacteria(100)	Gammaproteobacteria(100)	Burkholderiales(100)	betII(88)	Pnec(88)	unclassified.Pnec
ASV01502	Bacteria(100)	Dependentiae(100)	Babeliae(100)	Babeliales(100)	UBA12409(100)	unclassified.UBA12409	unclassified.UBA12409
ASV01503	Bacteria(100)	Firmicutes(100)	Bacilli(100)	Staphylococcales(100)	Staphylococcaceae(100)	Staphylococcus(100)	unclassified.Staphylococcus
ASV01504	Bacteria(100)	Firmicutes(100)	Bacilli(100)	Bacillales(100)	unclassified.Bacillales	unclassified.Bacillales	unclassified.Bacillales
ASV01505	Bacteria(100)	Proteobacteria(100)	Gammaproteobacteria(100)	Burkholderiales(100)	betVII(100)	betVII-B(100)	betVII-B1(100)
ASV01506	Bacteria(100)	Actinobacteriota(100)	Acidimicrobiia(100)	Microtrichales(99)	unclassified.Microtrichales	unclassified.Microtrichales	unclassified.Microtrichales
ASV01507	Bacteria(100)	Actinobacteriota(100)	Actinobacteria(100)	Micrococcales(100)	Luna1(100)	unclassified.Luna1	unclassified.Luna1
ASV01508	Bacteria(100)	Proteobacteria(100)	Alphaproteobacteria(100)	Rhizobiales(100)	Beijerinckiaceae(100)	Methylobacterium-Methylorubrum(100)	unclassified.Methylobacterium-Methylorubrum
ASV01509	Bacteria(100)	Actinobacteriota(100)	Actinobacteria(100)	PeM15(100)	unclassified.PeM15	unclassified.PeM15	unclassified.PeM15
ASV01510	Bacteria(100)	Proteobacteria(100)	Gammaproteobacteria(100)	Burkholderiales(100)	Comamonadaceae(100)	Alicycliphilus(100)	unclassified.Alicycliphilus
ASV01511	Bacteria(100)	Proteobacteria(100)	Gammaproteobacteria(100)	Burkholderiales(100)	Comamonadaceae(100)	unclassified.Comamonadaceae	unclassified.Comamonadaceae
ASV01512	Bacteria(100)	Proteobacteria(100)	Alphaproteobacteria(100)	Caulobacterales(100)	alfII(100)	alfII-A(98)	Brev(98)
ASV01513	Bacteria(100)	Actinobacteriota(100)	Actinobacteria(100)	Propionibacteriales(100)	Nocardioidaceae(100)	Nocardioides(100)	unclassified.Nocardioides
ASV01514	Bacteria(100)	Firmicutes(100)	Bacilli(100)	Lactobacillales(100)	Enterococcaceae(94)	Enterococcus(94)	unclassified.Enterococcus
ASV01515	Bacteria(100)	Actinobacteriota(100)	Actinobacteria(100)	Corynebacteriales(100)	Corynebacteriaceae(100)	Corynebacterium(100)	unclassified.Corynebacterium
ASV01516	Bacteria(100)	Verrucomicrobiota(100)	Verrucomicrobiae(100)	Verrucomicrobiales(100)	Rubritaleaceae(100)	Luteolibacter(100)	unclassified.Luteolibacter
ASV01517	Bacteria(100)	Verrucomicrobiota(100)	Verrucomicrobiae(100)	Verrucomicrobiales(99)	Verrucomicrobiaceae(99)	unclassified.Verrucomicrobiaceae	unclassified.Verrucomicrobiaceae
ASV01518	Bacteria(100)	Desulfobacterota(100)	Desulfobulbia(95)	Desulfobulbales(95)	unclassified.Desulfobulbales	unclassified.Desulfobulbales	unclassified.Desulfobulbales
ASV01519	Bacteria(100)	Proteobacteria(100)	Alphaproteobacteria(100)	Sphingomonadales(100)	alfIII(100)	unclassified.alfIII	unclassified.alfIII
ASV01520	Bacteria(100)	Verrucomicrobiota(100)	Verrucomicrobiae(100)	Verrucomicrobiales(100)	Verrucomicrobiaceae(100)	Prosthecobacter(100)	unclassified.Prosthecobacter
ASV01521	Bacteria(100)	Bacteroidota(100)	Bacteroidia(100)	Flavobacteriales(100)	Flavobacteriaceae(100)	Flavobacterium(100)	unclassified.Flavobacterium
ASV01522	Bacteria(100)	Actinobacteriota(100)	Actinobacteria(100)	Micrococcales(100)	Luna1(100)	Luna1-A(99)	Luna1-A1(99)
ASV01523	Bacteria(100)	Proteobacteria(100)	Gammaproteobacteria(100)	Burkholderiales(100)	betVII(100)	betVII-A(100)	betVII-A1(100)
ASV01524	Bacteria(100)	Actinobacteriota(100)	Actinobacteria(100)	Frankiales(100)	acI(100)	acI-A(92)	acI-A1(92)
ASV01525	Bacteria(100)	Actinobacteriota(100)	Actinobacteria(100)	Micrococcales(100)	Luna1(100)	Luna1-A(100)	Luna1-A1(99)
ASV01526	Bacteria(100)	Actinobacteriota(100)	Actinobacteria(100)	Frankiales(100)	Sporichthyaceae(100)	unclassified.Sporichthyaceae	unclassified.Sporichthyaceae
ASV01527	Bacteria(100)	Firmicutes(100)	Bacilli(100)	Bacillales(100)	Planococcaceae(100)	Planococcus(100)	unclassified.Planococcus
ASV01528	Bacteria(100)	Proteobacteria(100)	Alphaproteobacteria(100)	Sphingomonadales(100)	Sphingomonadaceae(100)	Sphingomonas(100)	unclassified.Sphingomonas
ASV01529	Bacteria(100)	Proteobacteria(100)	Gammaproteobacteria(100)	Burkholderiales(100)	Comamonadaceae(100)	Piscinibacter(98)	unclassified.Piscinibacter
ASV01530	Bacteria(100)	Actinobacteriota(100)	Actinobacteria(100)	Micrococcales(100)	Luna1(95)	unclassified.Luna1	unclassified.Luna1
ASV01531	Bacteria(100)	Patescibacteria(100)	Saccharimonadia(100)	Saccharimonadales(100)	unclassified.Saccharimonadales	unclassified.Saccharimonadales	unclassified.Saccharimonadales
ASV01532	Bacteria(100)	Actinobacteriota(100)	Actinobacteria(100)	Corynebacteriales(100)	Corynebacteriaceae(100)	Corynebacterium(100)	unclassified.Corynebacterium
ASV01533	Bacteria(100)	Proteobacteria(100)	Gammaproteobacteria(100)	Burkholderiales(100)	betVII(100)	betVII-B(100)	betVII-B1(100)
ASV01534	Bacteria(100)	Verrucomicrobiota(100)	Verrucomicrobiae(100)	Verrucomicrobiales(100)	Verrucomicrobiaceae(100)	Prosthecobacter(100)	unclassified.Prosthecobacter
ASV01535	Bacteria(100)	Firmicutes(100)	Clostridia(100)	Lachnospirales(100)	Lachnospiraceae(100)	unclassified.Lachnospiraceae	unclassified.Lachnospiraceae
ASV01536	Bacteria(100)	Firmicutes(100)	Clostridia(100)	Lachnospirales(100)	Lachnospiraceae(100)	unclassified.Lachnospiraceae	unclassified.Lachnospiraceae
ASV01537	Bacteria(100)	Proteobacteria(100)	Gammaproteobacteria(100)	Burkholderiales(100)	Methylophilaceae(100)	unclassified.Methylophilaceae	unclassified.Methylophilaceae
ASV01538	Bacteria(100)	Proteobacteria(100)	Alphaproteobacteria(100)	Rhodobacterales(100)	Rhodobacteraceae(100)	unclassified.Rhodobacteraceae	unclassified.Rhodobacteraceae
ASV01539	Bacteria(100)	Bacteroidota(100)	Bacteroidia(100)	Chitinophagales(100)	bacI(100)	bacI-A(100)	unclassified.bacI-A
ASV01540	Bacteria(100)	Proteobacteria(100)	Gammaproteobacteria(100)	Enterobacterales(100)	Enterobacteriaceae(100)	Lelliottia(88)	unclassified.Lelliottia
ASV01541	Bacteria(100)	Proteobacteria(100)	Gammaproteobacteria(100)	Burkholderiales(100)	Methylophilaceae(100)	Methylotenera(100)	unclassified.Methylotenera
ASV01542	Bacteria(100)	Proteobacteria(100)	Alphaproteobacteria(100)	Rhizobiales(100)	Rhizobiaceae(100)	Allorhizobium-Neorhizobium-Pararhizobium-Rhizobium(96)	unclassified.Allorhizobium-Neorhizobium-Pararhizobium-Rhizobium
ASV01543	Bacteria(100)	Verrucomicrobiota(100)	Verrucomicrobiae(100)	Verrucomicrobiales(100)	Rubritaleaceae(100)	Luteolibacter(100)	unclassified.Luteolibacter
ASV01544	Bacteria(100)	Actinobacteriota(100)	Acidimicrobiia(100)	Microtrichales(92)	unclassified.Microtrichales	unclassified.Microtrichales	unclassified.Microtrichales
ASV01545	Bacteria(100)	Bacteroidota(100)	Bacteroidia(100)	Chitinophagales(100)	bacI(100)	unclassified.bacI	unclassified.bacI
ASV01546	Bacteria(100)	Proteobacteria(100)	Gammaproteobacteria(100)	Burkholderiales(100)	Nitrosomonadaceae(100)	MND1(96)	unclassified.MND1
ASV01547	Bacteria(100)	Planctomycetota(100)	Planctomycetes(100)	Pirellulales(100)	Pirellulaceae(100)	Pirellula(100)	unclassified.Pirellula
ASV01548	Bacteria(100)	Proteobacteria(100)	Alphaproteobacteria(100)	Acetobacterales(100)	Acetobacteraceae(100)	Roseomonas(88)	unclassified.Roseomonas
ASV01549	Bacteria(100)	Proteobacteria(100)	Gammaproteobacteria(100)	Burkholderiales(100)	Burkholderiaceae(100)	Polynucleobacter(100)	unclassified.Polynucleobacter
ASV01550	Bacteria(100)	Bdellovibrionota(100)	Bdellovibrionia(100)	Bacteriovoracales(100)	Bacteriovoracaceae(100)	Peredibacter(100)	unclassified.Peredibacter
ASV01551	Bacteria(100)	Proteobacteria(100)	Alphaproteobacteria(100)	Rhizobiales(100)	Xanthobacteraceae(100)	Rhodopseudomonas(98)	unclassified.Rhodopseudomonas
ASV01552	Bacteria(100)	Proteobacteria(100)	Alphaproteobacteria(100)	Acetobacterales(100)	Acetobacteraceae(100)	Roseomonas(100)	unclassified.Roseomonas
ASV01553	Bacteria(100)	Proteobacteria(100)	Gammaproteobacteria(100)	Burkholderiales(100)	Burkholderiaceae(94)	Lautropia(86)	unclassified.Lautropia
ASV01554	Bacteria(100)	Proteobacteria(100)	Gammaproteobacteria(100)	Burkholderiales(100)	Burkholderiaceae(100)	Polynucleobacter(100)	unclassified.Polynucleobacter
ASV01555	Bacteria(100)	Bacteroidota(100)	Bacteroidia(100)	Cytophagales(100)	Spirosomaceae(100)	Larkinella(100)	unclassified.Larkinella
ASV01556	Bacteria(100)	Proteobacteria(100)	Alphaproteobacteria(100)	Rhizobiales(100)	Beijerinckiaceae(100)	FukuN57(99)	unclassified.FukuN57
ASV01557	Bacteria(100)	Bacteroidota(100)	Bacteroidia(100)	Cytophagales(100)	Hymenobacteraceae(100)	Hymenobacter(100)	unclassified.Hymenobacter
ASV01558	Bacteria(100)	Proteobacteria(100)	Gammaproteobacteria(100)	Pseudomonadales(100)	Moraxellaceae(100)	Acinetobacter(100)	unclassified.Acinetobacter
ASV01559	Bacteria(100)	Verrucomicrobiota(100)	Verrucomicrobiae(100)	Verrucomicrobiales(100)	Rubritaleaceae(100)	Luteolibacter(100)	unclassified.Luteolibacter
ASV01560	Bacteria(100)	Proteobacteria(100)	Gammaproteobacteria(100)	Burkholderiales(100)	betII(100)	Pnec(100)	PnecB(99)
ASV01561	Bacteria(100)	Actinobacteriota(100)	Acidimicrobiia(100)	Microtrichales(100)	Ilumatobacteraceae(100)	unclassified.Ilumatobacteraceae	unclassified.Ilumatobacteraceae
ASV01562	Bacteria(100)	Proteobacteria(100)	Alphaproteobacteria(100)	Sphingomonadales(100)	Sphingomonadaceae(100)	Porphyrobacter(95)	unclassified.Porphyrobacter
ASV01563	Bacteria(100)	Proteobacteria(100)	Alphaproteobacteria(100)	Rhodobacterales(100)	Rhodobacteraceae(100)	unclassified.Rhodobacteraceae	unclassified.Rhodobacteraceae
ASV01564	Bacteria(100)	Bacteroidota(100)	Bacteroidia(100)	Chitinophagales(100)	Chitinophagaceae(100)	Sediminibacterium(100)	unclassified.Sediminibacterium
ASV01565	Bacteria(100)	Proteobacteria(100)	Alphaproteobacteria(100)	Rhodobacterales(100)	Rhodobacteraceae(100)	Paracoccus(100)	unclassified.Paracoccus
ASV01566	Bacteria(100)	Proteobacteria(100)	Gammaproteobacteria(100)	Burkholderiales(100)	betI(100)	betI-A(100)	unclassified.betI-A
ASV01567	Bacteria(100)	Proteobacteria(100)	Gammaproteobacteria(100)	Pseudomonadales(100)	Pseudomonadaceae(100)	Pseudomonas(100)	unclassified.Pseudomonas
ASV01568	Bacteria(100)	Firmicutes(100)	Bacilli(100)	Bacillales(100)	Bacillaceae(100)	unclassified.Bacillaceae	unclassified.Bacillaceae
ASV01569	Bacteria(100)	Bacteroidota(100)	Bacteroidia(100)	Chitinophagales(100)	Chitinophagaceae(100)	unclassified.Chitinophagaceae	unclassified.Chitinophagaceae
ASV01570	Bacteria(100)	Proteobacteria(100)	Gammaproteobacteria(100)	Burkholderiales(100)	betII(100)	Pnec(100)	PnecB(100)
ASV01571	Bacteria(100)	Bacteroidota(100)	Bacteroidia(100)	Chitinophagales(100)	bacI(100)	bacI-A(100)	unclassified.bacI-A
ASV01572	Bacteria(99)	Firmicutes(99)	Bacilli(99)	Mycoplasmatales(99)	Mycoplasmataceae(99)	Mycoplasma(99)	unclassified.Mycoplasma
ASV01573	Bacteria(100)	Proteobacteria(100)	Gammaproteobacteria(100)	Burkholderiales(100)	Comamonadaceae(100)	Comamonas(89)	unclassified.Comamonas
ASV01574	Bacteria(100)	Proteobacteria(100)	Alphaproteobacteria(100)	Rhodobacterales(100)	Rhodobacteraceae(100)	Paracoccus(100)	unclassified.Paracoccus
ASV01575	Bacteria(100)	Cyanobacteria(100)	Cyanobacteriia(100)	Cyanobacteriales(100)	Nostocaceae(100)	Nostoc_PCC-73102(100)	unclassified.Nostoc_PCC-73102
ASV01576	Bacteria(100)	Proteobacteria(100)	Alphaproteobacteria(100)	Sphingomonadales(100)	Sphingomonadaceae(100)	Sandarakinorhabdus(100)	unclassified.Sandarakinorhabdus
ASV01577	Bacteria(100)	Proteobacteria(100)	Alphaproteobacteria(100)	Rhodobacterales(100)	Rhodobacteraceae(100)	unclassified.Rhodobacteraceae	unclassified.Rhodobacteraceae
ASV01578	Bacteria(100)	Proteobacteria(100)	Alphaproteobacteria(100)	Reyranellales(100)	Reyranellaceae(100)	Reyranella(100)	unclassified.Reyranella
ASV01579	Bacteria(100)	Bdellovibrionota(100)	Bdellovibrionia(100)	Bdellovibrionales(100)	Bdellovibrionaceae(100)	Bdellovibrio(100)	unclassified.Bdellovibrio
ASV01580	Bacteria(100)	Deinococcota(100)	Deinococci(100)	Deinococcales(100)	Deinococcaceae(100)	Deinococcus(100)	unclassified.Deinococcus
ASV01581	Bacteria(100)	Proteobacteria(100)	Alphaproteobacteria(100)	Sphingomonadales(100)	Sphingomonadaceae(100)	unclassified.Sphingomonadaceae	unclassified.Sphingomonadaceae
ASV01582	Bacteria(100)	Proteobacteria(100)	Gammaproteobacteria(100)	Burkholderiales(100)	Burkholderiaceae(100)	Polynucleobacter(100)	unclassified.Polynucleobacter
ASV01583	Bacteria(100)	unclassified.Bacteria	unclassified.Bacteria	unclassified.Bacteria	unclassified.Bacteria	unclassified.Bacteria	unclassified.Bacteria
ASV01584	Bacteria(100)	Verrucomicrobiota(100)	Verrucomicrobiae(100)	Opitutales(100)	Opitutaceae(100)	Opitutus(100)	unclassified.Opitutus
ASV01585	Bacteria(100)	Proteobacteria(100)	Alphaproteobacteria(100)	Sphingomonadales(100)	alfIII(98)	alfIII-A(98)	Sphingo(98)
ASV01586	Bacteria(100)	Firmicutes(100)	Clostridia(100)	Oscillospirales(100)	Butyricicoccaceae(100)	Butyricicoccus(94)	unclassified.Butyricicoccus
ASV01587	Bacteria(100)	Proteobacteria(100)	Gammaproteobacteria(100)	Burkholderiales(100)	betI(99)	betI-A(99)	unclassified.betI-A
ASV01588	Bacteria(100)	Bacteroidota(100)	Bacteroidia(100)	Sphingobacteriales(100)	bacVI(100)	unclassified.bacVI	unclassified.bacVI
ASV01589	Bacteria(100)	Verrucomicrobiota(100)	Verrucomicrobiae(100)	Verrucomicrobiales(100)	Rubritaleaceae(100)	Luteolibacter(98)	unclassified.Luteolibacter
ASV01590	Bacteria(100)	Actinobacteriota(100)	Actinobacteria(100)	Micrococcales(100)	Luna1(100)	unclassified.Luna1	unclassified.Luna1
ASV01591	Bacteria(100)	Firmicutes(100)	Bacilli(100)	Paenibacillales(100)	Paenibacillaceae(100)	Paenibacillus(99)	unclassified.Paenibacillus
ASV01592	Bacteria(100)	Actinobacteriota(100)	Actinobacteria(100)	Frankiales(100)	acI(100)	acI-A(81)	acI-A1(80)
ASV01593	Bacteria(100)	Proteobacteria(100)	Alphaproteobacteria(100)	Sphingomonadales(100)	Sphingomonadaceae(100)	Sandaracinobacter(98)	unclassified.Sandaracinobacter
ASV01594	Bacteria(100)	Proteobacteria(100)	Alphaproteobacteria(100)	Sphingomonadales(100)	Sphingomonadaceae(100)	unclassified.Sphingomonadaceae	unclassified.Sphingomonadaceae
ASV01595	Bacteria(100)	Fusobacteriota(100)	Fusobacteriia(100)	Fusobacteriales(100)	Fusobacteriaceae(100)	Fusobacterium(98)	unclassified.Fusobacterium
ASV01596	Bacteria(100)	Actinobacteriota(100)	Acidimicrobiia(100)	Microtrichales(100)	acIV(100)	acIV-B(98)	Iluma-B2(94)
ASV01597	Bacteria(100)	Proteobacteria(100)	Gammaproteobacteria(100)	Burkholderiales(100)	betII(100)	Pnec(100)	PnecB(91)
ASV01598	Bacteria(100)	Firmicutes(100)	Clostridia(100)	Lachnospirales(100)	Lachnospiraceae(100)	Blautia(100)	unclassified.Blautia
ASV01599	Bacteria(100)	Actinobacteriota(100)	Acidimicrobiia(100)	Microtrichales(100)	Ilumatobacteraceae(100)	CL500-29_marine_group(100)	unclassified.CL500-29_marine_group
ASV01600	Bacteria(100)	Proteobacteria(100)	Gammaproteobacteria(100)	Burkholderiales(100)	Comamonadaceae(100)	Hydrogenophaga(84)	unclassified.Hydrogenophaga
ASV01601	Bacteria(100)	Proteobacteria(100)	Gammaproteobacteria(100)	Burkholderiales(100)	betII(100)	Pnec(100)	PnecB(100)
ASV01602	Bacteria(100)	Proteobacteria(100)	Alphaproteobacteria(100)	Rhodobacterales(100)	Rhodobacteraceae(100)	Rubellimicrobium(93)	unclassified.Rubellimicrobium
ASV01603	Bacteria(100)	Proteobacteria(100)	Gammaproteobacteria(100)	Burkholderiales(100)	Burkholderiaceae(100)	Polynucleobacter(100)	unclassified.Polynucleobacter
ASV01604	Bacteria(100)	Proteobacteria(100)	Gammaproteobacteria(100)	Xanthomonadales(100)	Xanthomonadaceae(100)	Pseudoxanthomonas(100)	unclassified.Pseudoxanthomonas
ASV01605	Bacteria(100)	Proteobacteria(100)	Gammaproteobacteria(100)	Burkholderiales(100)	betI(100)	betI-B(88)	Rhodo(88)
ASV01606	Bacteria(100)	Planctomycetota(100)	Planctomycetes(100)	Gemmatales(100)	Gemmataceae(100)	Gemmata(97)	unclassified.Gemmata
ASV01607	Bacteria(100)	Proteobacteria(100)	Alphaproteobacteria(100)	Sphingomonadales(100)	Sphingomonadaceae(100)	Porphyrobacter(100)	unclassified.Porphyrobacter
ASV01608	Bacteria(100)	Proteobacteria(100)	Alphaproteobacteria(100)	Sphingomonadales(100)	Sphingomonadaceae(100)	unclassified.Sphingomonadaceae	unclassified.Sphingomonadaceae
ASV01609	Bacteria(100)	Proteobacteria(100)	Alphaproteobacteria(100)	Acetobacterales(100)	Acetobacteraceae(100)	Roseomonas(99)	unclassified.Roseomonas
ASV01610	Bacteria(100)	Proteobacteria(100)	Gammaproteobacteria(100)	Burkholderiales(100)	betII(100)	Pnec(100)	PnecB(100)
ASV01611	Bacteria(100)	Actinobacteriota(100)	Actinobacteria(100)	Micrococcales(100)	Microbacteriaceae(98)	unclassified.Microbacteriaceae	unclassified.Microbacteriaceae
ASV01612	Bacteria(100)	Proteobacteria(100)	Gammaproteobacteria(100)	Pseudomonadales(100)	Pseudomonadaceae(100)	Pseudomonas(97)	unclassified.Pseudomonas
ASV01613	Bacteria(100)	Proteobacteria(100)	Gammaproteobacteria(100)	Burkholderiales(100)	betII(100)	Pnec(100)	PnecB(95)
ASV01614	Bacteria(100)	Bacteroidota(100)	Kapabacteria(100)	Kapabacteriales(100)	unclassified.Kapabacteriales	unclassified.Kapabacteriales	unclassified.Kapabacteriales
ASV01615	Bacteria(100)	Verrucomicrobiota(100)	Verrucomicrobiae(100)	Opitutales(100)	Opitutaceae(100)	unclassified.Opitutaceae	unclassified.Opitutaceae
ASV01616	Bacteria(100)	Proteobacteria(100)	Alphaproteobacteria(100)	Rhodobacterales(100)	Rhodobacteraceae(100)	Rhodobacter(82)	unclassified.Rhodobacter
ASV01617	Bacteria(100)	Planctomycetota(100)	Planctomycetes(100)	Isosphaerales(100)	Isosphaeraceae(100)	unclassified.Isosphaeraceae	unclassified.Isosphaeraceae
ASV01618	Bacteria(99)	Planctomycetota(97)	Phycisphaerae(97)	Phycisphaerales(96)	Phycisphaeraceae(96)	unclassified.Phycisphaeraceae	unclassified.Phycisphaeraceae
ASV01619	Bacteria(100)	Bacteroidota(100)	Bacteroidia(100)	Flavobacteriales(100)	Weeksellaceae(100)	Chryseobacterium(100)	unclassified.Chryseobacterium
ASV01620	Bacteria(100)	Actinobacteriota(100)	Actinobacteria(100)	Frankiales(100)	acI(100)	unclassified.acI	unclassified.acI
ASV01621	Bacteria(100)	Bacteroidota(100)	Bacteroidia(100)	Chitinophagales(100)	Chitinophagaceae(100)	Dinghuibacter(100)	unclassified.Dinghuibacter
ASV01622	Bacteria(100)	Proteobacteria(100)	Alphaproteobacteria(100)	Rhizobiales(100)	Beijerinckiaceae(80)	alphaI_cluster(80)	unclassified.alphaI_cluster
ASV01623	Bacteria(100)	Proteobacteria(100)	Gammaproteobacteria(100)	Burkholderiales(100)	Burkholderiaceae(100)	Polynucleobacter(100)	unclassified.Polynucleobacter
ASV01624	Bacteria(100)	Proteobacteria(100)	Gammaproteobacteria(100)	Burkholderiales(100)	Burkholderiaceae(100)	Polynucleobacter(100)	unclassified.Polynucleobacter
ASV01625	Bacteria(100)	Bacteroidota(100)	Bacteroidia(100)	Flavobacteriales(100)	bacII(100)	bacII-A(100)	unclassified.bacII-A
ASV01626	Bacteria(100)	Proteobacteria(100)	Gammaproteobacteria(100)	CHAB-XI-27(100)	unclassified.CHAB-XI-27	unclassified.CHAB-XI-27	unclassified.CHAB-XI-27
ASV01627	Bacteria(100)	Bacteroidota(100)	Bacteroidia(100)	Chitinophagales(100)	Chitinophagaceae(100)	Sediminibacterium(100)	unclassified.Sediminibacterium
ASV01628	Bacteria(100)	Gemmatimonadota(100)	Gemmatimonadetes(100)	Gemmatimonadales(100)	Gemmatimonadaceae(100)	Gemmatimonas(100)	unclassified.Gemmatimonas
ASV01629	Bacteria(100)	Actinobacteriota(100)	Actinobacteria(100)	Corynebacteriales(100)	Mycobacteriaceae(100)	Mycobacterium(100)	unclassified.Mycobacterium
ASV01630	Bacteria(100)	Planctomycetota(100)	Planctomycetes(100)	Gemmatales(100)	Gemmataceae(100)	Fimbriiglobus(100)	unclassified.Fimbriiglobus
ASV01631	Bacteria(100)	Bdellovibrionota(100)	Bdellovibrionia(100)	Bdellovibrionales(100)	Bdellovibrionaceae(100)	Bdellovibrio(100)	unclassified.Bdellovibrio
ASV01632	Bacteria(100)	Proteobacteria(100)	Alphaproteobacteria(100)	Sphingomonadales(100)	Sphingomonadaceae(100)	unclassified.Sphingomonadaceae	unclassified.Sphingomonadaceae
ASV01633	Bacteria(100)	Firmicutes(100)	Clostridia(100)	Oscillospirales(100)	Oscillospiraceae(100)	Oscillibacter(87)	unclassified.Oscillibacter
ASV01634	Bacteria(100)	Verrucomicrobiota(100)	Verrucomicrobiae(100)	Verrucomicrobiales(100)	DEV007(100)	unclassified.DEV007	unclassified.DEV007
ASV01635	Bacteria(100)	Proteobacteria(100)	Gammaproteobacteria(100)	Burkholderiales(100)	Comamonadaceae(100)	unclassified.Comamonadaceae	unclassified.Comamonadaceae
ASV01636	Bacteria(100)	Proteobacteria(100)	Alphaproteobacteria(100)	Caulobacterales(100)	alfII(100)	alfII-A(100)	Brev(100)
ASV01637	Bacteria(100)	Bacteroidota(100)	Bacteroidia(100)	Flavobacteriales(100)	bacII(100)	bacII-A(100)	Flavo-A3(100)
ASV01638	Bacteria(100)	Proteobacteria(100)	Gammaproteobacteria(100)	Burkholderiales(100)	Oxalobacteraceae(94)	Massilia(80)	unclassified.Massilia
ASV01639	Bacteria(100)	Proteobacteria(100)	Alphaproteobacteria(100)	Azospirillales(100)	Azospirillaceae(100)	Skermanella(100)	unclassified.Skermanella
ASV01640	Bacteria(100)	Proteobacteria(100)	Gammaproteobacteria(100)	Burkholderiales(100)	betI(100)	betI-A(100)	unclassified.betI-A
ASV01641	Bacteria(100)	Proteobacteria(100)	Alphaproteobacteria(100)	Rhodobacterales(100)	Rhodobacteraceae(100)	unclassified.Rhodobacteraceae	unclassified.Rhodobacteraceae
ASV01642	Bacteria(100)	Proteobacteria(100)	Gammaproteobacteria(100)	Burkholderiales(100)	Alcaligenaceae(100)	GKS98_freshwater_group(100)	unclassified.GKS98_freshwater_group
ASV01643	Bacteria(100)	Actinobacteriota(100)	Actinobacteria(100)	Micrococcales(100)	Microbacteriaceae(100)	Rathayibacter(100)	unclassified.Rathayibacter
ASV01644	Bacteria(100)	Bacteroidota(100)	Bacteroidia(100)	Flavobacteriales(100)	bacII(100)	bacII-A(100)	unclassified.bacII-A
ASV01645	Bacteria(100)	Bacteroidota(100)	Bacteroidia(100)	Chitinophagales(100)	Chitinophagaceae(100)	Sediminibacterium(100)	unclassified.Sediminibacterium
ASV01646	Bacteria(100)	Proteobacteria(100)	Alphaproteobacteria(100)	Sphingomonadales(100)	Sphingomonadaceae(100)	Porphyrobacter(100)	unclassified.Porphyrobacter
ASV01647	Bacteria(100)	Proteobacteria(100)	Alphaproteobacteria(100)	Sphingomonadales(100)	Sphingomonadaceae(100)	Porphyrobacter(99)	unclassified.Porphyrobacter
ASV01648	Bacteria(100)	Proteobacteria(100)	Alphaproteobacteria(100)	Sphingomonadales(100)	alfIV(100)	alfIV-B(100)	Pyxis(100)
ASV01649	Bacteria(100)	Deinococcota(100)	Deinococci(100)	Deinococcales(100)	Deinococcaceae(100)	Deinococcus(100)	unclassified.Deinococcus
ASV01650	Bacteria(100)	Proteobacteria(100)	Gammaproteobacteria(100)	Burkholderiales(100)	Burkholderiaceae(100)	Polynucleobacter(100)	unclassified.Polynucleobacter
ASV01651	Bacteria(100)	Armatimonadota(100)	Fimbriimonadia(100)	Fimbriimonadales(100)	Fimbriimonadaceae(100)	unclassified.Fimbriimonadaceae	unclassified.Fimbriimonadaceae
ASV01652	Bacteria(100)	Proteobacteria(100)	Gammaproteobacteria(100)	Burkholderiales(100)	betII(100)	Pnec(100)	PnecB(90)
ASV01653	Bacteria(100)	Proteobacteria(100)	Alphaproteobacteria(100)	Sphingomonadales(100)	Sphingomonadaceae(100)	Sphingomonas(93)	unclassified.Sphingomonas
ASV01654	Bacteria(100)	Desulfobacterota(100)	Desulfobacteria(100)	Desulfobacterales(100)	Desulfosarcinaceae(97)	Desulfosarcina(87)	unclassified.Desulfosarcina
ASV01655	Bacteria(100)	Verrucomicrobiota(100)	Verrucomicrobiae(100)	Verrucomicrobiales(100)	Verrucomicrobiaceae(100)	unclassified.Verrucomicrobiaceae	unclassified.Verrucomicrobiaceae
ASV01656	Bacteria(100)	Proteobacteria(100)	Gammaproteobacteria(100)	Burkholderiales(100)	Burkholderiaceae(100)	Polynucleobacter(100)	unclassified.Polynucleobacter
ASV01657	Bacteria(100)	Bacteroidota(100)	Bacteroidia(100)	Sphingobacteriales(100)	Sphingobacteriaceae(100)	Pedobacter(99)	unclassified.Pedobacter
ASV01658	Bacteria(100)	Verrucomicrobiota(100)	Verrucomicrobiae(100)	Verrucomicrobiales(100)	Rubritaleaceae(100)	Luteolibacter(100)	unclassified.Luteolibacter
ASV01659	Bacteria(100)	Spirochaetota(100)	Leptospirae(100)	Leptospirales(100)	Leptospiraceae(100)	Leptospira(100)	unclassified.Leptospira
ASV01660	Bacteria(100)	Deinococcota(100)	Deinococci(100)	Deinococcales(100)	Deinococcaceae(100)	Deinococcus(100)	unclassified.Deinococcus
ASV01661	Bacteria(100)	Proteobacteria(100)	Alphaproteobacteria(100)	Rhodobacterales(100)	Rhodobacteraceae(100)	unclassified.Rhodobacteraceae	unclassified.Rhodobacteraceae
ASV01662	Bacteria(100)	Bacteroidota(100)	Bacteroidia(100)	Chitinophagales(100)	bacI(100)	bacI-A(100)	unclassified.bacI-A
ASV01663	Bacteria(100)	Bacteroidota(100)	Bacteroidia(100)	Sphingobacteriales(100)	Sphingobacteriaceae(100)	Mucilaginibacter(100)	unclassified.Mucilaginibacter
ASV01664	Bacteria(100)	Proteobacteria(100)	Gammaproteobacteria(100)	Burkholderiales(100)	Methylophilaceae(100)	Methylotenera(96)	unclassified.Methylotenera
ASV01665	Bacteria(100)	Proteobacteria(100)	Alphaproteobacteria(100)	Sphingomonadales(100)	Sphingomonadaceae(100)	unclassified.Sphingomonadaceae	unclassified.Sphingomonadaceae
ASV01666	Bacteria(100)	Proteobacteria(100)	Gammaproteobacteria(100)	Burkholderiales(100)	Burkholderiaceae(98)	Lautropia(95)	unclassified.Lautropia
ASV01667	Bacteria(100)	Bacteroidota(100)	Bacteroidia(100)	Chitinophagales(100)	bacI(100)	bacI-A(100)	bacI-A1(100)
ASV01668	Bacteria(100)	Verrucomicrobiota(100)	Verrucomicrobiae(100)	Pedosphaerales(100)	Pedosphaeraceae(100)	SH3-11(100)	unclassified.SH3-11
ASV01669	Bacteria(100)	Desulfobacterota(100)	Desulfobulbia(100)	Desulfobulbales(100)	Desulfocapsaceae(100)	unclassified.Desulfocapsaceae	unclassified.Desulfocapsaceae
ASV01670	Bacteria(100)	Bacteroidota(100)	Bacteroidia(100)	Chitinophagales(100)	Saprospiraceae(100)	unclassified.Saprospiraceae	unclassified.Saprospiraceae
ASV01671	Bacteria(100)	Bacteroidota(100)	Bacteroidia(100)	Cytophagales(100)	bacIII(100)	unclassified.bacIII	unclassified.bacIII
ASV01672	Bacteria(100)	Patescibacteria(100)	Saccharimonadia(100)	Saccharimonadales(100)	LWQ8(94)	unclassified.LWQ8	unclassified.LWQ8
ASV01673	Bacteria(100)	Armatimonadota(100)	Armatimonadia(100)	Armatimonadales(100)	Armatimonadaceae(100)	Armatimonas(100)	unclassified.Armatimonas
ASV01674	Bacteria(100)	Proteobacteria(100)	Gammaproteobacteria(100)	Burkholderiales(100)	betII(100)	Pnec(100)	PnecB(90)
ASV01675	Bacteria(100)	Actinobacteriota(100)	Thermoleophilia(100)	Gaiellales(100)	unclassified.Gaiellales	unclassified.Gaiellales	unclassified.Gaiellales
ASV01676	Bacteria(100)	Bacteroidota(100)	Bacteroidia(100)	Chitinophagales(100)	Chitinophagaceae(100)	Sediminibacterium(100)	unclassified.Sediminibacterium
ASV01677	Bacteria(100)	Proteobacteria(100)	Alphaproteobacteria(100)	Sphingomonadales(100)	Sphingomonadaceae(100)	Sandarakinorhabdus(100)	unclassified.Sandarakinorhabdus
ASV01678	Bacteria(100)	Proteobacteria(100)	Gammaproteobacteria(100)	Burkholderiales(100)	Chromobacteriaceae(100)	Vogesella(100)	unclassified.Vogesella
ASV01679	Bacteria(100)	Bacteroidota(100)	Bacteroidia(100)	Chitinophagales(100)	Chitinophagaceae(100)	Edaphobaculum(100)	unclassified.Edaphobaculum
ASV01680	Bacteria(100)	Proteobacteria(100)	Gammaproteobacteria(100)	Cardiobacteriales(100)	Cardiobacteriaceae(100)	Suttonella(100)	unclassified.Suttonella
ASV01681	Bacteria(100)	Proteobacteria(100)	Gammaproteobacteria(100)	Pseudomonadales(100)	Pseudomonadaceae(100)	Pseudomonas(100)	unclassified.Pseudomonas
ASV01682	Bacteria(100)	Bacteroidota(100)	Bacteroidia(100)	Flavobacteriales(100)	Flavobacteriaceae(100)	Flavobacterium(100)	unclassified.Flavobacterium
ASV01683	Bacteria(100)	Bacteroidota(100)	Bacteroidia(100)	Sphingobacteriales(100)	NS11-12_marine_group(100)	unclassified.NS11-12_marine_group	unclassified.NS11-12_marine_group
ASV01684	Bacteria(100)	Proteobacteria(100)	Alphaproteobacteria(100)	Sphingomonadales(100)	alfIII(100)	alfIII-A(100)	Sphingo(100)
ASV01685	Bacteria(100)	Bacteroidota(100)	Bacteroidia(100)	Cytophagales(100)	Spirosomaceae(100)	Dyadobacter(100)	unclassified.Dyadobacter
ASV01686	Bacteria(100)	Bacteroidota(100)	Bacteroidia(100)	Sphingobacteriales(100)	bacVI(100)	bacVI-B(99)	Pedo(99)
ASV01687	Bacteria(100)	Proteobacteria(100)	Alphaproteobacteria(100)	Micavibrionales(100)	Micavibrionaceae(100)	unclassified.Micavibrionaceae	unclassified.Micavibrionaceae
ASV01688	Bacteria(100)	Firmicutes(100)	Bacilli(100)	Lactobacillales(100)	Carnobacteriaceae(100)	Atopostipes(100)	unclassified.Atopostipes
ASV01689	Bacteria(100)	Planctomycetota(100)	Planctomycetes(100)	Pirellulales(100)	Pirellulaceae(100)	Pirellula(100)	unclassified.Pirellula
ASV01690	Bacteria(100)	Actinobacteriota(100)	Actinobacteria(100)	Frankiales(100)	acI(100)	unclassified.acI	unclassified.acI
ASV01691	Bacteria(100)	Bacteroidota(100)	Bacteroidia(100)	Sphingobacteriales(100)	NS11-12_marine_group(100)	unclassified.NS11-12_marine_group	unclassified.NS11-12_marine_group
ASV01692	Bacteria(100)	Proteobacteria(100)	Gammaproteobacteria(100)	Burkholderiales(100)	betVII(100)	betVII-B(100)	betVII-B1(100)
ASV01693	Bacteria(100)	Proteobacteria(100)	Gammaproteobacteria(100)	Burkholderiales(100)	Comamonadaceae(100)	Variovorax(100)	unclassified.Variovorax
ASV01694	Bacteria(100)	Proteobacteria(100)	Gammaproteobacteria(100)	Enterobacterales(100)	Yersiniaceae(94)	unclassified.Yersiniaceae	unclassified.Yersiniaceae
ASV01695	Bacteria(100)	Proteobacteria(100)	Gammaproteobacteria(100)	Burkholderiales(100)	betVII(99)	betVII-B(95)	betVII-B1(95)
ASV01696	Bacteria(100)	Proteobacteria(100)	Gammaproteobacteria(100)	Burkholderiales(100)	unclassified.Burkholderiales	unclassified.Burkholderiales	unclassified.Burkholderiales
ASV01697	Bacteria(100)	Proteobacteria(100)	Alphaproteobacteria(100)	Sphingomonadales(100)	Sphingomonadaceae(100)	unclassified.Sphingomonadaceae	unclassified.Sphingomonadaceae
ASV01698	Bacteria(100)	Proteobacteria(100)	Alphaproteobacteria(100)	Micavibrionales(100)	unclassified.Micavibrionales	unclassified.Micavibrionales	unclassified.Micavibrionales
ASV01699	Bacteria(100)	Proteobacteria(100)	Alphaproteobacteria(100)	Sphingomonadales(100)	Sphingomonadaceae(100)	unclassified.Sphingomonadaceae	unclassified.Sphingomonadaceae
ASV01700	Bacteria(100)	Bacteroidota(100)	Bacteroidia(100)	Cytophagales(100)	Cytophagaceae(100)	Cytophaga(100)	unclassified.Cytophaga
ASV01701	Bacteria(100)	Actinobacteriota(100)	Actinobacteria(100)	Micrococcales(100)	Micrococcaceae(100)	Kocuria(100)	unclassified.Kocuria
ASV01702	Bacteria(100)	Bacteroidota(100)	Bacteroidia(100)	Cytophagales(100)	Cytophagaceae(100)	Cytophaga(100)	unclassified.Cytophaga
ASV01703	Bacteria(100)	Proteobacteria(100)	Gammaproteobacteria(100)	Burkholderiales(100)	Burkholderiaceae(100)	Polynucleobacter(100)	unclassified.Polynucleobacter
ASV01704	Bacteria(100)	Proteobacteria(100)	Alphaproteobacteria(100)	Sphingomonadales(100)	Sphingomonadaceae(100)	Porphyrobacter(100)	unclassified.Porphyrobacter
ASV01705	Bacteria(100)	Proteobacteria(100)	Alphaproteobacteria(100)	Sphingomonadales(100)	alfIII(95)	alfIII-A(95)	Sphingo(95)
ASV01706	Bacteria(100)	Proteobacteria(100)	Gammaproteobacteria(100)	Burkholderiales(100)	Hydrogenophilaceae(100)	Hydrogenophilus(100)	unclassified.Hydrogenophilus
ASV01707	Bacteria(100)	Proteobacteria(100)	Alphaproteobacteria(100)	Acetobacterales(100)	Acetobacteraceae(100)	Roseococcus(100)	unclassified.Roseococcus
ASV01708	Bacteria(99)	Cyanobacteria(97)	Cyanobacteriia(97)	unclassified.Cyanobacteriia	unclassified.Cyanobacteriia	unclassified.Cyanobacteriia	unclassified.Cyanobacteriia
ASV01709	Bacteria(100)	Bacteroidota(100)	Bacteroidia(100)	Chitinophagales(100)	37-13(100)	unclassified.37-13	unclassified.37-13
ASV01710	Bacteria(100)	Firmicutes(100)	Clostridia(100)	Clostridiales(100)	Clostridiaceae(100)	Clostridium_sensu_stricto_12(100)	unclassified.Clostridium_sensu_stricto_12
ASV01711	Bacteria(100)	Actinobacteriota(100)	Actinobacteria(100)	Frankiales(98)	Sporichthyaceae(98)	unclassified.Sporichthyaceae	unclassified.Sporichthyaceae
ASV01712	Bacteria(100)	Bacteroidota(100)	Bacteroidia(100)	Cytophagales(100)	Spirosomaceae(100)	Lacihabitans(100)	unclassified.Lacihabitans
ASV01713	Bacteria(100)	Actinobacteriota(100)	Actinobacteria(100)	Micrococcales(100)	Luna1(100)	unclassified.Luna1	unclassified.Luna1
ASV01714	Bacteria(100)	Bacteroidota(100)	Bacteroidia(100)	Chitinophagales(100)	bacI(100)	bacI-A(100)	unclassified.bacI-A
ASV01715	Bacteria(100)	Proteobacteria(100)	Gammaproteobacteria(100)	Burkholderiales(100)	betVII(100)	betVII-B(100)	betVII-B1(100)
ASV01716	Bacteria(100)	Proteobacteria(100)	Gammaproteobacteria(100)	Xanthomonadales(100)	Xanthomonadaceae(100)	Pseudoxanthomonas(100)	unclassified.Pseudoxanthomonas
ASV01717	Bacteria(100)	Bacteroidota(100)	Bacteroidia(100)	Sphingobacteriales(100)	Sphingobacteriaceae(100)	Solitalea(100)	unclassified.Solitalea
ASV01718	Bacteria(100)	Proteobacteria(100)	Gammaproteobacteria(100)	Burkholderiales(100)	Alcaligenaceae(100)	unclassified.Alcaligenaceae	unclassified.Alcaligenaceae
ASV01719	Bacteria(100)	Proteobacteria(100)	Alphaproteobacteria(100)	Rhizobiales(100)	Beijerinckiaceae(100)	1174-901-12(100)	unclassified.1174-901-12
ASV01720	Bacteria(100)	Actinobacteriota(100)	Actinobacteria(100)	Corynebacteriales(100)	Mycobacteriaceae(100)	Mycobacterium(99)	unclassified.Mycobacterium
ASV01721	Bacteria(100)	Verrucomicrobiota(100)	Verrucomicrobiae(100)	Verrucomicrobiales(100)	Rubritaleaceae(100)	Luteolibacter(100)	unclassified.Luteolibacter
ASV01722	Bacteria(100)	Proteobacteria(100)	Gammaproteobacteria(100)	Burkholderiales(100)	betI(100)	unclassified.betI	unclassified.betI
ASV01723	Bacteria(100)	Verrucomicrobiota(100)	Verrucomicrobiae(100)	Verrucomicrobiales(100)	Verrucomicrobiaceae(100)	unclassified.Verrucomicrobiaceae	unclassified.Verrucomicrobiaceae
ASV01724	Bacteria(100)	Proteobacteria(100)	Gammaproteobacteria(100)	Burkholderiales(100)	betI(100)	betI-A(100)	unclassified.betI-A
ASV01725	Bacteria(100)	Proteobacteria(100)	Alphaproteobacteria(100)	Sphingomonadales(100)	Sphingomonadaceae(100)	Sandarakinorhabdus(100)	unclassified.Sandarakinorhabdus
ASV01726	Bacteria(100)	Proteobacteria(100)	Alphaproteobacteria(100)	Sphingomonadales(100)	Sphingomonadaceae(100)	Porphyrobacter(99)	unclassified.Porphyrobacter
ASV01727	Bacteria(100)	Proteobacteria(100)	Alphaproteobacteria(100)	Acetobacterales(100)	Acetobacteraceae(100)	Roseomonas(84)	unclassified.Roseomonas
ASV01728	Bacteria(100)	Bacteroidota(100)	Bacteroidia(100)	Sphingobacteriales(100)	env.OPS_17(100)	unclassified.env.OPS_17	unclassified.env.OPS_17
ASV01729	Bacteria(100)	Proteobacteria(100)	Alphaproteobacteria(100)	Sphingomonadales(100)	Sphingomonadaceae(100)	unclassified.Sphingomonadaceae	unclassified.Sphingomonadaceae
ASV01730	Bacteria(100)	Actinobacteriota(100)	Acidimicrobiia(100)	Microtrichales(100)	Ilumatobacteraceae(100)	CL500-29_marine_group(100)	unclassified.CL500-29_marine_group
ASV01731	Bacteria(100)	Verrucomicrobiota(100)	Verrucomicrobiae(100)	Verrucomicrobiales(100)	Rubritaleaceae(100)	Luteolibacter(100)	unclassified.Luteolibacter
ASV01732	Bacteria(100)	Bdellovibrionota(100)	Bdellovibrionia(100)	Bacteriovoracales(100)	Bacteriovoracaceae(100)	Bacteriovorax(100)	unclassified.Bacteriovorax
ASV01733	Bacteria(100)	Bacteroidota(100)	Bacteroidia(100)	Chitinophagales(100)	bacI(100)	bacI-A(100)	bacI-A1(100)
ASV01734	Bacteria(100)	Proteobacteria(100)	Gammaproteobacteria(100)	Burkholderiales(100)	Burkholderiaceae(99)	Polynucleobacter(99)	unclassified.Polynucleobacter
ASV01735	Bacteria(100)	Proteobacteria(100)	Alphaproteobacteria(100)	Acetobacterales(100)	Acetobacteraceae(100)	Roseomonas(99)	unclassified.Roseomonas
ASV01736	Bacteria(100)	Bacteroidota(100)	Bacteroidia(100)	Sphingobacteriales(99)	Sphingobacteriaceae(99)	unclassified.Sphingobacteriaceae	unclassified.Sphingobacteriaceae
ASV01737	Bacteria(100)	Bacteroidota(100)	Bacteroidia(100)	Flavobacteriales(100)	Flavobacteriaceae(100)	Flavobacterium(100)	unclassified.Flavobacterium
ASV01738	Bacteria(100)	Bacteroidota(100)	Bacteroidia(100)	Chitinophagales(100)	bacI(100)	bacI-A(100)	bacI-A1(100)
ASV01739	Bacteria(100)	Actinobacteriota(100)	Actinobacteria(100)	Micrococcales(100)	Luna1(99)	Luna1-A(99)	Luna1-A2(94)
ASV01740	Bacteria(100)	Proteobacteria(100)	Alphaproteobacteria(100)	Sphingomonadales(100)	Sphingomonadaceae(100)	unclassified.Sphingomonadaceae	unclassified.Sphingomonadaceae
ASV01741	Bacteria(100)	Proteobacteria(100)	Alphaproteobacteria(100)	Sphingomonadales(100)	Sphingomonadaceae(100)	Sphingorhabdus(100)	unclassified.Sphingorhabdus
ASV01742	Bacteria(100)	Verrucomicrobiota(100)	Verrucomicrobiae(100)	Verrucomicrobiales(100)	Verrucomicrobiaceae(100)	Prosthecobacter(100)	unclassified.Prosthecobacter
ASV01743	Bacteria(100)	unclassified.Bacteria	unclassified.Bacteria	unclassified.Bacteria	unclassified.Bacteria	unclassified.Bacteria	unclassified.Bacteria
ASV01744	Bacteria(100)	Proteobacteria(100)	Gammaproteobacteria(100)	Burkholderiales(100)	betVII(100)	betVII-B(98)	betVII-B1(98)
ASV01745	Bacteria(100)	Actinobacteriota(100)	Actinobacteria(100)	Streptosporangiales(100)	Thermomonosporaceae(100)	unclassified.Thermomonosporaceae	unclassified.Thermomonosporaceae
ASV01746	Bacteria(100)	Actinobacteriota(100)	Actinobacteria(100)	Micrococcales(100)	Luna1(100)	Luna1-A(83)	unclassified.Luna1-A
ASV01747	Bacteria(100)	Actinobacteriota(100)	Actinobacteria(100)	Frankiales(100)	acI(100)	unclassified.acI	unclassified.acI
ASV01748	Bacteria(100)	Proteobacteria(100)	Gammaproteobacteria(100)	Burkholderiales(100)	betVII(100)	betVII-B(100)	betVII-B1(100)
ASV01749	Bacteria(100)	Proteobacteria(100)	Alphaproteobacteria(100)	Sphingomonadales(100)	Sphingomonadaceae(100)	Porphyrobacter(100)	unclassified.Porphyrobacter
ASV01750	Bacteria(100)	Proteobacteria(100)	Alphaproteobacteria(100)	Rhodobacterales(100)	Rhodobacteraceae(100)	unclassified.Rhodobacteraceae	unclassified.Rhodobacteraceae
ASV01751	Bacteria(100)	Bacteroidota(100)	Bacteroidia(100)	Cytophagales(100)	Cyclobacteriaceae(100)	Mariniradius(100)	unclassified.Mariniradius
ASV01752	Bacteria(100)	Proteobacteria(100)	Gammaproteobacteria(100)	Burkholderiales(100)	Comamonadaceae(100)	Curvibacter(100)	unclassified.Curvibacter
ASV01753	Bacteria(100)	Proteobacteria(100)	Alphaproteobacteria(100)	Rickettsiales(100)	unclassified.Rickettsiales	Candidatus_Jidaibacter(82)	unclassified.Candidatus_Jidaibacter
ASV01754	Bacteria(100)	Proteobacteria(100)	Gammaproteobacteria(100)	Burkholderiales(100)	Methylophilaceae(100)	Methylophilus(99)	unclassified.Methylophilus
ASV01755	Bacteria(100)	Proteobacteria(100)	Gammaproteobacteria(100)	Burkholderiales(100)	Comamonadaceae(100)	Aquabacterium(100)	unclassified.Aquabacterium
ASV01756	Bacteria(100)	Actinobacteriota(100)	Actinobacteria(100)	Frankiales(92)	acI(92)	acI-A(81)	unclassified.acI-A
ASV01757	Bacteria(100)	Verrucomicrobiota(100)	Verrucomicrobiae(100)	Pedosphaerales(100)	Pedosphaeraceae(100)	Oikopleura(100)	unclassified.Oikopleura
ASV01758	Bacteria(100)	Proteobacteria(100)	Gammaproteobacteria(100)	Burkholderiales(100)	betII(100)	Pnec(100)	PnecB(88)
ASV01759	Bacteria(100)	Proteobacteria(100)	Gammaproteobacteria(100)	Burkholderiales(100)	Burkholderiaceae(98)	Polynucleobacter(98)	unclassified.Polynucleobacter
ASV01760	Bacteria(100)	Planctomycetota(100)	Planctomycetes(100)	Isosphaerales(100)	Isosphaeraceae(100)	Tundrisphaera(100)	unclassified.Tundrisphaera
ASV01761	Bacteria(100)	Verrucomicrobiota(100)	Verrucomicrobiae(100)	Pedosphaerales(100)	Pedosphaeraceae(100)	SH3-11(100)	unclassified.SH3-11
ASV01762	Bacteria(100)	Bacteroidota(100)	Bacteroidia(100)	Bacteroidales(100)	Bacteroidaceae(100)	Bacteroides(100)	unclassified.Bacteroides
ASV01763	Bacteria(100)	Bacteroidota(100)	Bacteroidia(100)	Sphingobacteriales(82)	unclassified.Sphingobacteriales	unclassified.Sphingobacteriales	unclassified.Sphingobacteriales
ASV01764	Bacteria(100)	Proteobacteria(100)	Alphaproteobacteria(100)	Caulobacterales(100)	Caulobacteraceae(100)	Phenylobacterium(100)	unclassified.Phenylobacterium
ASV01765	Bacteria(100)	Dependentiae(100)	Babeliae(100)	Babeliales(100)	unclassified.Babeliales	unclassified.Babeliales	unclassified.Babeliales
ASV01766	Bacteria(100)	Firmicutes(100)	Bacilli(100)	Erysipelotrichales(100)	Erysipelotrichaceae(100)	Erysipelothrix(100)	unclassified.Erysipelothrix
ASV01767	Bacteria(100)	Actinobacteriota(100)	Actinobacteria(100)	Micrococcales(100)	Microbacteriaceae(100)	unclassified.Microbacteriaceae	unclassified.Microbacteriaceae
ASV01768	Bacteria(100)	Proteobacteria(100)	Alphaproteobacteria(100)	Micavibrionales(99)	unclassified.Micavibrionales	unclassified.Micavibrionales	unclassified.Micavibrionales
ASV01769	Bacteria(100)	Proteobacteria(100)	Alphaproteobacteria(100)	Sphingomonadales(100)	Sphingomonadaceae(100)	Novosphingobium(99)	unclassified.Novosphingobium
ASV01770	Bacteria(100)	Actinobacteriota(100)	Actinobacteria(100)	Micrococcales(100)	Luna1(100)	Luna1-A(100)	Luna1-A1(100)
ASV01771	Bacteria(100)	Proteobacteria(100)	Alphaproteobacteria(100)	Sphingomonadales(100)	Sphingomonadaceae(100)	Sphingoaurantiacus(100)	unclassified.Sphingoaurantiacus
ASV01772	Bacteria(100)	Firmicutes(100)	Clostridia(100)	Clostridiales(100)	Clostridiaceae(100)	Clostridium_sensu_stricto_8(97)	unclassified.Clostridium_sensu_stricto_8
ASV01773	Bacteria(100)	Bacteroidota(100)	Bacteroidia(100)	Bacteroidales(96)	unclassified.Bacteroidales	unclassified.Bacteroidales	unclassified.Bacteroidales
ASV01774	Bacteria(100)	Proteobacteria(100)	Alphaproteobacteria(100)	Rhizobiales(100)	Pleomorphomonadaceae(100)	Pleomorphomonas(100)	unclassified.Pleomorphomonas
ASV01775	Bacteria(100)	Proteobacteria(100)	Alphaproteobacteria(100)	Rhodobacterales(100)	alfVI(100)	unclassified.alfVI	unclassified.alfVI
ASV01776	Bacteria(100)	Planctomycetota(100)	Planctomycetes(100)	Gemmatales(100)	Gemmataceae(100)	Fimbriiglobus(100)	unclassified.Fimbriiglobus
ASV01777	Bacteria(100)	Planctomycetota(100)	OM190(100)	unclassified.OM190	unclassified.OM190	unclassified.OM190	unclassified.OM190
ASV01778	Bacteria(100)	Bacteroidota(100)	Bacteroidia(100)	Cytophagales(100)	Cyclobacteriaceae(100)	Algoriphagus(100)	unclassified.Algoriphagus
ASV01779	Bacteria(100)	Proteobacteria(100)	Gammaproteobacteria(100)	Burkholderiales(100)	Burkholderiaceae(100)	Polynucleobacter(100)	unclassified.Polynucleobacter
ASV01780	Bacteria(100)	Proteobacteria(100)	Alphaproteobacteria(100)	Rhodobacterales(100)	Rhodobacteraceae(100)	Tabrizicola(85)	unclassified.Tabrizicola
ASV01781	Bacteria(100)	Actinobacteriota(100)	Actinobacteria(100)	Streptosporangiales(99)	Streptosporangiaceae(92)	unclassified.Streptosporangiaceae	unclassified.Streptosporangiaceae
ASV01782	Bacteria(100)	Verrucomicrobiota(100)	Verrucomicrobiae(100)	Opitutales(100)	Opitutaceae(100)	IMCC26134(100)	unclassified.IMCC26134
ASV01783	Bacteria(100)	Proteobacteria(100)	Alphaproteobacteria(100)	Acetobacterales(100)	Acetobacteraceae(100)	Roseomonas(94)	unclassified.Roseomonas
ASV01784	Bacteria(100)	Actinobacteriota(100)	Actinobacteria(100)	Frankiales(100)	Sporichthyaceae(100)	Candidatus_Planktophila(100)	unclassified.Candidatus_Planktophila
ASV01785	Bacteria(100)	Verrucomicrobiota(100)	Verrucomicrobiae(100)	Verrucomicrobiales(100)	Rubritaleaceae(100)	Luteolibacter(100)	unclassified.Luteolibacter
ASV01786	Bacteria(99)	Proteobacteria(84)	unclassified.Proteobacteria	unclassified.Proteobacteria	unclassified.Proteobacteria	unclassified.Proteobacteria	unclassified.Proteobacteria
ASV01787	Bacteria(100)	Cyanobacteria(100)	Cyanobacteriia(100)	Synechococcales(100)	Cyanobiaceae(100)	Cyanobium_PCC-6307(100)	unclassified.Cyanobium_PCC-6307
ASV01788	Bacteria(100)	Bacteroidota(100)	Bacteroidia(100)	Chitinophagales(100)	Chitinophagaceae(100)	Sediminibacterium(100)	unclassified.Sediminibacterium
ASV01789	Bacteria(100)	Cyanobacteria(100)	Cyanobacteriia(100)	Synechococcales(100)	Cyanobiaceae(100)	Cyanobium_PCC-6307(100)	unclassified.Cyanobium_PCC-6307
ASV01790	Bacteria(100)	Proteobacteria(100)	Gammaproteobacteria(100)	Burkholderiales(100)	Oxalobacteraceae(100)	Massilia(99)	unclassified.Massilia
ASV01791	Bacteria(100)	Bdellovibrionota(100)	Oligoflexia(100)	0319-6G20(100)	unclassified.0319-6G20	unclassified.0319-6G20	unclassified.0319-6G20
ASV01792	Bacteria(100)	Firmicutes(100)	Clostridia(100)	Lachnospirales(100)	Lachnospiraceae(100)	Blautia(99)	unclassified.Blautia
ASV01793	Bacteria(100)	Proteobacteria(100)	Gammaproteobacteria(100)	Alteromonadales(100)	Alteromonadaceae(100)	Rheinheimera(100)	unclassified.Rheinheimera
ASV01794	Bacteria(100)	Proteobacteria(100)	Gammaproteobacteria(100)	Burkholderiales(100)	betII(99)	Pnec(99)	unclassified.Pnec
ASV01795	Bacteria(100)	Verrucomicrobiota(100)	Verrucomicrobiae(100)	Verrucomicrobiales(100)	Rubritaleaceae(100)	Luteolibacter(100)	unclassified.Luteolibacter
ASV01796	Bacteria(100)	Proteobacteria(100)	Gammaproteobacteria(100)	Burkholderiales(100)	betII(100)	Pnec(100)	PnecB(89)
ASV01797	Bacteria(100)	Verrucomicrobiota(100)	Verrucomicrobiae(100)	Verrucomicrobiales(100)	Verrucomicrobiaceae(100)	Prosthecobacter(100)	unclassified.Prosthecobacter
ASV01798	Bacteria(100)	Verrucomicrobiota(100)	Verrucomicrobiae(100)	Verrucomicrobiales(100)	Rubritaleaceae(100)	Luteolibacter(100)	unclassified.Luteolibacter
ASV01799	Bacteria(100)	Proteobacteria(97)	Gammaproteobacteria(96)	unclassified.Gammaproteobacteria	unclassified.Gammaproteobacteria	unclassified.Gammaproteobacteria	unclassified.Gammaproteobacteria
ASV01800	Bacteria(100)	Proteobacteria(100)	Alphaproteobacteria(100)	Rhizobiales(100)	Beijerinckiaceae(100)	Bosea(100)	unclassified.Bosea
ASV01801	Bacteria(100)	Proteobacteria(100)	Gammaproteobacteria(100)	Enterobacterales(100)	Yersiniaceae(100)	Serratia(100)	unclassified.Serratia
ASV01802	Bacteria(100)	Proteobacteria(100)	Gammaproteobacteria(100)	Pseudomonadales(98)	Pseudomonadaceae(98)	Pseudomonas(98)	unclassified.Pseudomonas
ASV01803	Bacteria(100)	Proteobacteria(100)	Gammaproteobacteria(100)	Burkholderiales(100)	Burkholderiaceae(100)	Limnobacter(100)	unclassified.Limnobacter
ASV01804	Bacteria(100)	Myxococcota(94)	Myxococcia(88)	Myxococcales(88)	Myxococcaceae(88)	P3OB-42(82)	unclassified.P3OB-42
ASV01805	Bacteria(100)	Bacteroidota(100)	Bacteroidia(100)	Bacteroidales(100)	Bacteroidaceae(100)	Bacteroides(100)	unclassified.Bacteroides
ASV01806	Bacteria(100)	Proteobacteria(100)	Gammaproteobacteria(100)	unclassified.Gammaproteobacteria	unclassified.Gammaproteobacteria	Acidibacter(99)	unclassified.Acidibacter
ASV01807	Bacteria(100)	Proteobacteria(100)	Gammaproteobacteria(100)	Burkholderiales(100)	betI(100)	betI-A(100)	unclassified.betI-A
ASV01808	Bacteria(100)	Proteobacteria(100)	Gammaproteobacteria(100)	Pseudomonadales(100)	Moraxellaceae(100)	Acinetobacter(100)	unclassified.Acinetobacter
ASV01809	Bacteria(100)	Proteobacteria(100)	Gammaproteobacteria(100)	Burkholderiales(100)	Burkholderiaceae(99)	Polynucleobacter(99)	unclassified.Polynucleobacter
ASV01810	Bacteria(100)	Proteobacteria(100)	Alphaproteobacteria(100)	Rickettsiales(100)	unclassified.Rickettsiales	Candidatus_Jidaibacter(92)	unclassified.Candidatus_Jidaibacter
ASV01811	Bacteria(100)	Proteobacteria(100)	Alphaproteobacteria(100)	Sphingomonadales(100)	alfIV(100)	alfIV-A(100)	Novo-A2(100)
ASV01812	Bacteria(100)	Bdellovibrionota(100)	Bdellovibrionia(99)	Bdellovibrionales(99)	Bdellovibrionaceae(99)	Bdellovibrio(99)	unclassified.Bdellovibrio
ASV01813	Bacteria(100)	Proteobacteria(100)	Alphaproteobacteria(100)	Rhizobiales(100)	Xanthobacteraceae(100)	Xanthobacter(100)	unclassified.Xanthobacter
ASV01814	Bacteria(100)	Firmicutes(100)	Clostridia(100)	Oscillospirales(100)	Ethanoligenenaceae(100)	Ethanoligenens(100)	unclassified.Ethanoligenens
ASV01815	Bacteria(100)	Proteobacteria(100)	Gammaproteobacteria(100)	Xanthomonadales(100)	unclassified.Xanthomonadales	unclassified.Xanthomonadales	unclassified.Xanthomonadales
ASV01816	Bacteria(100)	Proteobacteria(100)	Alphaproteobacteria(100)	Rhizobiales(100)	Beijerinckiaceae(100)	Microvirga(100)	unclassified.Microvirga
ASV01817	Bacteria(100)	Proteobacteria(100)	Gammaproteobacteria(100)	Burkholderiales(100)	Burkholderiaceae(89)	unclassified.Burkholderiaceae	unclassified.Burkholderiaceae
ASV01818	Bacteria(100)	Proteobacteria(100)	Gammaproteobacteria(100)	Burkholderiales(100)	Burkholderiaceae(84)	Polynucleobacter(84)	unclassified.Polynucleobacter
ASV01819	Bacteria(100)	Cyanobacteria(100)	Cyanobacteriia(100)	Synechococcales(100)	Cyanobiaceae(100)	Cyanobium_PCC-6307(100)	unclassified.Cyanobium_PCC-6307
ASV01820	Bacteria(100)	Firmicutes(100)	Bacilli(100)	Staphylococcales(100)	Staphylococcaceae(100)	Staphylococcus(100)	unclassified.Staphylococcus
ASV01821	Bacteria(100)	Verrucomicrobiota(100)	Verrucomicrobiae(100)	Opitutales(100)	Opitutaceae(100)	Opitutus(100)	unclassified.Opitutus
ASV01822	Bacteria(100)	Firmicutes(100)	Bacilli(100)	Lactobacillales(100)	Carnobacteriaceae(100)	Dolosigranulum(100)	unclassified.Dolosigranulum
ASV01823	Bacteria(100)	Proteobacteria(100)	Alphaproteobacteria(100)	Sphingomonadales(100)	Sphingomonadaceae(100)	Blastomonas(92)	unclassified.Blastomonas
ASV01824	Bacteria(100)	Proteobacteria(100)	Gammaproteobacteria(100)	Pseudomonadales(100)	Moraxellaceae(100)	Acinetobacter(100)	unclassified.Acinetobacter
ASV01825	Bacteria(100)	Bacteroidota(100)	Bacteroidia(100)	Cytophagales(100)	bacIII(100)	unclassified.bacIII	unclassified.bacIII
ASV01826	Bacteria(100)	Proteobacteria(100)	Gammaproteobacteria(100)	Burkholderiales(100)	betVII(100)	betVII-A(100)	betVII-A1(94)
ASV01827	Bacteria(100)	Actinobacteriota(100)	Thermoleophilia(100)	Solirubrobacterales(100)	67-14(100)	unclassified.67-14	unclassified.67-14
ASV01828	Bacteria(100)	Proteobacteria(100)	Alphaproteobacteria(100)	Acetobacterales(100)	Acetobacteraceae(100)	unclassified.Acetobacteraceae	unclassified.Acetobacteraceae
ASV01829	Bacteria(100)	Verrucomicrobiota(100)	Verrucomicrobiae(100)	Verrucomicrobiales(100)	Verrucomicrobiaceae(100)	Prosthecobacter(100)	unclassified.Prosthecobacter
ASV01830	Bacteria(100)	Actinobacteriota(100)	Acidimicrobiia(100)	Microtrichales(100)	acIV(100)	acIV-B(94)	unclassified.acIV-B
ASV01831	Bacteria(100)	Proteobacteria(100)	Gammaproteobacteria(100)	Thiomicrospirales(100)	Thiomicrospiraceae(100)	Thioalkalimicrobium(100)	unclassified.Thioalkalimicrobium
ASV01832	Bacteria(100)	Proteobacteria(100)	Gammaproteobacteria(100)	Burkholderiales(100)	betI(100)	betI-A(100)	unclassified.betI-A
ASV01833	Bacteria(100)	Proteobacteria(100)	Alphaproteobacteria(100)	Sphingomonadales(100)	alfIV(100)	alfIV-A(100)	Novo-A2(91)
ASV01834	Bacteria(100)	Actinobacteriota(100)	Actinobacteria(100)	Micrococcales(100)	unclassified.Micrococcales	unclassified.Micrococcales	unclassified.Micrococcales
ASV01835	Bacteria(100)	Proteobacteria(100)	Gammaproteobacteria(100)	Pseudomonadales(100)	Pseudomonadaceae(100)	Pseudomonas(100)	unclassified.Pseudomonas
ASV01836	Bacteria(100)	Verrucomicrobiota(100)	Verrucomicrobiae(100)	Verrucomicrobiales(100)	Verrucomicrobiaceae(100)	Prosthecobacter(100)	unclassified.Prosthecobacter
ASV01837	Bacteria(100)	Proteobacteria(100)	Gammaproteobacteria(100)	Burkholderiales(100)	Nitrosomonadaceae(99)	966-1(99)	unclassified.966-1
ASV01838	Bacteria(100)	Proteobacteria(100)	Alphaproteobacteria(100)	Rhizobiales(100)	Xanthobacteraceae(100)	Bradyrhizobium(100)	unclassified.Bradyrhizobium
ASV01839	Bacteria(100)	Cyanobacteria(100)	Sericytochromatia(100)	unclassified.Sericytochromatia	unclassified.Sericytochromatia	unclassified.Sericytochromatia	unclassified.Sericytochromatia
ASV01840	Bacteria(100)	Actinobacteriota(100)	Actinobacteria(100)	Micrococcales(100)	Microbacteriaceae(100)	unclassified.Microbacteriaceae	unclassified.Microbacteriaceae
ASV01841	Bacteria(100)	Bacteroidota(100)	Bacteroidia(100)	Chitinophagales(100)	bacI(100)	unclassified.bacI	unclassified.bacI
ASV01842	Bacteria(100)	Verrucomicrobiota(100)	Verrucomicrobiae(100)	Verrucomicrobiales(100)	Verrucomicrobiaceae(100)	unclassified.Verrucomicrobiaceae	unclassified.Verrucomicrobiaceae
ASV01843	Bacteria(100)	Proteobacteria(100)	Alphaproteobacteria(100)	Sphingomonadales(100)	Sphingomonadaceae(100)	unclassified.Sphingomonadaceae	unclassified.Sphingomonadaceae
ASV01844	Bacteria(100)	Bacteroidota(100)	Bacteroidia(100)	Sphingobacteriales(100)	Sphingobacteriaceae(100)	Arcticibacter(100)	unclassified.Arcticibacter
ASV01845	Bacteria(100)	Actinobacteriota(100)	Actinobacteria(100)	Micromonosporales(100)	Micromonosporaceae(100)	Longispora(83)	unclassified.Longispora
ASV01846	Bacteria(100)	Bacteroidota(100)	Bacteroidia(100)	Flavobacteriales(100)	bacII(100)	bacII-A(100)	unclassified.bacII-A
ASV01847	Bacteria(100)	Patescibacteria(100)	Saccharimonadia(100)	Saccharimonadales(100)	LWQ8(100)	unclassified.LWQ8	unclassified.LWQ8
ASV01848	Bacteria(100)	Proteobacteria(100)	Alphaproteobacteria(100)	Sphingomonadales(100)	Sphingomonadaceae(100)	unclassified.Sphingomonadaceae	unclassified.Sphingomonadaceae
ASV01849	Bacteria(100)	Firmicutes(100)	Bacilli(100)	Thermoactinomycetales(100)	Thermoactinomycetaceae(100)	Thermoactinomyces(100)	unclassified.Thermoactinomyces
ASV01850	Bacteria(99)	Cyanobacteria(91)	Sericytochromatia(83)	unclassified.Sericytochromatia	unclassified.Sericytochromatia	unclassified.Sericytochromatia	unclassified.Sericytochromatia
ASV01851	Bacteria(100)	Actinobacteriota(100)	Actinobacteria(100)	Frankiales(100)	acI(100)	acI-A(99)	unclassified.acI-A
ASV01852	Bacteria(100)	Actinobacteriota(100)	Actinobacteria(100)	Micrococcales(100)	Luna1(100)	unclassified.Luna1	unclassified.Luna1
ASV01853	Bacteria(100)	Proteobacteria(100)	Alphaproteobacteria(100)	Sphingomonadales(100)	Sphingomonadaceae(100)	Porphyrobacter(100)	unclassified.Porphyrobacter
ASV01854	Bacteria(100)	Proteobacteria(100)	Alphaproteobacteria(100)	Sphingomonadales(100)	alfIV(100)	alfIV-B(100)	Pyxis(100)
ASV01855	Bacteria(100)	Bacteroidota(100)	Bacteroidia(100)	Cytophagales(100)	Spirosomaceae(100)	Larkinella(100)	unclassified.Larkinella
ASV01856	Bacteria(100)	Bacteroidota(100)	Bacteroidia(100)	Flavobacteriales(100)	bacII(100)	bacII-A(100)	Flavo-A2(100)
ASV01857	Bacteria(100)	Proteobacteria(100)	Gammaproteobacteria(100)	Burkholderiales(100)	Comamonadaceae(100)	Paucibacter(89)	unclassified.Paucibacter
ASV01858	Bacteria(100)	Proteobacteria(100)	Gammaproteobacteria(100)	Orbales(100)	Orbaceae(100)	Gilliamella(100)	unclassified.Gilliamella
ASV01859	Bacteria(100)	Proteobacteria(99)	Alphaproteobacteria(99)	Rickettsiales(87)	SM2D12(82)	unclassified.SM2D12	unclassified.SM2D12
ASV01860	Bacteria(100)	Proteobacteria(100)	Alphaproteobacteria(100)	Sphingomonadales(100)	Sphingomonadaceae(100)	Porphyrobacter(100)	unclassified.Porphyrobacter
ASV01861	Bacteria(100)	Proteobacteria(100)	Gammaproteobacteria(100)	Xanthomonadales(100)	Xanthomonadaceae(100)	Pseudoxanthomonas(100)	unclassified.Pseudoxanthomonas
ASV01862	Bacteria(100)	Proteobacteria(100)	Gammaproteobacteria(100)	Cellvibrionales(100)	Cellvibrionaceae(100)	Cellvibrio(100)	unclassified.Cellvibrio
ASV01863	Bacteria(100)	Proteobacteria(100)	Alphaproteobacteria(100)	Rhizobiales(100)	Beijerinckiaceae(100)	Bosea(100)	unclassified.Bosea
ASV01864	Bacteria(100)	Verrucomicrobiota(100)	Verrucomicrobiae(100)	Verrucomicrobiales(100)	Rubritaleaceae(100)	Luteolibacter(95)	unclassified.Luteolibacter
ASV01865	Bacteria(100)	Proteobacteria(98)	Gammaproteobacteria(98)	Burkholderiales(98)	unclassified.Burkholderiales	unclassified.Burkholderiales	unclassified.Burkholderiales
ASV01866	Bacteria(100)	Planctomycetota(100)	Phycisphaerae(100)	Phycisphaerales(100)	Phycisphaeraceae(100)	CL500-3(100)	unclassified.CL500-3
ASV01867	Bacteria(100)	Proteobacteria(100)	Gammaproteobacteria(100)	Burkholderiales(100)	Burkholderiaceae(100)	Polynucleobacter(100)	unclassified.Polynucleobacter
ASV01868	Bacteria(100)	Actinobacteriota(100)	Acidimicrobiia(100)	Microtrichales(100)	Ilumatobacteraceae(100)	CL500-29_marine_group(100)	unclassified.CL500-29_marine_group
ASV01869	Bacteria(100)	Proteobacteria(100)	Alphaproteobacteria(100)	Rhizobiales(99)	unclassified.Rhizobiales	Phreatobacter(87)	unclassified.Phreatobacter
ASV01870	Bacteria(100)	Cyanobacteria(100)	Cyanobacteriia(100)	Phormidesmiales(100)	Nodosilineaceae(100)	Nodosilinea_PCC-7104(100)	unclassified.Nodosilinea_PCC-7104
ASV01871	Bacteria(100)	Bacteroidota(100)	Bacteroidia(100)	Cytophagales(100)	Cyclobacteriaceae(100)	Algoriphagus(100)	unclassified.Algoriphagus
ASV01872	Bacteria(100)	Verrucomicrobiota(100)	Verrucomicrobiae(100)	Opitutales(100)	Opitutaceae(100)	Lacunisphaera(100)	unclassified.Lacunisphaera
ASV01873	Bacteria(100)	Bacteroidota(100)	Bacteroidia(100)	Flavobacteriales(100)	Weeksellaceae(100)	Cloacibacterium(100)	unclassified.Cloacibacterium
ASV01874	Bacteria(100)	Bacteroidota(100)	Bacteroidia(100)	Flavobacteriales(100)	bacII(100)	bacII-A(100)	unclassified.bacII-A
ASV01875	Bacteria(100)	Proteobacteria(100)	Gammaproteobacteria(100)	Pseudomonadales(100)	Moraxellaceae(100)	Acinetobacter(100)	unclassified.Acinetobacter
ASV01876	Bacteria(100)	Actinobacteriota(100)	Actinobacteria(100)	Micrococcales(100)	Luna1(100)	Luna1-A(100)	Luna1-A1(100)
ASV01877	Bacteria(100)	Proteobacteria(100)	Alphaproteobacteria(100)	Rhodobacterales(100)	Rhodobacteraceae(100)	unclassified.Rhodobacteraceae	unclassified.Rhodobacteraceae
ASV01878	Bacteria(100)	Verrucomicrobiota(100)	Verrucomicrobiae(100)	Verrucomicrobiales(100)	Verrucomicrobiaceae(100)	Prosthecobacter(99)	unclassified.Prosthecobacter
ASV01879	Bacteria(100)	Proteobacteria(100)	Gammaproteobacteria(100)	unclassified.Gammaproteobacteria	unclassified.Gammaproteobacteria	unclassified.Gammaproteobacteria	unclassified.Gammaproteobacteria
ASV01880	Bacteria(100)	Proteobacteria(100)	Gammaproteobacteria(100)	Burkholderiales(100)	betVII(100)	betVII-A(100)	betVII-A1(83)
ASV01881	Bacteria(100)	Bacteroidota(100)	Bacteroidia(100)	Chitinophagales(100)	Chitinophagaceae(100)	Sediminibacterium(100)	unclassified.Sediminibacterium
ASV01882	Bacteria(100)	Bacteroidota(100)	Bacteroidia(100)	Flavobacteriales(97)	Cryomorphaceae(97)	Owenweeksia(93)	unclassified.Owenweeksia
ASV01883	Bacteria(100)	Proteobacteria(100)	Gammaproteobacteria(100)	unclassified.Gammaproteobacteria	unclassified.Gammaproteobacteria	Acidibacter(89)	unclassified.Acidibacter
ASV01884	Bacteria(100)	Actinobacteriota(100)	Actinobacteria(100)	Micrococcales(100)	Microbacteriaceae(100)	Microbacterium(100)	unclassified.Microbacterium
ASV01885	Bacteria(100)	Bacteroidota(100)	Bacteroidia(100)	Sphingobacteriales(100)	bacVI(100)	unclassified.bacVI	unclassified.bacVI
ASV01886	Bacteria(100)	Proteobacteria(100)	Gammaproteobacteria(100)	Xanthomonadales(100)	Xanthomonadaceae(97)	unclassified.Xanthomonadaceae	unclassified.Xanthomonadaceae
ASV01887	Bacteria(100)	Proteobacteria(100)	Gammaproteobacteria(100)	Burkholderiales(100)	Methylophilaceae(100)	unclassified.Methylophilaceae	unclassified.Methylophilaceae
ASV01888	Bacteria(100)	Proteobacteria(100)	Alphaproteobacteria(100)	Sphingomonadales(100)	Sphingomonadaceae(100)	Porphyrobacter(98)	unclassified.Porphyrobacter
ASV01889	Bacteria(100)	Proteobacteria(100)	Alphaproteobacteria(100)	Sphingomonadales(100)	Sphingomonadaceae(100)	unclassified.Sphingomonadaceae	unclassified.Sphingomonadaceae
ASV01890	Bacteria(100)	Chloroflexi(100)	KD4-96(100)	unclassified.KD4-96	unclassified.KD4-96	unclassified.KD4-96	unclassified.KD4-96
ASV01891	Bacteria(100)	Bacteroidota(100)	Bacteroidia(100)	Chitinophagales(100)	Chitinophagaceae(100)	Sediminibacterium(100)	unclassified.Sediminibacterium
ASV01892	Bacteria(100)	Verrucomicrobiota(100)	Verrucomicrobiae(100)	Chthoniobacterales(100)	verI-B(100)	Xip-B1(98)	unclassified.Xip-B1
ASV01893	Bacteria(100)	Actinobacteriota(100)	Actinobacteria(100)	Propionibacteriales(100)	Nocardioidaceae(100)	Nocardioides(99)	unclassified.Nocardioides
ASV01894	Bacteria(100)	Bacteroidota(100)	Bacteroidia(100)	Cytophagales(93)	unclassified.Cytophagales	unclassified.Cytophagales	unclassified.Cytophagales
ASV01895	Bacteria(100)	Bacteroidota(100)	Bacteroidia(100)	Sphingobacteriales(100)	NS11-12_marine_group(100)	unclassified.NS11-12_marine_group	unclassified.NS11-12_marine_group
ASV01896	Bacteria(100)	Bacteroidota(100)	Kapabacteria(100)	Kapabacteriales(100)	unclassified.Kapabacteriales	unclassified.Kapabacteriales	unclassified.Kapabacteriales
ASV01897	Bacteria(100)	unclassified.Bacteria	unclassified.Bacteria	unclassified.Bacteria	unclassified.Bacteria	unclassified.Bacteria	unclassified.Bacteria
ASV01898	Bacteria(100)	Verrucomicrobiota(100)	Verrucomicrobiae(100)	Verrucomicrobiales(100)	Rubritaleaceae(100)	Luteolibacter(100)	unclassified.Luteolibacter
ASV01899	Bacteria(100)	Proteobacteria(100)	Gammaproteobacteria(100)	Burkholderiales(100)	Burkholderiaceae(98)	Lautropia(98)	unclassified.Lautropia
ASV01900	Bacteria(100)	Firmicutes(100)	Clostridia(100)	Eubacteriales(100)	Eubacteriaceae(100)	Eubacterium(100)	unclassified.Eubacterium
ASV01901	Bacteria(100)	Proteobacteria(100)	Gammaproteobacteria(100)	Burkholderiales(100)	Comamonadaceae(100)	Limnohabitans(96)	unclassified.Limnohabitans
ASV01902	Bacteria(100)	Proteobacteria(100)	Alphaproteobacteria(100)	Sphingomonadales(100)	Sphingomonadaceae(100)	Porphyrobacter(100)	unclassified.Porphyrobacter
ASV01903	Bacteria(100)	Proteobacteria(100)	Alphaproteobacteria(100)	Rhizobiales(100)	Rhizobiaceae(100)	Aureimonas(100)	unclassified.Aureimonas
ASV01904	Bacteria(100)	Proteobacteria(100)	Alphaproteobacteria(100)	Sphingomonadales(100)	Sphingomonadaceae(100)	Porphyrobacter(100)	unclassified.Porphyrobacter
ASV01905	Bacteria(100)	Proteobacteria(100)	Gammaproteobacteria(100)	Burkholderiales(100)	Hydrogenophilaceae(99)	unclassified.Hydrogenophilaceae	unclassified.Hydrogenophilaceae
ASV01906	Bacteria(100)	Bacteroidota(100)	Bacteroidia(100)	Flavobacteriales(100)	Flavobacteriaceae(100)	Flavobacterium(100)	unclassified.Flavobacterium
ASV01907	Bacteria(100)	Proteobacteria(100)	Gammaproteobacteria(100)	Pseudomonadales(100)	Pseudomonadaceae(100)	Pseudomonas(100)	unclassified.Pseudomonas
ASV01908	Bacteria(100)	Proteobacteria(100)	Alphaproteobacteria(100)	Caulobacterales(100)	Hyphomonadaceae(100)	Hirschia(100)	unclassified.Hirschia
ASV01909	Bacteria(100)	Cyanobacteria(100)	Cyanobacteriia(100)	Cyanobacteriales(100)	Nostocaceae(100)	Calothrix_UAM_374(98)	unclassified.Calothrix_UAM_374
ASV01910	Bacteria(100)	Proteobacteria(100)	Alphaproteobacteria(100)	Micavibrionales(100)	unclassified.Micavibrionales	unclassified.Micavibrionales	unclassified.Micavibrionales
ASV01911	Bacteria(100)	Patescibacteria(100)	Gracilibacteria(100)	JGI_0000069-P22(100)	unclassified.JGI_0000069-P22	unclassified.JGI_0000069-P22	unclassified.JGI_0000069-P22
ASV01912	Bacteria(100)	Planctomycetota(100)	Planctomycetes(100)	Pirellulales(100)	Pirellulaceae(100)	unclassified.Pirellulaceae	unclassified.Pirellulaceae
ASV01913	Bacteria(100)	Verrucomicrobiota(100)	Verrucomicrobiae(100)	Verrucomicrobiales(100)	Verrucomicrobiaceae(100)	unclassified.Verrucomicrobiaceae	unclassified.Verrucomicrobiaceae
ASV01914	Bacteria(100)	Planctomycetota(100)	Planctomycetes(100)	Pirellulales(100)	Pirellulaceae(100)	Pirellula(100)	unclassified.Pirellula
ASV01915	Bacteria(100)	Firmicutes(100)	Clostridia(100)	Lachnospirales(100)	Lachnospiraceae(100)	Lachnoclostridium(95)	unclassified.Lachnoclostridium
ASV01916	Bacteria(100)	Proteobacteria(100)	Gammaproteobacteria(100)	Burkholderiales(100)	Burkholderiaceae(99)	Polynucleobacter(99)	unclassified.Polynucleobacter
ASV01917	Bacteria(100)	Proteobacteria(100)	Gammaproteobacteria(100)	Burkholderiales(100)	Comamonadaceae(100)	Acidovorax(95)	unclassified.Acidovorax
ASV01918	Bacteria(100)	Proteobacteria(100)	Gammaproteobacteria(100)	Burkholderiales(100)	Nitrosomonadaceae(83)	unclassified.Nitrosomonadaceae	unclassified.Nitrosomonadaceae
ASV01919	Bacteria(100)	Bacteroidota(100)	Bacteroidia(100)	Cytophagales(100)	Hymenobacteraceae(100)	Hymenobacter(100)	unclassified.Hymenobacter
ASV01920	Bacteria(100)	Actinobacteriota(100)	Acidimicrobiia(100)	Actinomarinales(100)	unclassified.Actinomarinales	unclassified.Actinomarinales	unclassified.Actinomarinales
ASV01921	Bacteria(100)	Armatimonadota(100)	Fimbriimonadia(100)	Fimbriimonadales(100)	Fimbriimonadaceae(100)	unclassified.Fimbriimonadaceae	unclassified.Fimbriimonadaceae
ASV01922	Bacteria(100)	Proteobacteria(100)	Alphaproteobacteria(100)	Sphingomonadales(100)	Sphingomonadaceae(100)	Porphyrobacter(100)	unclassified.Porphyrobacter
ASV01923	Bacteria(100)	Proteobacteria(100)	Gammaproteobacteria(100)	Pseudomonadales(100)	Moraxellaceae(100)	Acinetobacter(100)	unclassified.Acinetobacter
ASV01924	Bacteria(100)	Proteobacteria(100)	Alphaproteobacteria(100)	Acetobacterales(100)	Acetobacteraceae(100)	unclassified.Acetobacteraceae	unclassified.Acetobacteraceae
ASV01925	Bacteria(100)	Proteobacteria(100)	Alphaproteobacteria(100)	Caulobacterales(100)	Caulobacteraceae(100)	Phenylobacterium(100)	unclassified.Phenylobacterium
ASV01926	Bacteria(100)	Actinobacteriota(100)	Actinobacteria(100)	Corynebacteriales(100)	Mycobacteriaceae(100)	Mycobacterium(100)	unclassified.Mycobacterium
ASV01927	Bacteria(100)	Actinobacteriota(100)	Actinobacteria(100)	Micrococcales(100)	Luna1(99)	unclassified.Luna1	unclassified.Luna1
ASV01928	Bacteria(100)	Planctomycetota(100)	OM190(100)	unclassified.OM190	unclassified.OM190	unclassified.OM190	unclassified.OM190
ASV01929	Bacteria(100)	Bacteroidota(100)	Bacteroidia(100)	Sphingobacteriales(100)	env.OPS_17(100)	unclassified.env.OPS_17	unclassified.env.OPS_17
ASV01930	Bacteria(100)	Proteobacteria(100)	Gammaproteobacteria(100)	Burkholderiales(100)	Burkholderiaceae(98)	Polynucleobacter(98)	unclassified.Polynucleobacter
ASV01931	Bacteria(100)	Verrucomicrobiota(100)	Verrucomicrobiae(100)	Verrucomicrobiales(100)	Rubritaleaceae(100)	Luteolibacter(95)	unclassified.Luteolibacter
ASV01932	Bacteria(100)	Proteobacteria(100)	Gammaproteobacteria(100)	Burkholderiales(100)	Oxalobacteraceae(100)	Massilia(100)	unclassified.Massilia
ASV01933	Bacteria(100)	Proteobacteria(100)	Gammaproteobacteria(100)	Burkholderiales(100)	betVII(100)	betVII-B(100)	betVII-B1(100)
ASV01934	Bacteria(100)	Proteobacteria(100)	Alphaproteobacteria(100)	Sphingomonadales(100)	Sphingomonadaceae(100)	Novosphingobium(98)	unclassified.Novosphingobium
ASV01935	Bacteria(100)	Bacteroidota(100)	Bacteroidia(100)	Sphingobacteriales(99)	Sphingobacteriaceae(99)	unclassified.Sphingobacteriaceae	unclassified.Sphingobacteriaceae
ASV01936	Bacteria(100)	Proteobacteria(100)	Gammaproteobacteria(100)	Alteromonadales(100)	Alteromonadaceae(100)	Rheinheimera(100)	unclassified.Rheinheimera
ASV01937	Bacteria(100)	Actinobacteriota(100)	Actinobacteria(100)	Micrococcales(100)	Microbacteriaceae(100)	Rathayibacter(100)	unclassified.Rathayibacter
ASV01938	Bacteria(100)	Proteobacteria(100)	Alphaproteobacteria(100)	Sphingomonadales(100)	Sphingomonadaceae(100)	Polymorphobacter(100)	unclassified.Polymorphobacter
ASV01939	Bacteria(100)	Cyanobacteria(100)	Sericytochromatia(100)	unclassified.Sericytochromatia	unclassified.Sericytochromatia	unclassified.Sericytochromatia	unclassified.Sericytochromatia
ASV01940	Bacteria(100)	Proteobacteria(100)	Alphaproteobacteria(100)	Rhodobacterales(94)	Rhodobacteraceae(94)	unclassified.Rhodobacteraceae	unclassified.Rhodobacteraceae
ASV01941	Bacteria(100)	Bacteroidota(100)	Bacteroidia(100)	Flavobacteriales(100)	Flavobacteriaceae(100)	Flavobacterium(100)	unclassified.Flavobacterium
ASV01942	Bacteria(100)	Verrucomicrobiota(100)	Verrucomicrobiae(100)	Verrucomicrobiales(100)	Rubritaleaceae(100)	Luteolibacter(100)	unclassified.Luteolibacter
ASV01943	Bacteria(100)	Bacteroidota(100)	Bacteroidia(100)	Flavobacteriales(100)	Flavobacteriaceae(100)	Flavobacterium(100)	unclassified.Flavobacterium
ASV01944	Bacteria(100)	Proteobacteria(100)	Gammaproteobacteria(100)	Pseudomonadales(100)	Moraxellaceae(100)	Acinetobacter(100)	unclassified.Acinetobacter
ASV01945	Bacteria(100)	Proteobacteria(100)	Alphaproteobacteria(100)	Caulobacterales(100)	alfII(100)	alfII-A(99)	Brev(99)
ASV01946	Bacteria(100)	Chloroflexi(100)	Chloroflexia(100)	Thermomicrobiales(100)	JG30-KF-CM45(100)	unclassified.JG30-KF-CM45	unclassified.JG30-KF-CM45
ASV01947	Bacteria(100)	Actinobacteriota(100)	Actinobacteria(100)	Frankiales(100)	acI(100)	acI-A(100)	Phila(100)
ASV01948	Bacteria(100)	Proteobacteria(100)	Gammaproteobacteria(100)	Burkholderiales(100)	Comamonadaceae(100)	Ramlibacter(94)	unclassified.Ramlibacter
ASV01949	Bacteria(100)	Bacteroidota(100)	Bacteroidia(100)	Chitinophagales(100)	Saprospiraceae(100)	unclassified.Saprospiraceae	unclassified.Saprospiraceae
ASV01950	Bacteria(100)	Proteobacteria(100)	Gammaproteobacteria(100)	Burkholderiales(100)	betII(98)	Pnec(98)	unclassified.Pnec
ASV01951	Bacteria(100)	Actinobacteriota(100)	Actinobacteria(100)	Frankiales(100)	acI(100)	acI-A(86)	acI-A1(86)
ASV01952	Bacteria(100)	Proteobacteria(100)	Alphaproteobacteria(100)	Sphingomonadales(100)	Sphingomonadaceae(100)	Sphingomonas(99)	unclassified.Sphingomonas
ASV01953	Bacteria(100)	Verrucomicrobiota(100)	Verrucomicrobiae(100)	Pedosphaerales(100)	Pedosphaeraceae(100)	SH3-11(100)	unclassified.SH3-11
ASV01954	Bacteria(100)	Proteobacteria(100)	Alphaproteobacteria(100)	Rhizobiales(100)	Rhizobiaceae(100)	Allorhizobium-Neorhizobium-Pararhizobium-Rhizobium(84)	unclassified.Allorhizobium-Neorhizobium-Pararhizobium-Rhizobium
ASV01955	Bacteria(100)	Proteobacteria(100)	Alphaproteobacteria(100)	Sphingomonadales(100)	unclassified.Sphingomonadales	unclassified.Sphingomonadales	unclassified.Sphingomonadales
ASV01956	Bacteria(100)	Proteobacteria(100)	Gammaproteobacteria(100)	Burkholderiales(100)	betII(100)	Pnec(100)	unclassified.Pnec
ASV01957	Bacteria(100)	Acidobacteriota(100)	Acidobacteriae(100)	unclassified.Acidobacteriae	unclassified.Acidobacteriae	Paludibaculum(100)	unclassified.Paludibaculum
ASV01958	Bacteria(100)	Verrucomicrobiota(100)	Verrucomicrobiae(100)	Verrucomicrobiales(100)	Verrucomicrobiaceae(100)	unclassified.Verrucomicrobiaceae	unclassified.Verrucomicrobiaceae
ASV01959	Bacteria(100)	Actinobacteriota(100)	Actinobacteria(100)	Micrococcales(100)	Micrococcaceae(100)	Arthrobacter(98)	unclassified.Arthrobacter
ASV01960	Bacteria(100)	Proteobacteria(100)	Alphaproteobacteria(100)	Reyranellales(100)	Reyranellaceae(100)	Reyranella(100)	unclassified.Reyranella
ASV01961	Bacteria(100)	Actinobacteriota(100)	Actinobacteria(100)	Micrococcales(100)	Luna1(100)	Luna1-A(100)	Luna1-A2(100)
ASV01962	Bacteria(100)	Proteobacteria(100)	Gammaproteobacteria(100)	Enterobacterales(100)	Morganellaceae(100)	Buchnera(97)	unclassified.Buchnera
ASV01963	Bacteria(100)	Planctomycetota(100)	Planctomycetes(100)	Gemmatales(100)	Gemmataceae(100)	Fimbriiglobus(100)	unclassified.Fimbriiglobus
ASV01964	Bacteria(98)	unclassified.Bacteria	unclassified.Bacteria	unclassified.Bacteria	unclassified.Bacteria	unclassified.Bacteria	unclassified.Bacteria
ASV01965	Bacteria(100)	Proteobacteria(100)	Alphaproteobacteria(100)	unclassified.Alphaproteobacteria	unclassified.Alphaproteobacteria	unclassified.Alphaproteobacteria	unclassified.Alphaproteobacteria
ASV01966	Bacteria(100)	Verrucomicrobiota(100)	Verrucomicrobiae(100)	Verrucomicrobiales(100)	Rubritaleaceae(100)	Luteolibacter(100)	unclassified.Luteolibacter
ASV01967	Bacteria(100)	Proteobacteria(100)	Alphaproteobacteria(100)	Rhodobacterales(100)	Rhodobacteraceae(100)	unclassified.Rhodobacteraceae	unclassified.Rhodobacteraceae
ASV01968	Bacteria(100)	Firmicutes(100)	Bacilli(100)	Bacillales(100)	Bacillaceae(100)	Bacillus(100)	unclassified.Bacillus
ASV01969	Bacteria(100)	Proteobacteria(100)	Alphaproteobacteria(100)	Acetobacterales(100)	Acetobacteraceae(100)	Roseomonas(100)	unclassified.Roseomonas
ASV01970	Bacteria(100)	Verrucomicrobiota(100)	Verrucomicrobiae(100)	Pedosphaerales(100)	Pedosphaeraceae(100)	SH3-11(100)	unclassified.SH3-11
ASV01971	Bacteria(100)	Proteobacteria(100)	Alphaproteobacteria(100)	Sphingomonadales(100)	Sphingomonadaceae(100)	Porphyrobacter(99)	unclassified.Porphyrobacter
ASV01972	Bacteria(100)	Proteobacteria(100)	Alphaproteobacteria(100)	Caulobacterales(100)	Hyphomonadaceae(100)	Hirschia(100)	unclassified.Hirschia
ASV01973	Bacteria(100)	Bacteroidota(100)	Bacteroidia(100)	Chitinophagales(100)	bacI(100)	bacI-A(100)	unclassified.bacI-A
ASV01974	Bacteria(100)	Planctomycetota(100)	Planctomycetes(100)	Gemmatales(100)	Gemmataceae(100)	unclassified.Gemmataceae	unclassified.Gemmataceae
ASV01975	Bacteria(100)	Proteobacteria(100)	Alphaproteobacteria(100)	Sphingomonadales(100)	Sphingomonadaceae(100)	Porphyrobacter(86)	unclassified.Porphyrobacter
ASV01976	Bacteria(100)	Cyanobacteria(100)	Cyanobacteriia(100)	Synechococcales(100)	Cyanobiaceae(100)	Cyanobium_PCC-6307(98)	unclassified.Cyanobium_PCC-6307
ASV01977	Bacteria(100)	Bacteroidota(100)	Bacteroidia(100)	Flavobacteriales(100)	Flavobacteriaceae(100)	Flavobacterium(100)	unclassified.Flavobacterium
ASV01978	Bacteria(100)	Actinobacteriota(98)	Actinobacteria(97)	unclassified.Actinobacteria	unclassified.Actinobacteria	unclassified.Actinobacteria	unclassified.Actinobacteria
ASV01979	Bacteria(100)	Proteobacteria(100)	Gammaproteobacteria(100)	Burkholderiales(100)	MWH-UniP1_aquatic_group(100)	unclassified.MWH-UniP1_aquatic_group	unclassified.MWH-UniP1_aquatic_group
ASV01980	Bacteria(100)	Verrucomicrobiota(100)	Verrucomicrobiae(100)	Verrucomicrobiales(100)	Rubritaleaceae(100)	Luteolibacter(100)	unclassified.Luteolibacter
ASV01981	Bacteria(100)	Proteobacteria(100)	Alphaproteobacteria(100)	Sphingomonadales(99)	Sphingomonadaceae(99)	Porphyrobacter(95)	unclassified.Porphyrobacter
ASV01982	Bacteria(100)	Proteobacteria(100)	Alphaproteobacteria(100)	Sphingomonadales(100)	alfIV(100)	alfIV-B(100)	Pyxis(100)
ASV01983	Bacteria(100)	Actinobacteriota(100)	Actinobacteria(100)	Frankiales(100)	acI(100)	acI-A(100)	unclassified.acI-A
ASV01984	Bacteria(100)	Bacteroidota(100)	Bacteroidia(100)	Chitinophagales(100)	bacI(100)	bacI-A(100)	unclassified.bacI-A
ASV01985	Bacteria(100)	Cyanobacteria(100)	Cyanobacteriia(100)	Cyanobacteriales(100)	Nostocaceae(100)	Nostoc_PCC-7524(96)	unclassified.Nostoc_PCC-7524
ASV01986	Bacteria(100)	Planctomycetota(100)	Planctomycetes(100)	Pirellulales(100)	Pirellulaceae(100)	Pirellula(100)	unclassified.Pirellula
ASV01987	Bacteria(96)	Cyanobacteria(85)	Cyanobacteriia(85)	unclassified.Cyanobacteriia	unclassified.Cyanobacteriia	unclassified.Cyanobacteriia	unclassified.Cyanobacteriia
ASV01988	Bacteria(100)	Proteobacteria(100)	Alphaproteobacteria(100)	Sphingomonadales(100)	Sphingomonadaceae(100)	Porphyrobacter(100)	unclassified.Porphyrobacter
ASV01989	Bacteria(100)	Bacteroidota(100)	Bacteroidia(100)	Cytophagales(100)	Cytophagaceae(100)	Cytophaga(100)	unclassified.Cytophaga
ASV01990	Bacteria(100)	Actinobacteriota(100)	Actinobacteria(100)	Frankiales(100)	acI(100)	acI-A(97)	acI-A3(97)
ASV01991	Bacteria(100)	Planctomycetota(100)	Phycisphaerae(100)	Tepidisphaerales(100)	Tepidisphaeraceae(100)	unclassified.Tepidisphaeraceae	unclassified.Tepidisphaeraceae
ASV01992	Bacteria(100)	Proteobacteria(100)	Alphaproteobacteria(100)	Sphingomonadales(100)	Sphingomonadaceae(100)	Porphyrobacter(95)	unclassified.Porphyrobacter
ASV01993	Bacteria(100)	Proteobacteria(100)	Alphaproteobacteria(100)	Sphingomonadales(100)	Sphingomonadaceae(100)	Porphyrobacter(98)	unclassified.Porphyrobacter
ASV01994	Bacteria(100)	Bacteroidota(100)	Bacteroidia(100)	Flavobacteriales(100)	Weeksellaceae(100)	Chryseobacterium(100)	unclassified.Chryseobacterium
ASV01995	Bacteria(100)	Actinobacteriota(100)	Actinobacteria(100)	Micrococcales(100)	Luna1(100)	unclassified.Luna1	unclassified.Luna1
ASV01996	Bacteria(100)	Proteobacteria(100)	Alphaproteobacteria(100)	Sphingomonadales(100)	Sphingomonadaceae(100)	Sphingomonas(96)	unclassified.Sphingomonas
ASV01997	Bacteria(100)	Proteobacteria(100)	Gammaproteobacteria(100)	Pseudomonadales(100)	Moraxellaceae(100)	Acinetobacter(100)	unclassified.Acinetobacter
ASV01998	Bacteria(100)	Planctomycetota(100)	Phycisphaerae(100)	Phycisphaerales(100)	Phycisphaeraceae(100)	CL500-3(100)	unclassified.CL500-3
[truncated: 11,941 more rows]
