# Supplementary material for: Connectivity Loss in Experimental Pond Networks Leads to Biodiversity Loss in Microbial Metacommunities
Source: Glob Chang Biol. 2024 Dec 13;30(12):e70001. doi: 10.1111/gcb.70001 (PMC11645464; doi:10.1111/gcb.70001)
Supplement: Supplementary file 7 — Table S9. List of taxa assigned to the 18S ASV set. [file GCB-30-e70001-s005.xlsx]

## Sheet: eukaryota
Table S9. List of taxa assigned to the 18S ASV set.
ASV	rank0	rank1	rank2	rank3	rank4	rank5	rank6	rank7
ASV00001	Eukaryota(100)	Alveolata(100)	Ciliophora(100)	Spirotrichea(100)	Hypotrichia(100)	Halteriidae(100)	Halteria(100)	Halteria_grandinella(100)
ASV00002	Eukaryota(100)	Alveolata(100)	Ciliophora(100)	Spirotrichea(100)	Hypotrichia(100)	Halteriidae(100)	Halteriidae_unclassified(100)	Halteriidae_unclassified(100)
ASV00003	Eukaryota(100)	Archaeplastida(100)	Chlorophyta(100)	Chlorophyceae(100)	Sphaeropleales(100)	Sphaeropleales_X(100)	Ankyra(100)	Ankyra_judayi(100)
ASV00004	Eukaryota(100)	Alveolata(100)	Ciliophora(100)	Oligohymenophorea(100)	Scuticociliatia_2(100)	Scuticociliatia_2_X(100)	Cyclidium_3(100)	Cyclidium_glaucoma(100)
ASV00005	Eukaryota(100)	Archaeplastida(100)	Chlorophyta(100)	Chlorophyceae(100)	Chlamydomonadales(100)	Chlamydomonadales_X(100)	Chlamydomonas(100)	Chlamydomonas_reinhardtii(100)
ASV00006	Eukaryota(100)	Alveolata(100)	Ciliophora(100)	Spirotrichea(100)	Hypotrichia(100)	Halteriidae(100)	Halteria(100)	Halteria_grandinella(100)
ASV00007	Eukaryota(100)	Stramenopiles(100)	Opalozoa(100)	Bicoecea(100)	Bicoecea_unclassified(100)	Bicoecea_unclassified(100)	Bicoecea_unclassified(100)	Bicoecea_unclassified(100)
ASV00008	Eukaryota(100)	Archaeplastida(100)	Streptophyta(100)	Zygnemophyceae(100)	Zygnemophyceae_X(100)	Zygnemophyceae_XX(100)	Cosmarium(100)	Cosmarium_unclassified(100)
ASV00009	Eukaryota(100)	Archaeplastida(100)	Chlorophyta(100)	Chlorophyta_unclassified(100)	Chlorophyta_unclassified(100)	Chlorophyta_unclassified(100)	Chlorophyta_unclassified(100)	Chlorophyta_unclassified(100)
ASV00010	Eukaryota(100)	Archaeplastida(100)	Chlorophyta(100)	Chlorophyta_unclassified(100)	Chlorophyta_unclassified(100)	Chlorophyta_unclassified(100)	Chlorophyta_unclassified(100)	Chlorophyta_unclassified(100)
ASV00011	Eukaryota(100)	Stramenopiles(100)	Opalozoa(100)	Bicoecea(100)	Pseudodendromonadales(100)	Pseudodendromonadales_X(100)	Pseudodendromonadales_X_unclassified(100)	Pseudodendromonadales_X_unclassified(100)
ASV00012	Eukaryota(100)	Alveolata(100)	Ciliophora(100)	Spirotrichea(100)	Hypotrichia(100)	Oxytrichidae(100)	Stylonychia(100)	Stylonychia_unclassified(100)
ASV00013	Eukaryota(100)	Archaeplastida(100)	Chlorophyta(100)	Chlorophyceae(100)	Chaetophorales(100)	Chaetophorales_X(100)	Chaetophorales_X_unclassified(100)	Chaetophorales_X_unclassified(100)
ASV00014	Eukaryota(100)	Archaeplastida(100)	Chlorophyta(100)	Trebouxiophyceae(100)	Chlorellales(100)	Chlorellales_X(100)	Micractinium(100)	Micractinium_unclassified(100)
ASV00015	Eukaryota(100)	Alveolata(100)	Ciliophora(100)	Spirotrichea(100)	Hypotrichia(100)	Hypotrichia_unclassified(100)	Hypotrichia_unclassified(100)	Hypotrichia_unclassified(100)
ASV00016	Eukaryota(100)	Archaeplastida(100)	Chlorophyta(100)	Trebouxiophyceae(100)	Chlorellales(100)	Chlorellales_X(100)	Chlorellales_X_unclassified(100)	Chlorellales_X_unclassified(100)
ASV00017	Eukaryota(100)	Archaeplastida(100)	Chlorophyta(100)	Chlorophyceae(100)	Chlamydomonadales(100)	Chlamydomonadales_X(100)	Chlamydomonadales_X_unclassified(100)	Chlamydomonadales_X_unclassified(100)
ASV00018	Eukaryota(100)	Opisthokonta(100)	Fungi(100)	Cryptomycota(100)	Cryptomycotina(100)	Cryptomycotina_X(100)	Cryptomycotina_XX(100)	Cryptomycotina_XX_sp.(100)
ASV00019	Eukaryota(100)	Stramenopiles(100)	Ochrophyta(100)	Chrysophyceae(100)	Chrysophyceae_X(100)	Chrysophyceae_Clade-C(100)	Poteriospumella(100)	Poteriospumella_lacustris(100)
ASV00020	Eukaryota(100)	Alveolata(100)	Ciliophora(100)	Spirotrichea(100)	Hypotrichia(100)	Halteriidae(100)	Halteria(100)	Halteria_grandinella(100)
ASV00021	Eukaryota(100)	Stramenopiles(100)	Opalozoa(100)	Bicoecea(100)	Bicoecales(100)	Bicoecaceae(100)	Bicoecaceae_X(100)	Bicoecaceae_X_sp.(100)
ASV00022	Eukaryota(100)	Alveolata(100)	Ciliophora(100)	Oligohymenophorea(100)	Scuticociliatia_2(100)	Scuticociliatia_2_X(100)	Cyclidium_3(100)	Cyclidium_glaucoma(100)
ASV00023	Eukaryota(100)	Archaeplastida(100)	Chlorophyta(100)	Chlorophyceae(100)	Chlamydomonadales(100)	Chlamydomonadales_X(100)	Chlamydomonas(100)	Chlamydomonas_unclassified(100)
ASV00024	Eukaryota(100)	Alveolata(100)	Ciliophora(100)	Spirotrichea(100)	Hypotrichia(100)	Halteriidae(100)	Halteria(100)	Halteria_grandinella(100)
ASV00025	Eukaryota(100)	Rhizaria(100)	Cercozoa(100)	Filosa-Sarcomonadea(100)	Glissomonadida(100)	Glissomonadida_Clade-Y(100)	Glissomonadida_Clade-Y_X(100)	Glissomonadida_Clade-Y_X_sp.(100)
ASV00026	Eukaryota(100)	Alveolata(100)	Ciliophora(100)	Oligohymenophorea(100)	Scuticociliatia_2(100)	Scuticociliatia_2_X(100)	Cyclidium_3(100)	Cyclidium_glaucoma(100)
ASV00027	Eukaryota(100)	Opisthokonta(100)	Fungi(100)	Chytridiomycota(100)	Chytridiomycotina(100)	Chytridiomycotina_unclassified(100)	Chytridiomycotina_unclassified(100)	Chytridiomycotina_unclassified(100)
ASV00028	Eukaryota(100)	Stramenopiles(100)	Ochrophyta(100)	Chrysophyceae(100)	Chrysophyceae_X(100)	Chrysophyceae_Clade-F(100)	Paraphysomonas(100)	Paraphysomonas_vestita(100)
ASV00029	Eukaryota(100)	Alveolata(100)	Ciliophora(100)	Oligohymenophorea(100)	Hymenostomatia(100)	Tetrahymenida(100)	Tetrahymenida_unclassified(100)	Tetrahymenida_unclassified(100)
ASV00030	Eukaryota(100)	Opisthokonta(100)	Fungi(100)	Chytridiomycota(100)	Chytridiomycotina(100)	Chytridiomycetes(100)	Chytridiomycetes_unclassified(100)	Chytridiomycetes_unclassified(100)
ASV00031	Eukaryota(100)	Stramenopiles(100)	Ochrophyta(100)	Chrysophyceae(100)	Chrysophyceae_X(100)	Chrysophyceae_Clade-F(100)	Chrysophyceae_Clade-F_unclassified(100)	Chrysophyceae_Clade-F_unclassified(100)
ASV00032	Eukaryota(100)	Archaeplastida(100)	Chlorophyta(100)	Trebouxiophyceae(100)	Chlorellales(100)	Chlorellales_X(100)	Micractinium(100)	Micractinium_unclassified(100)
ASV00033	Eukaryota(100)	Hacrobia(100)	Centroheliozoa(100)	Centroheliozoa_X(100)	Pterocystida(100)	Pterocystidae(100)	Pterocystis(100)	Pterocystis_sp.(100)
ASV00034	Eukaryota(100)	Rhizaria(100)	Cercozoa(100)	Filosa-Sarcomonadea(100)	Glissomonadida(100)	Glissomonadida_Clade-Y(100)	Glissomonadida_Clade-Y_X(100)	Glissomonadida_Clade-Y_X_sp.(100)
ASV00035	Eukaryota(100)	Archaeplastida(100)	Chlorophyta(100)	Chlorophyta_unclassified(100)	Chlorophyta_unclassified(100)	Chlorophyta_unclassified(100)	Chlorophyta_unclassified(100)	Chlorophyta_unclassified(100)
ASV00036	Eukaryota(100)	Alveolata(100)	Ciliophora(100)	Spirotrichea(100)	Hypotrichia(100)	Halteriidae(100)	Halteriidae_unclassified(100)	Halteriidae_unclassified(100)
ASV00037	Eukaryota(100)	Opisthokonta(100)	Choanoflagellida(100)	Choanoflagellatea(100)	Craspedida(100)	Salpingoecidae_Group_C1(100)	Salpingoecidae_Group_C1_X(100)	Salpingoecidae_Group_C1_X_sp.(100)
ASV00038	Eukaryota(100)	Archaeplastida(100)	Chlorophyta(100)	Chlorophyceae(100)	Sphaeropleales(100)	Sphaeropleales_X(100)	Ankyra(100)	Ankyra_judayi(100)
ASV00039	Eukaryota(100)	Archaeplastida(100)	Chlorophyta(100)	Chlorophyta_unclassified(100)	Chlorophyta_unclassified(100)	Chlorophyta_unclassified(100)	Chlorophyta_unclassified(100)	Chlorophyta_unclassified(100)
ASV00040	Eukaryota(100)	Alveolata(100)	Ciliophora(100)	Spirotrichea(100)	Strombidiida_A(100)	Strombidiida_A_X(100)	Strombidiida_A_XX(100)	Strombidiida_A_XX_sp.(100)
ASV00041	Eukaryota(100)	Alveolata(100)	Ciliophora(100)	Spirotrichea(100)	Hypotrichia(100)	Oxytrichidae(100)	Sterkiella(100)	Sterkiella_nova(100)
ASV00042	Eukaryota(100)	Alveolata(100)	Ciliophora(100)	Spirotrichea(100)	Hypotrichia(100)	Hypotrichia_unclassified(100)	Hypotrichia_unclassified(100)	Hypotrichia_unclassified(100)
ASV00043	Eukaryota(100)	Alveolata(100)	Ciliophora(100)	Spirotrichea(100)	Hypotrichia(100)	Oxytrichidae(100)	Stylonychia(100)	Stylonychia_unclassified(100)
ASV00044	Eukaryota(100)	Alveolata(100)	Ciliophora(100)	Oligohymenophorea(100)	Scuticociliatia_2(100)	Scuticociliatia_2_X(100)	Cyclidium_3(100)	Cyclidium_glaucoma(100)
ASV00045	Eukaryota(100)	Alveolata(100)	Ciliophora(100)	Spirotrichea(100)	Hypotrichia(100)	Halteriidae(100)	Halteria(100)	Halteria_grandinella(100)
ASV00046	Eukaryota(100)	Stramenopiles(100)	Ochrophyta(100)	Chrysophyceae(100)	Chrysophyceae_X(100)	Chrysophyceae_Clade-C(100)	Poterioochromonas(100)	Poterioochromonas_malhamensis(100)
ASV00047	Eukaryota(100)	Alveolata(100)	Ciliophora(100)	Oligohymenophorea(100)	Hymenostomatia(100)	Tetrahymenida(100)	Tetrahymenida_unclassified(100)	Tetrahymenida_unclassified(100)
ASV00048	Eukaryota(100)	Alveolata(100)	Ciliophora(100)	Spirotrichea(100)	Hypotrichia(100)	Oxytrichidae(100)	Stylonychia(100)	Stylonychia_unclassified(100)
ASV00049	Eukaryota(100)	Alveolata(100)	Ciliophora(100)	Spirotrichea(100)	Hypotrichia(100)	Hypotrichia_unclassified(100)	Hypotrichia_unclassified(100)	Hypotrichia_unclassified(100)
ASV00050	Eukaryota(100)	Archaeplastida(100)	Chlorophyta(100)	Chlorophyceae(100)	Chlamydomonadales(100)	Chlamydomonadales_X(100)	Chlamydomonadales_X_unclassified(100)	Chlamydomonadales_X_unclassified(100)
ASV00051	Eukaryota(100)	Archaeplastida(100)	Chlorophyta(100)	Trebouxiophyceae(100)	Chlorellales(100)	Chlorellales_X(100)	Chlorellales_X_unclassified(100)	Chlorellales_X_unclassified(100)
ASV00052	Eukaryota(100)	Archaeplastida(100)	Chlorophyta(100)	Chlorophyceae(100)	Chaetophorales(100)	Chaetophorales_X(100)	Stigeoclonium(100)	Stigeoclonium_unclassified(100)
ASV00053	Eukaryota(100)	Archaeplastida(100)	Chlorophyta(100)	Chlorophyta_unclassified(100)	Chlorophyta_unclassified(100)	Chlorophyta_unclassified(100)	Chlorophyta_unclassified(100)	Chlorophyta_unclassified(100)
ASV00054	Eukaryota(100)	Opisthokonta(100)	Fungi(100)	Fungi_unclassified(100)	Fungi_unclassified(100)	Fungi_unclassified(100)	Fungi_unclassified(100)	Fungi_unclassified(100)
ASV00055	Eukaryota(100)	Archaeplastida(100)	Chlorophyta(100)	Trebouxiophyceae(100)	Chlorellales(100)	Chlorellales_X(100)	Chlorellales_X_unclassified(100)	Chlorellales_X_unclassified(100)
ASV00056	Eukaryota(100)	Alveolata(100)	Ciliophora(100)	Spirotrichea(100)	Euplotia(100)	Aspidiscidae(100)	Aspidisca(100)	Aspidisca_sp.(100)
ASV00057	Eukaryota(100)	Alveolata(100)	Ciliophora(100)	Spirotrichea(100)	Hypotrichia(100)	Hypotrichia_unclassified(100)	Hypotrichia_unclassified(100)	Hypotrichia_unclassified(100)
ASV00058	Eukaryota(100)	Archaeplastida(100)	Chlorophyta(100)	Chlorophyceae(100)	Chlamydomonadales(100)	Chlamydomonadales_X(100)	Chlamydomonadales_X_unclassified(100)	Chlamydomonadales_X_unclassified(100)
ASV00059	Eukaryota(100)	Alveolata(100)	Alveolata_unclassified(100)	Alveolata_unclassified(100)	Alveolata_unclassified(100)	Alveolata_unclassified(100)	Alveolata_unclassified(100)	Alveolata_unclassified(100)
ASV00060	Eukaryota(100)	Alveolata(100)	Ciliophora(100)	Spirotrichea(100)	Hypotrichia(100)	Hypotrichia_unclassified(100)	Hypotrichia_unclassified(100)	Hypotrichia_unclassified(100)
ASV00061	Eukaryota(100)	Archaeplastida(100)	Chlorophyta(100)	Chlorophyta_unclassified(100)	Chlorophyta_unclassified(100)	Chlorophyta_unclassified(100)	Chlorophyta_unclassified(100)	Chlorophyta_unclassified(100)
ASV00062	Eukaryota(100)	Archaeplastida(100)	Chlorophyta(100)	Chlorophyceae(100)	Sphaeropleales(100)	Sphaeropleales_X(100)	Scenedesmus(100)	Scenedesmus_obliquus(100)
ASV00063	Eukaryota(100)	Archaeplastida(100)	Chlorophyta(100)	Chlorophyceae(100)	Sphaeropleales(100)	Selenastraceae(100)	Monoraphidium(100)	Monoraphidium_dybowskii(100)
ASV00064	Eukaryota(100)	Opisthokonta(100)	Fungi(100)	Cryptomycota(100)	Cryptomycotina(100)	Cryptomycotina_X(100)	Cryptomycotina_XX(100)	Cryptomycotina_XX_sp.(100)
ASV00065	Eukaryota(100)	Stramenopiles(100)	Ochrophyta(100)	Chrysophyceae(100)	Chrysophyceae_X(100)	Chrysophyceae_Clade-F(100)	Chrysophyceae_Clade-F_unclassified(100)	Chrysophyceae_Clade-F_unclassified(100)
ASV00066	Eukaryota(100)	Opisthokonta(100)	Opisthokonta_unclassified(100)	Opisthokonta_unclassified(100)	Opisthokonta_unclassified(100)	Opisthokonta_unclassified(100)	Opisthokonta_unclassified(100)	Opisthokonta_unclassified(100)
ASV00067	Eukaryota(100)	Stramenopiles(100)	Ochrophyta(100)	Bacillariophyta(100)	Bacillariophyta_X(100)	Polar-centric-Mediophyceae(100)	Polar-centric-Mediophyceae_unclassified(100)	Polar-centric-Mediophyceae_unclassified(100)
ASV00068	Eukaryota(100)	Stramenopiles(100)	Ochrophyta(100)	Chrysophyceae(100)	Chrysophyceae_X(100)	Chrysophyceae_Clade-E(100)	Chrysophyceae_Clade-E_X(100)	Chrysophyceae_Clade-E_X_sp.(100)
ASV00069	Eukaryota(100)	Alveolata(100)	Ciliophora(100)	Spirotrichea(100)	Hypotrichia(100)	Hypotrichia_unclassified(100)	Hypotrichia_unclassified(100)	Hypotrichia_unclassified(100)
ASV00070	Eukaryota(100)	Opisthokonta(100)	Choanoflagellida(100)	Choanoflagellatea(100)	Craspedida(100)	Salpingoecidae_Group_C1(100)	Salpingoecidae_Group_C1_X(100)	Salpingoecidae_Group_C1_X_sp.(100)
ASV00071	Eukaryota(100)	Opisthokonta(100)	Opisthokonta_unclassified(100)	Opisthokonta_unclassified(100)	Opisthokonta_unclassified(100)	Opisthokonta_unclassified(100)	Opisthokonta_unclassified(100)	Opisthokonta_unclassified(100)
ASV00072	Eukaryota(100)	Stramenopiles(100)	Ochrophyta(100)	Chrysophyceae(100)	Chrysophyceae_X(100)	Chrysophyceae_Clade-C(100)	Spumella(100)	Spumella_sp.(100)
ASV00073	Eukaryota(100)	Hacrobia(100)	Cryptophyta(100)	Cryptophyceae(100)	Cryptomonadales(100)	Cryptomonadales_X(100)	Komma(100)	Komma_caudata(100)
ASV00074	Eukaryota(100)	Stramenopiles(100)	Opalozoa(100)	Bicoecea(100)	Bicoecea_unclassified(100)	Bicoecea_unclassified(100)	Bicoecea_unclassified(100)	Bicoecea_unclassified(100)
ASV00075	Eukaryota(100)	Alveolata(100)	Ciliophora(100)	Spirotrichea(100)	Hypotrichia(100)	Halteriidae(100)	Halteria(100)	Halteria_grandinella(100)
ASV00076	Eukaryota(100)	Opisthokonta(100)	Fungi(100)	Chytridiomycota(100)	Chytridiomycotina(100)	Chytridiomycetes(100)	Chytridiomycetes_unclassified(100)	Chytridiomycetes_unclassified(100)
ASV00077	Eukaryota(100)	Archaeplastida(100)	Chlorophyta(100)	Trebouxiophyceae(100)	Chlorellales(100)	Chlorellales_X(100)	Chlorellales_X_unclassified(100)	Chlorellales_X_unclassified(100)
ASV00078	Eukaryota(100)	Alveolata(100)	Ciliophora(100)	Spirotrichea(100)	Hypotrichia(100)	Halteriidae(100)	Halteriidae_unclassified(100)	Halteriidae_unclassified(100)
ASV00079	Eukaryota(100)	Alveolata(100)	Ciliophora(100)	Spirotrichea(100)	Hypotrichia(100)	Oxytrichidae(100)	Stylonychia(100)	Stylonychia_unclassified(100)
ASV00080	Eukaryota(100)	Archaeplastida(100)	Chlorophyta(100)	Trebouxiophyceae(100)	Chlorellales(100)	Chlorellales_X(100)	Chlorellales_X_unclassified(100)	Chlorellales_X_unclassified(100)
ASV00081	Eukaryota(100)	Stramenopiles(100)	Opalozoa(100)	Bicoecea(100)	Bicoecales(100)	Bicoecaceae(100)	Bicosoeca(100)	Bicosoeca_petiolata(100)
ASV00082	Eukaryota(100)	Archaeplastida(100)	Chlorophyta(100)	Chlorophyceae(100)	Sphaeropleales(100)	Sphaeropleales_X(100)	Ankyra(100)	Ankyra_judayi(100)
ASV00083	Eukaryota(100)	Opisthokonta(100)	Fungi(100)	Chytridiomycota(100)	Chytridiomycotina(100)	Chytridiomycotina_X(100)	Chytridiomycotina_XX(100)	Chytridiomycotina_XX_sp.(100)
ASV00084	Eukaryota(100)	Archaeplastida(100)	Chlorophyta(100)	Chlorophyceae(100)	Chlamydomonadales(100)	Chlamydomonadales_X(100)	Chlamydomonadales_X_unclassified(100)	Chlamydomonadales_X_unclassified(100)
ASV00085	Eukaryota(100)	Stramenopiles(100)	Ochrophyta(100)	Chrysophyceae(100)	Chrysophyceae_X(100)	Chrysophyceae_Clade-C(100)	Poterioochromonas(100)	Poterioochromonas_malhamensis(100)
ASV00086	Eukaryota(100)	Opisthokonta(100)	Fungi(100)	Fungi_unclassified(100)	Fungi_unclassified(100)	Fungi_unclassified(100)	Fungi_unclassified(100)	Fungi_unclassified(100)
ASV00087	Eukaryota(100)	Stramenopiles(100)	Opalozoa(100)	Bicoecea(100)	Bicoecales(100)	Bicoecaceae(100)	Bicoecaceae_X(100)	Bicoecaceae_X_sp.(100)
ASV00088	Eukaryota(100)	Alveolata(100)	Ciliophora(100)	Spirotrichea(100)	Choreotrichida(100)	Strobilidiidae_J(100)	Strobilidiidae_J_X(100)	Strobilidiidae_J_X_sp.(100)
ASV00089	Eukaryota(100)	Stramenopiles(100)	Ochrophyta(100)	Chrysophyceae(100)	Chrysophyceae_X(100)	Chrysophyceae_XX(100)	Chrysophyceae_XXX(100)	Chrysophyceae_XXX_sp.(100)
ASV00090	Eukaryota(100)	Opisthokonta(100)	Fungi(100)	Chytridiomycota(100)	Chytridiomycotina(100)	Chytridiomycetes(100)	Rhyzophidiales_X(100)	Rhyzophidiales_X_sp.(100)
ASV00091	Eukaryota(100)	Alveolata(100)	Ciliophora(100)	Spirotrichea(100)	Choreotrichida(100)	Choreotrichida_unclassified(100)	Choreotrichida_unclassified(100)	Choreotrichida_unclassified(100)
ASV00092	Eukaryota(100)	Archaeplastida(100)	Chlorophyta(100)	Chlorophyceae(100)	Sphaeropleales(100)	Sphaeropleales_X(100)	Ankyra(100)	Ankyra_judayi(100)
ASV00093	Eukaryota(100)	Alveolata(100)	Ciliophora(100)	Oligohymenophorea(100)	Hymenostomatia(100)	Tetrahymenida(100)	Tetrahymenida_unclassified(100)	Tetrahymenida_unclassified(100)
ASV00094	Eukaryota(100)	Archaeplastida(100)	Chlorophyta(100)	Chlorophyceae(100)	Sphaeropleales(100)	Sphaeropleales_X(100)	Ankyra(100)	Ankyra_judayi(100)
ASV00095	Eukaryota(100)	Alveolata(100)	Ciliophora(100)	Spirotrichea(100)	Hypotrichia(100)	Halteriidae(100)	Halteria(100)	Halteria_grandinella(100)
ASV00096	Eukaryota(100)	Stramenopiles(100)	Opalozoa(100)	Bicoecea(100)	Bicoecea_unclassified(100)	Bicoecea_unclassified(100)	Bicoecea_unclassified(100)	Bicoecea_unclassified(100)
ASV00097	Eukaryota(100)	Alveolata(100)	Ciliophora(100)	Oligohymenophorea(100)	Scuticociliatia_2(100)	Scuticociliatia_2_X(100)	Cyclidium_3(100)	Cyclidium_glaucoma(100)
ASV00098	Eukaryota(100)	Alveolata(100)	Chrompodellids(100)	Colpodellidea(100)	Colpodellida(100)	Alphamonaceae(100)	Aphamonas(100)	Aphamonas_edax(100)
ASV00099	Eukaryota(100)	Alveolata(100)	Ciliophora(100)	Prostomatea_1(100)	Prostomatea_1_X(100)	Colepidae(100)	Coleps(100)	Coleps_hirtus(100)
ASV00100	Eukaryota(100)	Alveolata(100)	Ciliophora(100)	Spirotrichea(100)	Hypotrichia(100)	Hypotrichia_unclassified(100)	Hypotrichia_unclassified(100)	Hypotrichia_unclassified(100)
ASV00101	Eukaryota(100)	Alveolata(100)	Ciliophora(100)	Spirotrichea(100)	Hypotrichia(100)	Oxytrichidae(100)	Stylonychia(100)	Stylonychia_unclassified(100)
ASV00102	Eukaryota(100)	Archaeplastida(100)	Chlorophyta(100)	Chlorophyceae(100)	Chlamydomonadales(100)	Chlamydomonadales_X(100)	Chlamydomonas(100)	Chlamydomonas_unclassified(100)
ASV00103	Eukaryota(100)	Archaeplastida(100)	Chlorophyta(100)	Chlorophyceae(100)	Sphaeropleales(100)	Sphaeropleales_X(100)	Ankyra(100)	Ankyra_judayi(100)
ASV00104	Eukaryota(100)	Alveolata(100)	Ciliophora(100)	Oligohymenophorea(100)	Scuticociliatia_2(100)	Scuticociliatia_2_X(100)	Cyclidium_3(100)	Cyclidium_glaucoma(100)
ASV00105	Eukaryota(100)	Alveolata(100)	Ciliophora(100)	Spirotrichea(100)	Hypotrichia(100)	Halteriidae(100)	Halteriidae_unclassified(100)	Halteriidae_unclassified(100)
ASV00106	Eukaryota(100)	Alveolata(100)	Chrompodellids(100)	Colpodellidea(100)	Colpodellida(100)	Alphamonaceae(100)	Aphamonas(100)	Aphamonas_edax(100)
ASV00107	Eukaryota(100)	Rhizaria(100)	Cercozoa(100)	Endomyxa(100)	Vampyrellida(100)	sm27-lineage(100)	sm27-lineage_X(100)	sm27-lineage_X_sp.(100)
ASV00108	Eukaryota(100)	Archaeplastida(100)	Chlorophyta(100)	Chlorophyceae(100)	Sphaeropleales(100)	Sphaeropleales_X(100)	Ankyra(100)	Ankyra_judayi(100)
ASV00109	Eukaryota(100)	Hacrobia(100)	Centroheliozoa(100)	Centroheliozoa_X(100)	Pterocystida(100)	Pterocystidae(100)	Pterocystis(100)	Pterocystis_sp.(100)
ASV00110	Eukaryota(100)	Opisthokonta(100)	Fungi(100)	Blastocladiomycota(100)	Blastocladiomycotina(100)	Blastocladiomycetes(100)	Blastocladiomycetes_unclassified(100)	Blastocladiomycetes_unclassified(100)
ASV00111	Eukaryota(100)	Archaeplastida(100)	Chlorophyta(100)	Chlorophyceae(100)	Chlamydomonadales(100)	Chlamydomonadales_X(100)	Chlorochytrium(100)	Chlorochytrium_lemnae(100)
ASV00112	Eukaryota(100)	Archaeplastida(100)	Chlorophyta(100)	Chlorophyceae(100)	Chlamydomonadales(100)	Chlamydomonadales_X(100)	Chlamydomonadales_X_unclassified(100)	Chlamydomonadales_X_unclassified(100)
ASV00113	Eukaryota(100)	Archaeplastida(100)	Chlorophyta(100)	Trebouxiophyceae(100)	Chlorellales(100)	Chlorellales_X(100)	Chlorellales_X_unclassified(100)	Chlorellales_X_unclassified(100)
ASV00114	Eukaryota(100)	Archaeplastida(100)	Chlorophyta(100)	Chlorophyceae(100)	Sphaeropleales(100)	Sphaeropleales_X(100)	Desmodesmus(100)	Desmodesmus_communis(100)
ASV00115	Eukaryota(100)	Stramenopiles(100)	Ochrophyta(100)	Bacillariophyta(100)	Bacillariophyta_X(100)	Polar-centric-Mediophyceae(100)	Acanthoceras(100)	Acanthoceras_sp.(100)
ASV00116	Eukaryota(100)	Alveolata(100)	Ciliophora(100)	Spirotrichea(100)	Hypotrichia(100)	Oxytrichidae(100)	Oxytricha(100)	Oxytricha_granulifera(100)
ASV00117	Eukaryota(100)	Alveolata(100)	Ciliophora(100)	Spirotrichea(100)	Hypotrichia(100)	Halteriidae(100)	Halteria(100)	Halteria_grandinella(100)
ASV00118	Eukaryota(100)	Archaeplastida(100)	Chlorophyta(100)	Chlorophyceae(100)	Sphaeropleales(100)	Sphaeropleales_X(100)	Ankyra(100)	Ankyra_judayi(100)
ASV00119	Eukaryota(100)	Alveolata(100)	Ciliophora(100)	Oligohymenophorea(100)	Scuticociliatia_2(100)	Scuticociliatia_2_X(100)	Cyclidium_3(100)	Cyclidium_glaucoma(100)
ASV00120	Eukaryota(100)	Alveolata(100)	Ciliophora(100)	Spirotrichea(100)	Hypotrichia(100)	Hypotrichia_unclassified(100)	Hypotrichia_unclassified(100)	Hypotrichia_unclassified(100)
ASV00121	Eukaryota(100)	Stramenopiles(100)	Opalozoa(100)	Bicoecea(100)	Bicoecales(100)	Bicoecaceae(100)	Bicosoeca(100)	Bicosoeca_petiolata(100)
ASV00122	Eukaryota(100)	Opisthokonta(100)	Opisthokonta_unclassified(100)	Opisthokonta_unclassified(100)	Opisthokonta_unclassified(100)	Opisthokonta_unclassified(100)	Opisthokonta_unclassified(100)	Opisthokonta_unclassified(100)
ASV00123	Eukaryota(100)	Opisthokonta(100)	Opisthokonta_unclassified(100)	Opisthokonta_unclassified(100)	Opisthokonta_unclassified(100)	Opisthokonta_unclassified(100)	Opisthokonta_unclassified(100)	Opisthokonta_unclassified(100)
ASV00124	Eukaryota(100)	Archaeplastida(100)	Chlorophyta(100)	Chlorophyceae(100)	Chlamydomonadales(100)	Chlamydomonadales_X(100)	Chlamydomonadales_X_unclassified(100)	Chlamydomonadales_X_unclassified(100)
ASV00125	Eukaryota(100)	Stramenopiles(100)	Ochrophyta(100)	Chrysophyceae(100)	Chrysophyceae_X(100)	Chrysophyceae_Clade-C(100)	Chromulinospumella(100)	Chromulinospumella_sphaerica(100)
ASV00126	Eukaryota(100)	Alveolata(100)	Ciliophora(100)	Spirotrichea(100)	Hypotrichia(100)	Hypotrichia_unclassified(100)	Hypotrichia_unclassified(100)	Hypotrichia_unclassified(100)
ASV00127	Eukaryota(100)	Alveolata(100)	Ciliophora(100)	Spirotrichea(100)	Hypotrichia(100)	Halteriidae(100)	Halteria(100)	Halteria_grandinella(100)
ASV00128	Eukaryota(100)	Opisthokonta(100)	Choanoflagellida(100)	Choanoflagellatea(100)	Choanoflagellatea_unclassified(100)	Choanoflagellatea_unclassified(100)	Choanoflagellatea_unclassified(100)	Choanoflagellatea_unclassified(100)
ASV00129	Eukaryota(100)	Opisthokonta(100)	Fungi(100)	Chytridiomycota(100)	Chytridiomycotina(100)	Chytridiomycetes(100)	Chytridiomycetes_unclassified(100)	Chytridiomycetes_unclassified(100)
ASV00130	Eukaryota(100)	Archaeplastida(100)	Chlorophyta(100)	Chlorophyceae(100)	Sphaeropleales(100)	Sphaeropleales_X(100)	Desmodesmus(100)	Desmodesmus_communis(100)
ASV00131	Eukaryota(100)	Stramenopiles(100)	Opalozoa(100)	Bicoecea(100)	Bicoecea_unclassified(100)	Bicoecea_unclassified(100)	Bicoecea_unclassified(100)	Bicoecea_unclassified(100)
ASV00132	Eukaryota(100)	Alveolata(100)	Ciliophora(100)	Spirotrichea(100)	Hypotrichia(100)	Oxytrichidae(100)	Sterkiella(100)	Sterkiella_nova(100)
ASV00133	Eukaryota(100)	Alveolata(100)	Ciliophora(100)	Oligohymenophorea(100)	Hymenostomatia(100)	Tetrahymenida(100)	Tetrahymenida_unclassified(100)	Tetrahymenida_unclassified(100)
ASV00134	Eukaryota(100)	Archaeplastida(100)	Chlorophyta(100)	Ulvophyceae(100)	Ulotrichales(100)	Ulotrichales_X(100)	Ulothrix(100)	Ulothrix_fimbriata(100)
ASV00135	Eukaryota(100)	Rhizaria(100)	Cercozoa(100)	Filosa-Sarcomonadea(100)	Cercomonadida(100)	Paracercomonadidae(100)	Paracercomonas(100)	Paracercomonas_sp.(100)
ASV00136	Eukaryota(100)	Opisthokonta(100)	Fungi(100)	Cryptomycota(100)	Cryptomycotina(100)	Cryptomycotina_X(100)	Cryptomycotina_XX(100)	Cryptomycotina_XX_sp.(100)
ASV00137	Eukaryota(100)	Hacrobia(100)	Cryptophyta(100)	Cryptophyceae(100)	Goniomonadales(100)	Goniomonadales_X(100)	Goniomonas(100)	Goniomonas_sp.(100)
ASV00138	Eukaryota(100)	Alveolata(100)	Ciliophora(100)	Spirotrichea(100)	Hypotrichia(100)	Halteriidae(100)	Halteria(100)	Halteria_grandinella(100)
ASV00139	Eukaryota(100)	Opisthokonta(100)	Fungi(100)	Fungi_unclassified(100)	Fungi_unclassified(100)	Fungi_unclassified(100)	Fungi_unclassified(100)	Fungi_unclassified(100)
ASV00140	Eukaryota(100)	Alveolata(100)	Ciliophora(100)	Spirotrichea(100)	Hypotrichia(100)	Halteriidae(100)	Halteria(100)	Halteria_grandinella(100)
ASV00141	Eukaryota(100)	Stramenopiles(100)	Ochrophyta(100)	Chrysophyceae(100)	Chrysophyceae_X(100)	Chrysophyceae_Clade-C(100)	Spumella(100)	Spumella_sp.(100)
ASV00142	Eukaryota(100)	Rhizaria(100)	Cercozoa(100)	Filosa-Thecofilosea(100)	Tectofilosida(100)	Pseudodifflugiidae(100)	Pseudodifflugia(100)	Pseudodifflugia_gracilis(100)
ASV00143	Eukaryota(100)	Archaeplastida(100)	Chlorophyta(100)	Chlorophyceae(100)	Chaetophorales(100)	Chaetophorales_X(100)	Chaetophorales_X_unclassified(100)	Chaetophorales_X_unclassified(100)
ASV00144	Eukaryota(100)	Alveolata(100)	Ciliophora(100)	Colpodea(100)	Colpodea_X(100)	Cyrtolophosidida(100)	Cyrtolophosis(100)	Cyrtolophosis_unclassified(100)
ASV00145	Eukaryota(100)	Stramenopiles(100)	Ochrophyta(100)	Chrysophyceae(100)	Chrysophyceae_X(100)	Chrysophyceae_Clade-F(100)	Chrysophyceae_Clade-F_unclassified(100)	Chrysophyceae_Clade-F_unclassified(100)
ASV00146	Eukaryota(100)	Alveolata(100)	Ciliophora(100)	Spirotrichea(100)	Hypotrichia(100)	Hypotrichia_unclassified(100)	Hypotrichia_unclassified(100)	Hypotrichia_unclassified(100)
ASV00147	Eukaryota(100)	Opisthokonta(100)	Fungi(100)	Cryptomycota(100)	Cryptomycotina(100)	Cryptomycotina_X(100)	Cryptomycotina_XX(100)	Cryptomycotina_XX_sp.(100)
ASV00148	Eukaryota(100)	Alveolata(100)	Ciliophora(100)	Spirotrichea(100)	Hypotrichia(100)	Urostylidae(100)	Uroleptus(100)	Uroleptus_unclassified(100)
ASV00149	Eukaryota(100)	Alveolata(100)	Ciliophora(100)	Spirotrichea(100)	Strombidiida_A(100)	Strombidiida_A_X(100)	Strombidiida_A_XX(100)	Strombidiida_A_XX_sp.(100)
ASV00150	Eukaryota(100)	Stramenopiles(100)	Ochrophyta(100)	Bacillariophyta(100)	Bacillariophyta_X(100)	Polar-centric-Mediophyceae(100)	Stephanodiscus(100)	Stephanodiscus_unclassified(100)
ASV00151	Eukaryota(100)	Archaeplastida(100)	Chlorophyta(100)	Trebouxiophyceae(100)	Chlorellales(100)	Chlorellales_X(100)	Chlorellales_X_unclassified(100)	Chlorellales_X_unclassified(100)
ASV00152	Eukaryota(100)	Opisthokonta(100)	Fungi(100)	Fungi_unclassified(100)	Fungi_unclassified(100)	Fungi_unclassified(100)	Fungi_unclassified(100)	Fungi_unclassified(100)
ASV00153	Eukaryota(100)	Stramenopiles(100)	Ochrophyta(100)	Chrysophyceae(100)	Chrysophyceae_X(100)	Chrysophyceae_Clade-C(100)	Poteriospumella(100)	Poteriospumella_lacustris(100)
ASV00154	Eukaryota(100)	Opisthokonta(100)	Choanoflagellida(100)	Choanoflagellatea(100)	Choanoflagellatea_unclassified(100)	Choanoflagellatea_unclassified(100)	Choanoflagellatea_unclassified(100)	Choanoflagellatea_unclassified(100)
ASV00155	Eukaryota(100)	Stramenopiles(100)	Opalozoa(100)	Bicoecea(100)	Bicoecea_unclassified(100)	Bicoecea_unclassified(100)	Bicoecea_unclassified(100)	Bicoecea_unclassified(100)
ASV00156	Eukaryota(100)	Stramenopiles(100)	Ochrophyta(100)	Chrysophyceae(100)	Chrysophyceae_X(100)	Chrysophyceae_Clade-E(100)	Chrysophyceae_Clade-E_X(100)	Chrysophyceae_Clade-E_X_sp.(100)
ASV00157	Eukaryota(100)	Archaeplastida(100)	Chlorophyta(100)	Chlorophyceae(100)	Chlamydomonadales(100)	Chlamydomonadales_X(100)	Chlamydomonadales_X_unclassified(100)	Chlamydomonadales_X_unclassified(100)
ASV00158	Eukaryota(100)	Stramenopiles(100)	Ochrophyta(100)	Bacillariophyta(100)	Bacillariophyta_X(100)	Raphid-pennate(100)	Raphid-pennate_unclassified(100)	Raphid-pennate_unclassified(100)
ASV00159	Eukaryota(100)	Archaeplastida(100)	Streptophyta(100)	Zygnemophyceae(100)	Zygnemophyceae_X(100)	Zygnemophyceae_XX(100)	Cosmarium(100)	Cosmarium_unclassified(100)
ASV00160	Eukaryota(100)	Hacrobia(100)	Cryptophyta(100)	Cryptophyceae(100)	Goniomonadales(100)	Goniomonadales_X(100)	Goniomonas(100)	Goniomonas_sp.(100)
ASV00161	Eukaryota(100)	Archaeplastida(100)	Chlorophyta(100)	Chlorophyta_unclassified(100)	Chlorophyta_unclassified(100)	Chlorophyta_unclassified(100)	Chlorophyta_unclassified(100)	Chlorophyta_unclassified(100)
ASV00162	Eukaryota(100)	Archaeplastida(100)	Chlorophyta(100)	Chlorophyceae(100)	Chlamydomonadales(100)	Chlamydomonadales_X(100)	Chlamydomonadales_X_unclassified(100)	Chlamydomonadales_X_unclassified(100)
ASV00163	Eukaryota(100)	Stramenopiles(100)	Pseudofungi(100)	Oomycota(100)	Oomycota_X(100)	Peronosporales(100)	Pythium(100)	Pythium_insidiosum(100)
ASV00164	Eukaryota(100)	Alveolata(100)	Ciliophora(100)	Oligohymenophorea(100)	Scuticociliatia_2(100)	Scuticociliatia_2_X(100)	Cyclidium_3(100)	Cyclidium_glaucoma(100)
ASV00165	Eukaryota(100)	Stramenopiles(100)	Ochrophyta(100)	Chrysophyceae(100)	Chrysophyceae_X(100)	Chrysophyceae_Clade-E(100)	Chrysophyceae_Clade-E_X(100)	Chrysophyceae_Clade-E_X_sp.(100)
ASV00166	Eukaryota(100)	Alveolata(100)	Ciliophora(100)	Oligohymenophorea(100)	Scuticociliatia_2(100)	Scuticociliatia_2_X(100)	Cyclidium_3(100)	Cyclidium_glaucoma(100)
ASV00167	Eukaryota(100)	Archaeplastida(100)	Chlorophyta(100)	Chlorophyceae(100)	Sphaeropleales(100)	Sphaeropleales_X(100)	Ankyra(100)	Ankyra_judayi(100)
ASV00168	Eukaryota(100)	Alveolata(100)	Ciliophora(100)	Spirotrichea(100)	Hypotrichia(100)	Halteriidae(100)	Halteria(100)	Halteria_grandinella(100)
ASV00169	Eukaryota(100)	Stramenopiles(100)	Opalozoa(100)	Bicoecea(100)	Bicoecea_unclassified(100)	Bicoecea_unclassified(100)	Bicoecea_unclassified(100)	Bicoecea_unclassified(100)
ASV00170	Eukaryota(100)	Alveolata(100)	Ciliophora(100)	Oligohymenophorea(100)	Scuticociliatia_2(100)	Scuticociliatia_2_X(100)	Cyclidium_3(100)	Cyclidium_glaucoma(100)
ASV00171	Eukaryota(100)	Archaeplastida(100)	Chlorophyta(100)	Chlorophyceae(100)	Sphaeropleales(100)	Sphaeropleales_X(100)	Scenedesmus(100)	Scenedesmus_obliquus(100)
ASV00172	Eukaryota(100)	Opisthokonta(100)	Fungi(100)	Chytridiomycota(100)	Chytridiomycotina(100)	Chytridiomycetes(100)	Chytridiomycetes_unclassified(100)	Chytridiomycetes_unclassified(100)
ASV00173	Eukaryota(100)	Alveolata(100)	Ciliophora(100)	Oligohymenophorea(100)	Scuticociliatia_2(100)	Scuticociliatia_2_X(100)	Cyclidium_3(100)	Cyclidium_glaucoma(100)
ASV00174	Eukaryota(100)	Archaeplastida(100)	Chlorophyta(100)	Chlorophyta_unclassified(100)	Chlorophyta_unclassified(100)	Chlorophyta_unclassified(100)	Chlorophyta_unclassified(100)	Chlorophyta_unclassified(100)
ASV00175	Eukaryota(100)	Stramenopiles(100)	Ochrophyta(100)	Chrysophyceae(100)	Chrysophyceae_X(100)	Chrysophyceae_Clade-H(100)	Chrysophyceae_Clade-H_X(100)	Chrysophyceae_Clade-H_X_sp.(100)
ASV00176	Eukaryota(100)	Archaeplastida(100)	Chlorophyta(100)	Chlorophyceae(100)	Chlamydomonadales(100)	Chlamydomonadales_X(100)	Chlorochytrium(100)	Chlorochytrium_lemnae(100)
ASV00177	Eukaryota(100)	Alveolata(100)	Ciliophora(100)	Spirotrichea(100)	Hypotrichia(100)	Oxytrichidae(100)	Cyrtohymena(100)	Cyrtohymena_citrina(100)
ASV00178	Eukaryota(100)	Archaeplastida(100)	Chlorophyta(100)	Chlorophyceae(100)	Sphaeropleales(100)	Sphaeropleales_X(100)	Sphaeropleales_X_unclassified(100)	Sphaeropleales_X_unclassified(100)
ASV00179	Eukaryota(100)	Alveolata(100)	Ciliophora(100)	Spirotrichea(100)	Hypotrichia(100)	Oxytrichidae(100)	Stylonychia(100)	Stylonychia_unclassified(100)
ASV00180	Eukaryota(100)	Alveolata(100)	Ciliophora(100)	CONThreeP(100)	CONThreeP_X(100)	Urotrichidae(100)	Urotricha(100)	Urotricha_sp.(100)
ASV00181	Eukaryota(100)	Archaeplastida(100)	Chlorophyta(100)	Chlorophyceae(100)	Sphaeropleales(100)	Sphaeropleales_X(100)	Ankyra(100)	Ankyra_judayi(100)
ASV00182	Eukaryota(100)	Alveolata(100)	Ciliophora(100)	Colpodea(100)	Colpodea_X(100)	Cyrtolophosidida(100)	Cyrtolophosis(100)	Cyrtolophosis_unclassified(100)
ASV00183	Eukaryota(100)	Archaeplastida(100)	Chlorophyta(100)	Trebouxiophyceae(100)	Chlorellales(100)	Chlorellales_X(100)	Chlorellales_X_unclassified(100)	Chlorellales_X_unclassified(100)
ASV00184	Eukaryota(100)	Stramenopiles(100)	Ochrophyta(100)	Chrysophyceae(100)	Chrysophyceae_X(100)	Chrysophyceae_Clade-E(100)	Chrysophyceae_Clade-E_X(100)	Chrysophyceae_Clade-E_X_sp.(100)
ASV00185	Eukaryota(100)	Alveolata(100)	Ciliophora(100)	Spirotrichea(100)	Hypotrichia(100)	Halteriidae(100)	Halteria(100)	Halteria_grandinella(100)
ASV00186	Eukaryota(100)	Alveolata(100)	Ciliophora(100)	Spirotrichea(100)	Hypotrichia(100)	Halteriidae(100)	Halteria(100)	Halteria_grandinella(100)
ASV00187	Eukaryota(100)	Archaeplastida(100)	Chlorophyta(100)	Chlorophyceae(100)	Chlamydomonadales(100)	Chlamydomonadales_X(100)	Chlamydomonadales_X_unclassified(100)	Chlamydomonadales_X_unclassified(100)
ASV00188	Eukaryota(100)	Alveolata(100)	Ciliophora(100)	Spirotrichea(100)	Choreotrichida(100)	Strobilidiidae_D(100)	Rimostrombidium_D(100)	Rimostrombidium_D_sp.(100)
ASV00189	Eukaryota(100)	Archaeplastida(100)	Chlorophyta(100)	Chlorophyceae(100)	Chlamydomonadales(100)	Chlamydomonadales_X(100)	Chlamydomonadales_X_unclassified(100)	Chlamydomonadales_X_unclassified(100)
ASV00190	Eukaryota(100)	Rhizaria(100)	Cercozoa(100)	Cercozoa_X(100)	Cercozoa_XX(100)	Cercozoa_XXX(100)	Cercozoa_XXXX(100)	Cercozoa_XXXX_sp.(100)
ASV00191	Eukaryota(100)	Alveolata(100)	Ciliophora(100)	Spirotrichea(100)	Hypotrichia(100)	Halteriidae(100)	Halteriidae_unclassified(100)	Halteriidae_unclassified(100)
ASV00192	Eukaryota(100)	Alveolata(100)	Ciliophora(100)	Spirotrichea(100)	Hypotrichia(100)	Halteriidae(100)	Halteriidae_unclassified(100)	Halteriidae_unclassified(100)
ASV00193	Eukaryota(100)	Stramenopiles(100)	Opalozoa(100)	Bicoecea(100)	Bicoecea_unclassified(100)	Bicoecea_unclassified(100)	Bicoecea_unclassified(100)	Bicoecea_unclassified(100)
ASV00194	Eukaryota(100)	Archaeplastida(100)	Chlorophyta(100)	Chlorophyceae(100)	Chaetophorales(100)	Chaetophorales_X(100)	Stigeoclonium(100)	Stigeoclonium_unclassified(100)
ASV00195	Eukaryota(100)	Opisthokonta(100)	Fungi(100)	Chytridiomycota(100)	Chytridiomycotina(100)	Chytridiomycotina_X(100)	Chytridiomycotina_XX(100)	Chytridiomycotina_XX_sp.(100)
ASV00196	Eukaryota(100)	Alveolata(100)	Ciliophora(100)	CONThreeP(100)	CONThreeP_X(100)	CONThreeP_X_unclassified(100)	CONThreeP_X_unclassified(100)	CONThreeP_X_unclassified(100)
ASV00197	Eukaryota(100)	Opisthokonta(100)	Mesomycetozoa(100)	Nucleariidea(100)	Nucleariida(100)	Nucleariida_X(100)	Nuclearia(100)	Nuclearia_thermophila(100)
ASV00198	Eukaryota(100)	Archaeplastida(100)	Chlorophyta(100)	Chlorophyceae(100)	Sphaeropleales(100)	Sphaeropleales_X(100)	Ankyra(100)	Ankyra_judayi(100)
ASV00199	Eukaryota(100)	Archaeplastida(100)	Chlorophyta(100)	Chlorophyceae(100)	Chlamydomonadales(100)	Chlamydomonadales_X(100)	Chlamydomonadales_X_unclassified(100)	Chlamydomonadales_X_unclassified(100)
ASV00200	Eukaryota(100)	Rhizaria(100)	Cercozoa(100)	Filosa-Granofilosea(100)	Limnofilida(100)	Limnofilidae(100)	Limnofila(100)	Limnofila_longa(100)
ASV00201	Eukaryota(100)	Archaeplastida(100)	Chlorophyta(100)	Chlorophyceae(100)	Chlamydomonadales(100)	Chlamydomonadales_X(100)	Chlamydomonadales_X_unclassified(100)	Chlamydomonadales_X_unclassified(100)
ASV00202	Eukaryota(100)	Opisthokonta(100)	Fungi(100)	Chytridiomycota(100)	Chytridiomycotina(100)	Chytridiomycetes(100)	Chytridiomycetes_unclassified(100)	Chytridiomycetes_unclassified(100)
ASV00203	Eukaryota(100)	Stramenopiles(100)	Opalozoa(100)	Bicoecea(100)	Bicoecea_unclassified(100)	Bicoecea_unclassified(100)	Bicoecea_unclassified(100)	Bicoecea_unclassified(100)
ASV00204	Eukaryota(100)	Opisthokonta(100)	Fungi(100)	Cryptomycota(100)	Cryptomycotina(100)	Cryptomycotina_X(100)	Cryptomycotina_XX(100)	Cryptomycotina_XX_sp.(100)
ASV00205	Eukaryota(100)	Rhizaria(100)	Cercozoa(100)	Endomyxa(100)	Vampyrellida(100)	Vampyrellidae(100)	Vampyrella(100)	Vampyrella_unclassified(100)
ASV00206	Eukaryota(100)	Alveolata(100)	Ciliophora(100)	CONThreeP(100)	CONThreeP_X(100)	Urotrichidae(100)	Urotricha(100)	Urotricha_sp.(100)
ASV00207	Eukaryota(100)	Archaeplastida(100)	Chlorophyta(100)	Chlorophyceae(100)	Chlamydomonadales(100)	Chlamydomonadales_X(100)	Chlamydomonas(100)	Chlamydomonas_unclassified(100)
ASV00208	Eukaryota(100)	Opisthokonta(100)	Choanoflagellida(100)	Choanoflagellatea(100)	Craspedida(100)	Salpingoecidae_Group_C1(100)	Salpingoecidae_Group_C1_unclassified(100)	Salpingoecidae_Group_C1_unclassified(100)
ASV00209	Eukaryota(100)	Alveolata(100)	Ciliophora(100)	Spirotrichea(100)	Hypotrichia(100)	Hypotrichia_unclassified(100)	Hypotrichia_unclassified(100)	Hypotrichia_unclassified(100)
ASV00210	Eukaryota(100)	Stramenopiles(100)	Opalozoa(100)	Bicoecea(100)	Bicoecea_unclassified(100)	Bicoecea_unclassified(100)	Bicoecea_unclassified(100)	Bicoecea_unclassified(100)
ASV00211	Eukaryota(100)	Stramenopiles(100)	Opalozoa(100)	Bicoecea(100)	Bicoecea_unclassified(100)	Bicoecea_unclassified(100)	Bicoecea_unclassified(100)	Bicoecea_unclassified(100)
ASV00212	Eukaryota(100)	Amoebozoa(100)	Conosa(100)	Variosea(100)	ATCC50593-Flamella-WIM80-lineage(100)	Flamella-lineage(100)	Flamella(100)	Flamella_arnhemensis(100)
ASV00213	Eukaryota(100)	Alveolata(100)	Ciliophora(100)	Oligohymenophorea(100)	Scuticociliatia_2(100)	Scuticociliatia_2_X(100)	Cyclidium_3(100)	Cyclidium_glaucoma(100)
ASV00214	Eukaryota(100)	Archaeplastida(100)	Chlorophyta(100)	Trebouxiophyceae(100)	Chlorellales(100)	Chlorellales_X(100)	Chlorellales_X_unclassified(100)	Chlorellales_X_unclassified(100)
ASV00215	Eukaryota(100)	Archaeplastida(100)	Chlorophyta(100)	Chlorophyta_unclassified(100)	Chlorophyta_unclassified(100)	Chlorophyta_unclassified(100)	Chlorophyta_unclassified(100)	Chlorophyta_unclassified(100)
ASV00216	Eukaryota(100)	Alveolata(100)	Ciliophora(100)	Spirotrichea(100)	Hypotrichia(100)	Oxytrichidae(100)	Stylonychia(100)	Stylonychia_unclassified(100)
ASV00217	Eukaryota(100)	Hacrobia(100)	Centroheliozoa(100)	Centroheliozoa_X(100)	Pterocystida(100)	Pterocystida_unclassified(100)	Pterocystida_unclassified(100)	Pterocystida_unclassified(100)
ASV00218	Eukaryota(100)	Hacrobia(100)	Cryptophyta(100)	Cryptophyceae(100)	Cryptophyceae_X(100)	Basal_Cryptophyceae-1(100)	Basal_Cryptophyceae-1_X(100)	Basal_Cryptophyceae-1_X_sp.(100)
ASV00219	Eukaryota(100)	Alveolata(100)	Ciliophora(100)	Spirotrichea(100)	Hypotrichia(100)	Halteriidae(100)	Halteriidae_unclassified(100)	Halteriidae_unclassified(100)
ASV00220	Eukaryota(100)	Alveolata(100)	Ciliophora(100)	Spirotrichea(100)	Choreotrichida(100)	Choreotrichida_unclassified(100)	Choreotrichida_unclassified(100)	Choreotrichida_unclassified(100)
ASV00221	Eukaryota(100)	Stramenopiles(100)	Opalozoa(100)	Bicoecea(100)	Bicoecea_unclassified(100)	Bicoecea_unclassified(100)	Bicoecea_unclassified(100)	Bicoecea_unclassified(100)
ASV00222	Eukaryota(100)	Alveolata(100)	Dinoflagellata(100)	Dinophyceae(100)	Suessiales(100)	Suessiaceae(100)	Asulcocephalium(100)	Asulcocephalium_miricentonis(100)
ASV00223	Eukaryota(100)	Stramenopiles(100)	Opalozoa(100)	Bicoecea(100)	Bicoecea_unclassified(100)	Bicoecea_unclassified(100)	Bicoecea_unclassified(100)	Bicoecea_unclassified(100)
ASV00224	Eukaryota(100)	Alveolata(100)	Ciliophora(100)	Oligohymenophorea(100)	Scuticociliatia_2(100)	Scuticociliatia_2_X(100)	Cyclidium_3(100)	Cyclidium_glaucoma(100)
ASV00225	Eukaryota(100)	Archaeplastida(100)	Chlorophyta(100)	Trebouxiophyceae(100)	Chlorellales(100)	Chlorellales_X(100)	Chlorellales_X_unclassified(100)	Chlorellales_X_unclassified(100)
ASV00226	Eukaryota(100)	Hacrobia(100)	Centroheliozoa(100)	Centroheliozoa_X(100)	Pterocystida(100)	Pterocystidae(100)	Pterocystis(100)	Pterocystis_sp.(100)
ASV00227	Eukaryota(100)	Stramenopiles(100)	Ochrophyta(100)	Chrysophyceae(100)	Chrysophyceae_X(100)	Chrysophyceae_Clade-C(100)	Chrysophyceae_Clade-C_unclassified(100)	Chrysophyceae_Clade-C_unclassified(100)
ASV00228	Eukaryota(100)	Alveolata(100)	Ciliophora(100)	Spirotrichea(100)	Choreotrichida(100)	Strobilidiidae_A(100)	Rimostrombidium_A(100)	Rimostrombidium_A_sp.(100)
ASV00229	Eukaryota(100)	Alveolata(100)	Ciliophora(100)	Spirotrichea(100)	Hypotrichia(100)	Hypotrichia_unclassified(100)	Hypotrichia_unclassified(100)	Hypotrichia_unclassified(100)
ASV00230	Eukaryota(100)	Archaeplastida(100)	Chlorophyta(100)	Chlorophyceae(100)	Chlamydomonadales(100)	Chlamydomonadales_X(100)	Chlamydomonadales_X_unclassified(100)	Chlamydomonadales_X_unclassified(100)
ASV00231	Eukaryota(100)	Stramenopiles(100)	Ochrophyta(100)	Bacillariophyta(100)	Bacillariophyta_X(100)	Polar-centric-Mediophyceae(100)	Stephanodiscus(100)	Stephanodiscus_unclassified(100)
ASV00232	Eukaryota(100)	Opisthokonta(100)	Fungi(100)	Fungi_unclassified(100)	Fungi_unclassified(100)	Fungi_unclassified(100)	Fungi_unclassified(100)	Fungi_unclassified(100)
ASV00233	Eukaryota(100)	Alveolata(100)	Ciliophora(100)	Spirotrichea(100)	Hypotrichia(100)	Oxytrichidae(100)	Stylonychia(100)	Stylonychia_unclassified(100)
ASV00234	Eukaryota(100)	Opisthokonta(100)	Fungi(100)	Chytridiomycota(100)	Chytridiomycotina(100)	Chytridiomycetes(100)	Chytridiomycetes_unclassified(100)	Chytridiomycetes_unclassified(100)
ASV00235	Eukaryota(100)	Stramenopiles(100)	Opalozoa(100)	Bicoecea(100)	Bicoecea_unclassified(100)	Bicoecea_unclassified(100)	Bicoecea_unclassified(100)	Bicoecea_unclassified(100)
ASV00236	Eukaryota(100)	Alveolata(100)	Ciliophora(100)	Spirotrichea(100)	Hypotrichia(100)	Halteriidae(100)	Halteriidae_unclassified(100)	Halteriidae_unclassified(100)
ASV00237	Eukaryota(100)	Archaeplastida(100)	Chlorophyta(100)	Trebouxiophyceae(100)	Chlorellales(100)	Chlorellales_X(100)	Chlorellales_X_unclassified(100)	Chlorellales_X_unclassified(100)
ASV00238	Eukaryota(100)	Rhizaria(100)	Cercozoa(100)	Filosa-Sarcomonadea(100)	Glissomonadida(100)	Glissomonadida_Clade-Y(100)	Glissomonadida_Clade-Y_X(100)	Glissomonadida_Clade-Y_X_sp.(100)
ASV00239	Eukaryota(100)	Opisthokonta(100)	Opisthokonta_unclassified(100)	Opisthokonta_unclassified(100)	Opisthokonta_unclassified(100)	Opisthokonta_unclassified(100)	Opisthokonta_unclassified(100)	Opisthokonta_unclassified(100)
ASV00240	Eukaryota(100)	Rhizaria(100)	Cercozoa(100)	Filosa-Granofilosea(100)	Limnofilida(100)	Limnofilidae(100)	Limnofila(100)	Limnofila_borokensis(100)
ASV00241	Eukaryota(100)	Opisthokonta(100)	Fungi(100)	Fungi_unclassified(100)	Fungi_unclassified(100)	Fungi_unclassified(100)	Fungi_unclassified(100)	Fungi_unclassified(100)
ASV00242	Eukaryota(100)	Opisthokonta(100)	Choanoflagellida(100)	Choanoflagellatea(100)	Craspedida(100)	Salpingoecidae_Group_C1(100)	Salpingoecidae_Group_C1_unclassified(100)	Salpingoecidae_Group_C1_unclassified(100)
ASV00243	Eukaryota(100)	Opisthokonta(100)	Choanoflagellida(100)	Choanoflagellatea(100)	Craspedida(100)	Salpingoecidae_Group_C1(100)	Salpingoecidae_Group_C1_X(100)	Salpingoecidae_Group_C1_X_sp.(100)
ASV00244	Eukaryota(100)	Alveolata(100)	Ciliophora(100)	Spirotrichea(100)	Hypotrichia(100)	Halteriidae(100)	Halteria(100)	Halteria_grandinella(100)
ASV00245	Eukaryota(100)	Alveolata(100)	Ciliophora(100)	Spirotrichea(100)	Hypotrichia(100)	Hypotrichia_unclassified(100)	Hypotrichia_unclassified(100)	Hypotrichia_unclassified(100)
ASV00246	Eukaryota(100)	Eukaryota_unclassified(100)	Eukaryota_unclassified(100)	Eukaryota_unclassified(100)	Eukaryota_unclassified(100)	Eukaryota_unclassified(100)	Eukaryota_unclassified(100)	Eukaryota_unclassified(100)
ASV00247	Eukaryota(100)	Alveolata(100)	Ciliophora(100)	Spirotrichea(100)	Hypotrichia(100)	Halteriidae(100)	Halteriidae_unclassified(100)	Halteriidae_unclassified(100)
ASV00248	Eukaryota(100)	Archaeplastida(100)	Chlorophyta(100)	Chlorophyta_unclassified(100)	Chlorophyta_unclassified(100)	Chlorophyta_unclassified(100)	Chlorophyta_unclassified(100)	Chlorophyta_unclassified(100)
ASV00249	Eukaryota(100)	Opisthokonta(100)	Fungi(100)	Chytridiomycota(100)	Chytridiomycotina(100)	Chytridiomycotina_unclassified(100)	Chytridiomycotina_unclassified(100)	Chytridiomycotina_unclassified(100)
ASV00250	Eukaryota(100)	Archaeplastida(100)	Chlorophyta(100)	Chlorophyceae(100)	Sphaeropleales(100)	Selenastraceae(100)	Monoraphidium(100)	Monoraphidium_dybowskii(100)
ASV00251	Eukaryota(100)	Opisthokonta(100)	Fungi(100)	Fungi_unclassified(100)	Fungi_unclassified(100)	Fungi_unclassified(100)	Fungi_unclassified(100)	Fungi_unclassified(100)
ASV00252	Eukaryota(100)	Archaeplastida(100)	Chlorophyta(100)	Chlorophyceae(100)	Chaetophorales(100)	Chaetophorales_X(100)	Chaetophorales_X_unclassified(100)	Chaetophorales_X_unclassified(100)
ASV00253	Eukaryota(100)	Stramenopiles(100)	Opalozoa(100)	Bicoecea(100)	Bicoecea_unclassified(100)	Bicoecea_unclassified(100)	Bicoecea_unclassified(100)	Bicoecea_unclassified(100)
ASV00254	Eukaryota(100)	Archaeplastida(100)	Chlorophyta(100)	Trebouxiophyceae(100)	Chlorellales(100)	Chlorellales_X(100)	Hindakia(100)	Hindakia_tetrachotoma(100)
ASV00255	Eukaryota(100)	Rhizaria(100)	Cercozoa(100)	Filosa-Sarcomonadea(100)	Cercomonadida(100)	Paracercomonadidae(100)	Paracercomonas(100)	Paracercomonas_sp.(100)
ASV00256	Eukaryota(100)	Alveolata(100)	Ciliophora(100)	Spirotrichea(100)	Choreotrichida(100)	Strobilidiidae_B(100)	Strobilidiidae_B_X(100)	Strobilidiidae_B_X_sp.(100)
ASV00257	Eukaryota(100)	Alveolata(100)	Ciliophora(100)	Spirotrichea(100)	Hypotrichia(100)	Hypotrichia_unclassified(100)	Hypotrichia_unclassified(100)	Hypotrichia_unclassified(100)
ASV00258	Eukaryota(100)	Archaeplastida(100)	Chlorophyta(100)	Chlorophyceae(100)	Chaetophorales(100)	Chaetophorales_X(100)	Chaetophorales_X_unclassified(100)	Chaetophorales_X_unclassified(100)
ASV00259	Eukaryota(100)	Archaeplastida(100)	Chlorophyta(100)	Chlorophyceae(100)	Sphaeropleales(100)	Sphaeropleales_unclassified(100)	Sphaeropleales_unclassified(100)	Sphaeropleales_unclassified(100)
ASV00260	Eukaryota(100)	Rhizaria(100)	Cercozoa(100)	Endomyxa(100)	Vampyrellida(100)	sm27-lineage(100)	sm27-lineage_X(100)	sm27-lineage_X_sp.(100)
ASV00261	Eukaryota(100)	Archaeplastida(100)	Chlorophyta(100)	Chlorophyta_unclassified(100)	Chlorophyta_unclassified(100)	Chlorophyta_unclassified(100)	Chlorophyta_unclassified(100)	Chlorophyta_unclassified(100)
ASV00262	Eukaryota(100)	Alveolata(100)	Apicomplexa(100)	Gregarinomorphea(100)	Neogregarinorida(100)	Actinocephalidae(100)	Actinocephalidae_unclassified(100)	Actinocephalidae_unclassified(100)
ASV00263	Eukaryota(100)	Stramenopiles(100)	Ochrophyta(100)	Chrysophyceae(100)	Chrysophyceae_X(100)	Chrysophyceae_Clade-C(100)	Poterioochromonas(100)	Poterioochromonas_malhamensis(100)
ASV00264	Eukaryota(100)	Archaeplastida(100)	Chlorophyta(100)	Chlorophyceae(100)	Sphaeropleales(100)	Sphaeropleales_X(100)	Ankyra(100)	Ankyra_judayi(100)
ASV00265	Eukaryota(100)	Stramenopiles(100)	Opalozoa(100)	Bicoecea(100)	Bicoecales(100)	Bicoecaceae(100)	Bicosoeca(100)	Bicosoeca_petiolata(100)
ASV00266	Eukaryota(100)	Hacrobia(100)	Centroheliozoa(100)	Centroheliozoa_X(100)	Pterocystida(100)	Pterocystida_unclassified(100)	Pterocystida_unclassified(100)	Pterocystida_unclassified(100)
ASV00267	Eukaryota(100)	Archaeplastida(100)	Chlorophyta(100)	Chlorophyceae(100)	Sphaeropleales(100)	Sphaeropleales_X(100)	Sphaeropleales_X_unclassified(100)	Sphaeropleales_X_unclassified(100)
ASV00268	Eukaryota(100)	Archaeplastida(100)	Chlorophyta(100)	Trebouxiophyceae(100)	Chlorellales(100)	Chlorellales_X(100)	Chlorellales_X_unclassified(100)	Chlorellales_X_unclassified(100)
ASV00269	Eukaryota(100)	Alveolata(100)	Ciliophora(100)	Phyllopharyngea(100)	Cyrtophoria_4(100)	Chilodonellidae(100)	Chilodonella(100)	Chilodonella_uncinata(100)
ASV00270	Eukaryota(100)	Stramenopiles(100)	Ochrophyta(100)	Bacillariophyta(100)	Bacillariophyta_X(100)	Polar-centric-Mediophyceae(100)	Stephanodiscus(100)	Stephanodiscus_minutulus(100)
ASV00271	Eukaryota(100)	Rhizaria(100)	Cercozoa(100)	Filosa-Sarcomonadea(100)	Cercomonadida(100)	Paracercomonadidae(100)	Paracercomonas(100)	Paracercomonas_sp.(100)
ASV00272	Eukaryota(100)	Archaeplastida(100)	Chlorophyta(100)	Chlorophyceae(100)	Sphaeropleales(100)	Sphaeropleales_X(100)	Ankyra(100)	Ankyra_judayi(100)
ASV00273	Eukaryota(100)	Alveolata(100)	Ciliophora(100)	Spirotrichea(100)	Hypotrichia(100)	Halteriidae(100)	Halteria(100)	Halteria_grandinella(100)
ASV00274	Eukaryota(100)	Alveolata(100)	Ciliophora(100)	Oligohymenophorea(100)	Hymenostomatia(100)	Tetrahymenida(100)	Tetrahymenida_unclassified(100)	Tetrahymenida_unclassified(100)
ASV00275	Eukaryota(100)	Alveolata(100)	Ciliophora(100)	Spirotrichea(100)	Choreotrichida(100)	Strobilidiidae_G(100)	Strobilidiidae_G_X(100)	Strobilidiidae_G_X_sp.(100)
ASV00276	Eukaryota(100)	Alveolata(100)	Ciliophora(100)	Spirotrichea(100)	Hypotrichia(100)	Halteriidae(100)	Halteria(100)	Halteria_grandinella(100)
ASV00277	Eukaryota(100)	Alveolata(100)	Ciliophora(100)	Spirotrichea(100)	Hypotrichia(100)	Halteriidae(100)	Halteria(100)	Halteria_grandinella(100)
ASV00278	Eukaryota(100)	Alveolata(100)	Ciliophora(100)	Spirotrichea(100)	Choreotrichida(100)	Choreotrichida_unclassified(100)	Choreotrichida_unclassified(100)	Choreotrichida_unclassified(100)
ASV00279	Eukaryota(100)	Opisthokonta(100)	Opisthokonta_unclassified(100)	Opisthokonta_unclassified(100)	Opisthokonta_unclassified(100)	Opisthokonta_unclassified(100)	Opisthokonta_unclassified(100)	Opisthokonta_unclassified(100)
ASV00280	Eukaryota(100)	Alveolata(100)	Ciliophora(100)	Spirotrichea(100)	Hypotrichia(100)	Halteriidae(100)	Halteriidae_unclassified(100)	Halteriidae_unclassified(100)
ASV00281	Eukaryota(100)	Stramenopiles(100)	Opalozoa(100)	Bicoecea(100)	Bicoecea_unclassified(100)	Bicoecea_unclassified(100)	Bicoecea_unclassified(100)	Bicoecea_unclassified(100)
ASV00282	Eukaryota(100)	Archaeplastida(100)	Chlorophyta(100)	Chlorophyceae(100)	Chlamydomonadales(100)	Chlamydomonadales_X(100)	Chlamydomonas(100)	Chlamydomonas_unclassified(100)
ASV00283	Eukaryota(100)	Stramenopiles(100)	Opalozoa(100)	Bicoecea(100)	Bicoecales(100)	Bicoecaceae(100)	Bicoecaceae_X(100)	Bicoecaceae_X_sp.(100)
ASV00284	Eukaryota(100)	Archaeplastida(100)	Chlorophyta(100)	Chlorophyceae(100)	Chlamydomonadales(100)	Chlamydomonadales_X(100)	Spermatozopsis(100)	Spermatozopsis_similis(100)
ASV00285	Eukaryota(100)	Alveolata(100)	Ciliophora(100)	Spirotrichea(100)	Hypotrichia(100)	Hypotrichia_unclassified(100)	Hypotrichia_unclassified(100)	Hypotrichia_unclassified(100)
ASV00286	Eukaryota(100)	Stramenopiles(100)	Ochrophyta(100)	Chrysophyceae(100)	Chrysophyceae_X(100)	Chrysophyceae_Clade-C(100)	Poterioochromonas(100)	Poterioochromonas_malhamensis(100)
ASV00287	Eukaryota(100)	Archaeplastida(100)	Chlorophyta(100)	Chlorophyceae(100)	Sphaeropleales(100)	Sphaeropleales_X(100)	Scenedesmus(100)	Scenedesmus_obliquus(100)
ASV00288	Eukaryota(100)	Alveolata(100)	Chrompodellids(100)	Colpodellidea(100)	Colpodellida(100)	Alphamonaceae(100)	Aphamonas(100)	Aphamonas_edax(100)
ASV00289	Eukaryota(100)	Alveolata(100)	Ciliophora(100)	Spirotrichea(100)	Hypotrichia(100)	Halteriidae(100)	Halteria(100)	Halteria_grandinella(100)
ASV00290	Eukaryota(100)	Stramenopiles(100)	Ochrophyta(100)	Chrysophyceae(100)	Chrysophyceae_X(100)	Chrysophyceae_X_unclassified(100)	Chrysophyceae_X_unclassified(100)	Chrysophyceae_X_unclassified(100)
ASV00291	Eukaryota(100)	Alveolata(100)	Ciliophora(100)	Spirotrichea(100)	Strombidiida(100)	Pelagostrombidiidae(100)	Limnostrombidium(100)	Limnostrombidium_sp.(100)
ASV00292	Eukaryota(100)	Opisthokonta(100)	Choanoflagellida(100)	Choanoflagellatea(100)	Choanoflagellatea_unclassified(100)	Choanoflagellatea_unclassified(100)	Choanoflagellatea_unclassified(100)	Choanoflagellatea_unclassified(100)
ASV00293	Eukaryota(100)	Alveolata(100)	Ciliophora(100)	Phyllopharyngea(100)	Cyrtophoria_4(100)	Chilodonellidae(100)	Chilodonella(100)	Chilodonella_unclassified(100)
ASV00294	Eukaryota(100)	Stramenopiles(100)	Opalozoa(100)	Bicoecea(100)	Pseudodendromonadales(100)	Pseudodendromonadales_X(100)	Pseudodendromonadales_X_unclassified(100)	Pseudodendromonadales_X_unclassified(100)
ASV00295	Eukaryota(100)	Archaeplastida(100)	Chlorophyta(100)	Chlorophyceae(100)	Chaetophorales(100)	Chaetophorales_X(100)	Chaetophorales_X_unclassified(100)	Chaetophorales_X_unclassified(100)
ASV00296	Eukaryota(100)	Hacrobia(100)	Cryptophyta(100)	Cryptophyceae(100)	Cryptophyceae_unclassified(100)	Cryptophyceae_unclassified(100)	Cryptophyceae_unclassified(100)	Cryptophyceae_unclassified(100)
ASV00297	Eukaryota(100)	Rhizaria(100)	Cercozoa(100)	Filosa-Granofilosea(100)	Limnofilida(100)	Limnofilidae(100)	Limnofila(100)	Limnofila_longa(100)
ASV00298	Eukaryota(100)	Alveolata(100)	Ciliophora(100)	Spirotrichea(100)	Hypotrichia(100)	Halteriidae(100)	Halteria(100)	Halteria_grandinella(100)
ASV00299	Eukaryota(100)	Alveolata(100)	Ciliophora(100)	Spirotrichea(100)	Hypotrichia(100)	Oxytrichidae(100)	Stylonychia(100)	Stylonychia_unclassified(100)
ASV00300	Eukaryota(100)	Stramenopiles(100)	Ochrophyta(100)	Chrysophyceae(100)	Chrysophyceae_X(100)	Chrysophyceae_X_unclassified(100)	Chrysophyceae_X_unclassified(100)	Chrysophyceae_X_unclassified(100)
ASV00301	Eukaryota(100)	Opisthokonta(100)	Fungi(100)	Cryptomycota(100)	Cryptomycotina(100)	Cryptomycotina_X(100)	Cryptomycotina_XX(100)	Cryptomycotina_XX_sp.(100)
ASV00302	Eukaryota(100)	Stramenopiles(100)	Ochrophyta(100)	Chrysophyceae(100)	Chrysophyceae_X(100)	Chrysophyceae_Clade-F(100)	Chrysophyceae_Clade-F_unclassified(100)	Chrysophyceae_Clade-F_unclassified(100)
ASV00303	Eukaryota(100)	Alveolata(100)	Ciliophora(100)	Spirotrichea(100)	Hypotrichia(100)	Halteriidae(100)	Halteriidae_unclassified(100)	Halteriidae_unclassified(100)
ASV00304	Eukaryota(100)	Archaeplastida(100)	Chlorophyta(100)	Trebouxiophyceae(100)	Chlorellales(100)	Chlorellales_X(100)	Micractinium(100)	Micractinium_unclassified(100)
ASV00305	Eukaryota(100)	Hacrobia(100)	Cryptophyta(100)	Cryptophyceae(100)	Cryptophyceae_unclassified(100)	Cryptophyceae_unclassified(100)	Cryptophyceae_unclassified(100)	Cryptophyceae_unclassified(100)
ASV00306	Eukaryota(100)	Opisthokonta(100)	Fungi(100)	Fungi_unclassified(100)	Fungi_unclassified(100)	Fungi_unclassified(100)	Fungi_unclassified(100)	Fungi_unclassified(100)
ASV00307	Eukaryota(100)	Alveolata(100)	Ciliophora(100)	Spirotrichea(100)	Hypotrichia(100)	Halteriidae(100)	Halteria(100)	Halteria_grandinella(100)
ASV00308	Eukaryota(100)	Stramenopiles(100)	Ochrophyta(100)	Chrysophyceae(100)	Chrysophyceae_X(100)	Chrysophyceae_Clade-F(100)	Paraphysomonas(100)	Paraphysomonas_vestita(100)
ASV00309	Eukaryota(100)	Archaeplastida(100)	Chlorophyta(100)	Chlorophyta_unclassified(100)	Chlorophyta_unclassified(100)	Chlorophyta_unclassified(100)	Chlorophyta_unclassified(100)	Chlorophyta_unclassified(100)
ASV00310	Eukaryota(100)	Archaeplastida(100)	Chlorophyta(100)	Trebouxiophyceae(100)	Chlorellales(100)	Chlorellales_X(100)	Chlorellales_X_unclassified(100)	Chlorellales_X_unclassified(100)
ASV00311	Eukaryota(100)	Eukaryota_unclassified(100)	Eukaryota_unclassified(100)	Eukaryota_unclassified(100)	Eukaryota_unclassified(100)	Eukaryota_unclassified(100)	Eukaryota_unclassified(100)	Eukaryota_unclassified(100)
ASV00312	Eukaryota(100)	Alveolata(100)	Ciliophora(100)	Spirotrichea(100)	Choreotrichida(100)	Strobilidiidae_A(100)	Rimostrombidium_A(100)	Rimostrombidium_A_sp.(100)
ASV00313	Eukaryota(100)	Alveolata(100)	Ciliophora(100)	CONThreeP(100)	CONThreeP_X(100)	Urotrichidae(100)	Urotricha(100)	Urotricha_sp.(100)
ASV00314	Eukaryota(100)	Archaeplastida(100)	Chlorophyta(100)	Chlorophyceae(100)	Chlamydomonadales(100)	Chlamydomonadales_X(100)	Chlamydomonas(100)	Chlamydomonas_unclassified(100)
ASV00315	Eukaryota(100)	Hacrobia(100)	Cryptophyta(100)	Cryptophyceae(100)	Cryptomonadales(100)	Cryptomonadales_X(100)	Komma(100)	Komma_caudata(100)
ASV00316	Eukaryota(100)	Archaeplastida(100)	Chlorophyta(100)	Chlorophyceae(100)	Chaetophorales(100)	Chaetophorales_X(100)	Aphanochaete(100)	Aphanochaete_unclassified(100)
ASV00317	Eukaryota(100)	Archaeplastida(100)	Chlorophyta(100)	Trebouxiophyceae(100)	Chlorellales(100)	Chlorellales_X(100)	Chlorellales_X_unclassified(100)	Chlorellales_X_unclassified(100)
ASV00318	Eukaryota(100)	Alveolata(100)	Ciliophora(100)	CONThreeP(100)	CONThreeP_X(100)	CONThreeP_X_unclassified(100)	CONThreeP_X_unclassified(100)	CONThreeP_X_unclassified(100)
ASV00319	Eukaryota(100)	Rhizaria(100)	Cercozoa(100)	Cercozoa_unclassified(100)	Cercozoa_unclassified(100)	Cercozoa_unclassified(100)	Cercozoa_unclassified(100)	Cercozoa_unclassified(100)
ASV00320	Eukaryota(100)	Rhizaria(100)	Cercozoa(100)	Endomyxa(100)	Vampyrellida(100)	sm27-lineage(100)	sm27-lineage_X(100)	sm27-lineage_X_sp.(100)
ASV00321	Eukaryota(100)	Opisthokonta(100)	Fungi(100)	Cryptomycota(100)	Cryptomycotina(100)	Cryptomycotina_X(100)	Cryptomycotina_XX(100)	Cryptomycotina_XX_sp.(100)
ASV00322	Eukaryota(100)	Alveolata(100)	Ciliophora(100)	Spirotrichea(100)	Hypotrichia(100)	Halteriidae(100)	Halteria(100)	Halteria_grandinella(100)
ASV00323	Eukaryota(100)	Alveolata(100)	Ciliophora(100)	Oligohymenophorea(100)	Scuticociliatia_2(100)	Scuticociliatia_2_X(100)	Cyclidium_3(100)	Cyclidium_glaucoma(100)
ASV00324	Eukaryota(100)	Rhizaria(100)	Cercozoa(100)	Cercozoa_X(100)	Cercozoa_XX(100)	Cercozoa_XXX(100)	Cercozoa_XXXX(100)	Cercozoa_XXXX_sp.(100)
ASV00325	Eukaryota(100)	Rhizaria(100)	Cercozoa(100)	Filosa-Sarcomonadea(100)	Cercomonadida(100)	Paracercomonadidae(100)	Paracercomonas(100)	Paracercomonas_sp.(100)
ASV00326	Eukaryota(100)	Rhizaria(100)	Cercozoa(100)	Filosa-Sarcomonadea(100)	Glissomonadida(100)	Allapsidae(100)	Allapsidae_unclassified(100)	Allapsidae_unclassified(100)
ASV00327	Eukaryota(100)	Archaeplastida(100)	Chlorophyta(100)	Trebouxiophyceae(100)	Chlorellales(100)	Chlorellales_X(100)	Chlorellales_X_unclassified(100)	Chlorellales_X_unclassified(100)
ASV00328	Eukaryota(100)	Hacrobia(100)	Cryptophyta(100)	Cryptophyceae(100)	Cryptophyceae_X(100)	Basal_Cryptophyceae-1(100)	Basal_Cryptophyceae-1_X(100)	Basal_Cryptophyceae-1_X_sp.(100)
ASV00329	Eukaryota(100)	Alveolata(100)	Ciliophora(100)	Spirotrichea(100)	Hypotrichia(100)	Hypotrichia_unclassified(100)	Hypotrichia_unclassified(100)	Hypotrichia_unclassified(100)
ASV00330	Eukaryota(100)	Alveolata(100)	Ciliophora(100)	Spirotrichea(100)	Hypotrichia(100)	Halteriidae(100)	Halteria(100)	Halteria_grandinella(100)
ASV00331	Eukaryota(100)	Opisthokonta(100)	Opisthokonta_unclassified(100)	Opisthokonta_unclassified(100)	Opisthokonta_unclassified(100)	Opisthokonta_unclassified(100)	Opisthokonta_unclassified(100)	Opisthokonta_unclassified(100)
ASV00332	Eukaryota(100)	Archaeplastida(100)	Chlorophyta(100)	Chlorophyceae(100)	Sphaeropleales(100)	Sphaeropleales_X(100)	Desmodesmus(100)	Desmodesmus_communis(100)
ASV00333	Eukaryota(100)	Opisthokonta(100)	Fungi(100)	Fungi_unclassified(100)	Fungi_unclassified(100)	Fungi_unclassified(100)	Fungi_unclassified(100)	Fungi_unclassified(100)
ASV00334	Eukaryota(100)	Archaeplastida(100)	Chlorophyta(100)	Chlorophyceae(100)	Chlamydomonadales(100)	Chlamydomonadales_X(100)	Chlamydomonadales_X_unclassified(100)	Chlamydomonadales_X_unclassified(100)
ASV00335	Eukaryota(100)	Archaeplastida(100)	Chlorophyta(100)	Chlorophyceae(100)	Chlamydomonadales(100)	Chlamydomonadales_X(100)	Chlamydomonadales_X_unclassified(100)	Chlamydomonadales_X_unclassified(100)
ASV00336	Eukaryota(100)	Hacrobia(100)	Centroheliozoa(100)	Centroheliozoa_X(100)	Pterocystida(100)	Pterocystidae(100)	Pterocystis(100)	Pterocystis_sp.(100)
ASV00337	Eukaryota(100)	Hacrobia(100)	Haptophyta(100)	Prymnesiophyceae(100)	Prymnesiales(100)	Chrysochromulinaceae(100)	Chrysochromulina(100)	Chrysochromulina_parva(100)
ASV00338	Eukaryota(100)	Archaeplastida(100)	Chlorophyta(100)	Chlorophyceae(100)	Sphaeropleales(100)	Selenastraceae(100)	Monoraphidium(100)	Monoraphidium_dybowskii(100)
ASV00339	Eukaryota(100)	Rhizaria(100)	Cercozoa(100)	Cercozoa_unclassified(100)	Cercozoa_unclassified(100)	Cercozoa_unclassified(100)	Cercozoa_unclassified(100)	Cercozoa_unclassified(100)
ASV00340	Eukaryota(100)	Stramenopiles(100)	Opalozoa(100)	Bicoecea(100)	Bicoecea_unclassified(100)	Bicoecea_unclassified(100)	Bicoecea_unclassified(100)	Bicoecea_unclassified(100)
ASV00341	Eukaryota(100)	Archaeplastida(100)	Chlorophyta(100)	Chlorophyceae(100)	Sphaeropleales(100)	Sphaeropleales_X(100)	Ankyra(100)	Ankyra_judayi(100)
ASV00342	Eukaryota(100)	Alveolata(100)	Ciliophora(100)	Spirotrichea(100)	Hypotrichia(100)	Halteriidae(100)	Halteria(100)	Halteria_grandinella(100)
ASV00343	Eukaryota(100)	Archaeplastida(100)	Chlorophyta(100)	Chlorophyceae(100)	Sphaeropleales(100)	Sphaeropleales_X(100)	Ankyra(100)	Ankyra_judayi(100)
ASV00344	Eukaryota(100)	Archaeplastida(100)	Chlorophyta(100)	Chlorophyceae(100)	Chlamydomonadales(100)	Chlamydomonadales_X(100)	Chlamydomonas(100)	Chlamydomonas_unclassified(100)
ASV00345	Eukaryota(100)	Archaeplastida(100)	Chlorophyta(100)	Chlorophyceae(100)	Chlamydomonadales(100)	Chlamydomonadales_X(100)	Chlamydomonadales_X_unclassified(100)	Chlamydomonadales_X_unclassified(100)
ASV00346	Eukaryota(100)	Alveolata(100)	Ciliophora(100)	Spirotrichea(100)	Hypotrichia(100)	Hypotrichia_unclassified(100)	Hypotrichia_unclassified(100)	Hypotrichia_unclassified(100)
ASV00347	Eukaryota(100)	Archaeplastida(100)	Chlorophyta(100)	Chlorophyceae(100)	Sphaeropleales(100)	Sphaeropleales_X(100)	Ankyra(100)	Ankyra_judayi(100)
ASV00348	Eukaryota(100)	Archaeplastida(100)	Chlorophyta(100)	Chlorophyceae(100)	Chlamydomonadales(100)	Chlamydomonadales_X(100)	Chlamydomonadales_X_unclassified(100)	Chlamydomonadales_X_unclassified(100)
ASV00349	Eukaryota(100)	Archaeplastida(100)	Chlorophyta(100)	Chlorophyceae(100)	Chlamydomonadales(100)	Chlamydomonadales_X(100)	Chlamydomonadales_X_unclassified(100)	Chlamydomonadales_X_unclassified(100)
ASV00350	Eukaryota(100)	Archaeplastida(100)	Chlorophyta(100)	Chlorophyceae(100)	Chlamydomonadales(100)	Chlamydomonadales_X(100)	Chlamydomonadales_X_unclassified(100)	Chlamydomonadales_X_unclassified(100)
ASV00351	Eukaryota(100)	Amoebozoa(100)	Lobosa(100)	Tubulinea(100)	Nolandida(100)	Nolandellidae(100)	Nolandellidae_X(100)	Nolandellidae_X_sp.(100)
ASV00352	Eukaryota(100)	Archaeplastida(100)	Chlorophyta(100)	Chlorophyceae(100)	Chlamydomonadales(100)	Chlamydomonadales_X(100)	Chlamydomonadales_X_unclassified(100)	Chlamydomonadales_X_unclassified(100)
ASV00353	Eukaryota(100)	Archaeplastida(100)	Chlorophyta(100)	Trebouxiophyceae(100)	Chlorellales(100)	Chlorellales_X(100)	Chlorellales_X_unclassified(100)	Chlorellales_X_unclassified(100)
ASV00354	Eukaryota(100)	Alveolata(100)	Ciliophora(100)	Spirotrichea(100)	Hypotrichia(100)	Halteriidae(100)	Halteria(100)	Halteria_grandinella(100)
ASV00355	Eukaryota(100)	Alveolata(100)	Ciliophora(100)	Spirotrichea(100)	Hypotrichia(100)	Halteriidae(100)	Halteriidae_unclassified(100)	Halteriidae_unclassified(100)
ASV00356	Eukaryota(100)	Eukaryota_unclassified(100)	Eukaryota_unclassified(100)	Eukaryota_unclassified(100)	Eukaryota_unclassified(100)	Eukaryota_unclassified(100)	Eukaryota_unclassified(100)	Eukaryota_unclassified(100)
ASV00357	Eukaryota(100)	Alveolata(100)	Ciliophora(100)	Ciliophora_unclassified(100)	Ciliophora_unclassified(100)	Ciliophora_unclassified(100)	Ciliophora_unclassified(100)	Ciliophora_unclassified(100)
ASV00358	Eukaryota(100)	Opisthokonta(100)	Choanoflagellida(100)	Choanoflagellatea(100)	Craspedida(100)	Salpingoecidae_Group_C1(100)	Salpingoecidae_Group_C1_X(100)	Salpingoecidae_Group_C1_X_sp.(100)
ASV00359	Eukaryota(100)	Alveolata(100)	Ciliophora(100)	Spirotrichea(100)	Hypotrichia(100)	Halteriidae(100)	Halteria(100)	Halteria_grandinella(100)
ASV00360	Eukaryota(100)	Rhizaria(100)	Cercozoa(100)	Filosa-Sarcomonadea(100)	Glissomonadida(100)	Allapsidae(100)	Orciraptor(100)	Orciraptor_agilis(100)
ASV00361	Eukaryota(100)	Amoebozoa(100)	Lobosa(100)	Tubulinea(100)	Echinamoebida(100)	Vermamoebidae(100)	Hartmannella(100)	Hartmannella_unclassified(100)
ASV00362	Eukaryota(100)	Alveolata(100)	Ciliophora(100)	Spirotrichea(100)	Tintinnida(100)	Tintinnidiidae(100)	Tintinnidium(100)	Tintinnidium_unclassified(100)
ASV00363	Eukaryota(100)	Rhizaria(100)	Cercozoa(100)	Filosa-Granofilosea(100)	Limnofilida(100)	Limnofilidae(100)	Limnofila(100)	Limnofila_borokensis(100)
ASV00364	Eukaryota(100)	Alveolata(100)	Chrompodellids(100)	Colpodellidea(100)	Colpodellida(100)	Alphamonaceae(100)	Aphamonas(100)	Aphamonas_edax(100)
ASV00365	Eukaryota(100)	Stramenopiles(100)	Opalozoa(100)	Bicoecea(100)	Pseudodendromonadales(100)	Pseudodendromonadales_X(100)	Pseudodendromonadales_XX(100)	Pseudodendromonadales_XX_sp.(100)
ASV00366	Eukaryota(100)	Rhizaria(100)	Cercozoa(100)	Filosa-Sarcomonadea(100)	Cercomonadida(100)	Paracercomonadidae(100)	Paracercomonas(100)	Paracercomonas_sp.(100)
ASV00367	Eukaryota(100)	Alveolata(100)	Ciliophora(100)	Spirotrichea(100)	Hypotrichia(100)	Halteriidae(100)	Halteriidae_unclassified(100)	Halteriidae_unclassified(100)
ASV00368	Eukaryota(100)	Rhizaria(100)	Cercozoa(100)	Endomyxa(100)	Vampyrellida(100)	sm27-lineage(100)	sm27-lineage_X(100)	sm27-lineage_X_sp.(100)
ASV00369	Eukaryota(100)	Alveolata(100)	Ciliophora(100)	Spirotrichea(100)	Hypotrichia(100)	Hypotrichia_unclassified(100)	Hypotrichia_unclassified(100)	Hypotrichia_unclassified(100)
ASV00370	Eukaryota(100)	Stramenopiles(100)	Ochrophyta(100)	Chrysophyceae(100)	Chrysophyceae_X(100)	Chrysophyceae_Clade-C(100)	Poteriospumella(100)	Poteriospumella_lacustris(100)
ASV00371	Eukaryota(100)	Alveolata(100)	Ciliophora(100)	Spirotrichea(100)	Strombidiida(100)	Pelagostrombidiidae(100)	Limnostrombidium(100)	Limnostrombidium_unclassified(100)
ASV00372	Eukaryota(100)	Opisthokonta(100)	Mesomycetozoa(100)	Nucleariidea(100)	Nucleariida(100)	Nucleariida_X(100)	Nuclearia(100)	Nuclearia_thermophila(100)
ASV00373	Eukaryota(100)	Rhizaria(100)	Cercozoa(100)	Filosa-Sarcomonadea(100)	Glissomonadida(100)	Glissomonadida_unclassified(100)	Glissomonadida_unclassified(100)	Glissomonadida_unclassified(100)
ASV00374	Eukaryota(100)	Stramenopiles(100)	Ochrophyta(100)	Chrysophyceae(100)	Chrysophyceae_X(100)	Chrysophyceae_X_unclassified(100)	Chrysophyceae_X_unclassified(100)	Chrysophyceae_X_unclassified(100)
ASV00375	Eukaryota(100)	Stramenopiles(100)	Ochrophyta(100)	Chrysophyceae(100)	Chrysophyceae_X(100)	Chrysophyceae_Clade-C(100)	Poteriospumella(100)	Poteriospumella_lacustris(100)
ASV00376	Eukaryota(100)	Archaeplastida(100)	Chlorophyta(100)	Chlorophyceae(100)	Sphaeropleales(100)	Sphaeropleales_X(100)	Ankyra(100)	Ankyra_judayi(100)
ASV00377	Eukaryota(100)	Alveolata(100)	Ciliophora(100)	Spirotrichea(100)	Hypotrichia(100)	Halteriidae(100)	Halteria(100)	Halteria_grandinella(100)
ASV00378	Eukaryota(100)	Alveolata(100)	Ciliophora(100)	CONThreeP(100)	CONThreeP_X(100)	CONThreeP_X_unclassified(100)	CONThreeP_X_unclassified(100)	CONThreeP_X_unclassified(100)
ASV00379	Eukaryota(100)	Alveolata(100)	Ciliophora(100)	Spirotrichea(100)	Hypotrichia(100)	Hypotrichia_unclassified(100)	Hypotrichia_unclassified(100)	Hypotrichia_unclassified(100)
ASV00380	Eukaryota(100)	Opisthokonta(100)	Fungi(100)	Fungi_unclassified(100)	Fungi_unclassified(100)	Fungi_unclassified(100)	Fungi_unclassified(100)	Fungi_unclassified(100)
ASV00381	Eukaryota(100)	Alveolata(100)	Ciliophora(100)	Spirotrichea(100)	Hypotrichia(100)	Halteriidae(100)	Halteria(100)	Halteria_grandinella(100)
ASV00382	Eukaryota(100)	Opisthokonta(100)	Fungi(100)	Fungi_unclassified(100)	Fungi_unclassified(100)	Fungi_unclassified(100)	Fungi_unclassified(100)	Fungi_unclassified(100)
ASV00383	Eukaryota(100)	Alveolata(100)	Ciliophora(100)	Spirotrichea(100)	Hypotrichia(100)	Halteriidae(100)	Halteria(100)	Halteria_grandinella(100)
ASV00384	Eukaryota(100)	Stramenopiles(100)	Pseudofungi(100)	Oomycota(100)	Oomycota_X(100)	Peronosporales(100)	Pythium(100)	Pythium_insidiosum(100)
ASV00385	Eukaryota(100)	Rhizaria(100)	Cercozoa(100)	Filosa-Sarcomonadea(100)	Glissomonadida(100)	Glissomonadida_Clade-Y(100)	Glissomonadida_Clade-Y_X(100)	Glissomonadida_Clade-Y_X_sp.(100)
ASV00386	Eukaryota(100)	Alveolata(100)	Ciliophora(100)	Spirotrichea(100)	Hypotrichia(100)	Halteriidae(100)	Halteria(100)	Halteria_grandinella(100)
ASV00387	Eukaryota(100)	Archaeplastida(100)	Chlorophyta(100)	Chlorophyta_unclassified(100)	Chlorophyta_unclassified(100)	Chlorophyta_unclassified(100)	Chlorophyta_unclassified(100)	Chlorophyta_unclassified(100)
ASV00388	Eukaryota(100)	Stramenopiles(100)	Opalozoa(100)	Bicoecea(100)	Bicoecea_unclassified(100)	Bicoecea_unclassified(100)	Bicoecea_unclassified(100)	Bicoecea_unclassified(100)
ASV00389	Eukaryota(100)	Rhizaria(100)	Cercozoa(100)	Cercozoa_unclassified(100)	Cercozoa_unclassified(100)	Cercozoa_unclassified(100)	Cercozoa_unclassified(100)	Cercozoa_unclassified(100)
ASV00390	Eukaryota(100)	Opisthokonta(100)	Fungi(100)	Chytridiomycota(100)	Chytridiomycotina(100)	Chytridiomycetes(100)	Chytridiomycetes_unclassified(100)	Chytridiomycetes_unclassified(100)
ASV00391	Eukaryota(100)	Stramenopiles(100)	Opalozoa(100)	Bicoecea(100)	Bicoecales(100)	Bicoecaceae(100)	Bicosoeca(100)	Bicosoeca_unclassified(100)
ASV00392	Eukaryota(100)	Alveolata(100)	Ciliophora(100)	Spirotrichea(100)	Hypotrichia(100)	Oxytrichidae(100)	Stylonychia(100)	Stylonychia_unclassified(100)
ASV00393	Eukaryota(100)	Stramenopiles(100)	Ochrophyta(100)	Bacillariophyta(100)	Bacillariophyta_X(100)	Raphid-pennate(100)	Raphid-pennate_unclassified(100)	Raphid-pennate_unclassified(100)
ASV00394	Eukaryota(100)	Alveolata(100)	Alveolata_unclassified(100)	Alveolata_unclassified(100)	Alveolata_unclassified(100)	Alveolata_unclassified(100)	Alveolata_unclassified(100)	Alveolata_unclassified(100)
ASV00395	Eukaryota(100)	Archaeplastida(100)	Chlorophyta(100)	Chlorophyceae(100)	Chlamydomonadales(100)	Chlamydomonadales_X(100)	Chlamydomonadales_X_unclassified(100)	Chlamydomonadales_X_unclassified(100)
ASV00396	Eukaryota(100)	Alveolata(100)	Ciliophora(100)	Spirotrichea(100)	Euplotia(100)	Aspidiscidae(100)	Aspidisca(100)	Aspidisca_sp.(100)
ASV00397	Eukaryota(100)	Archaeplastida(100)	Chlorophyta(100)	Chlorophyceae(100)	Sphaeropleales(100)	Sphaeropleales_X(100)	Ankyra(100)	Ankyra_judayi(100)
ASV00398	Eukaryota(100)	Stramenopiles(100)	Ochrophyta(100)	Chrysophyceae(100)	Chrysophyceae_X(100)	Chrysophyceae_Clade-C(100)	Poteriospumella(100)	Poteriospumella_lacustris(100)
ASV00399	Eukaryota(100)	Alveolata(100)	Ciliophora(100)	Prostomatea_1(100)	Prostomatea_1_X(100)	Colepidae(100)	Coleps(100)	Coleps_hirtus(100)
ASV00400	Eukaryota(100)	Archaeplastida(100)	Chlorophyta(100)	Chlorophyceae(100)	Sphaeropleales(100)	Sphaeropleales_X(100)	Desmodesmus(100)	Desmodesmus_communis(100)
ASV00401	Eukaryota(100)	Hacrobia(100)	Centroheliozoa(100)	Centroheliozoa_X(100)	Pterocystida(100)	Pterocystidae(100)	Pterocystis(100)	Pterocystis_sp.(100)
ASV00402	Eukaryota(100)	Stramenopiles(100)	Ochrophyta(100)	Chrysophyceae(100)	Chrysophyceae_X(100)	Chrysophyceae_Clade-C(100)	Chromulinospumella(100)	Chromulinospumella_sphaerica(100)
ASV00403	Eukaryota(100)	Alveolata(100)	Ciliophora(100)	Spirotrichea(100)	Hypotrichia(100)	Halteriidae(100)	Halteria(100)	Halteria_grandinella(100)
ASV00404	Eukaryota(100)	Alveolata(100)	Ciliophora(100)	Spirotrichea(100)	Hypotrichia(100)	Halteriidae(100)	Halteria(100)	Halteria_grandinella(100)
ASV00405	Eukaryota(100)	Opisthokonta(100)	Fungi(100)	Fungi_unclassified(100)	Fungi_unclassified(100)	Fungi_unclassified(100)	Fungi_unclassified(100)	Fungi_unclassified(100)
ASV00406	Eukaryota(100)	Archaeplastida(100)	Chlorophyta(100)	Trebouxiophyceae(100)	Trebouxiophyceae_X(100)	Trebouxiophyceae_XX(100)	Choricystis(100)	Choricystis_unclassified(100)
ASV00407	Eukaryota(100)	Alveolata(100)	Ciliophora(100)	Spirotrichea(100)	Hypotrichia(100)	Oxytrichidae(100)	Sterkiella(100)	Sterkiella_nova(100)
ASV00408	Eukaryota(100)	Stramenopiles(100)	Opalozoa(100)	Bicoecea(100)	Bicoecales(100)	Bicoecaceae(100)	Bicosoeca(100)	Bicosoeca_petiolata(100)
ASV00409	Eukaryota(100)	Alveolata(100)	Ciliophora(100)	Spirotrichea(100)	Hypotrichia(100)	Hypotrichia_unclassified(100)	Hypotrichia_unclassified(100)	Hypotrichia_unclassified(100)
ASV00410	Eukaryota(100)	Stramenopiles(100)	Opalozoa(100)	Bicoecea(100)	Bicoecea_unclassified(100)	Bicoecea_unclassified(100)	Bicoecea_unclassified(100)	Bicoecea_unclassified(100)
ASV00411	Eukaryota(100)	Opisthokonta(100)	Fungi(100)	Cryptomycota(100)	Cryptomycotina(100)	Cryptomycotina_X(100)	Cryptomycotina_XX(100)	Cryptomycotina_XX_sp.(100)
ASV00412	Eukaryota(100)	Alveolata(100)	Ciliophora(100)	Spirotrichea(100)	Hypotrichia(100)	Halteriidae(100)	Halteriidae_unclassified(100)	Halteriidae_unclassified(100)
ASV00413	Eukaryota(100)	Rhizaria(100)	Cercozoa(100)	Endomyxa(100)	Vampyrellida(100)	sm27-lineage(100)	sm27-lineage_X(100)	sm27-lineage_X_sp.(100)
ASV00414	Eukaryota(100)	Opisthokonta(100)	Mesomycetozoa(100)	Nucleariidea(100)	Nucleariida(100)	Nucleariida_X(100)	Nuclearia(100)	Nuclearia_delicatula(100)
ASV00415	Eukaryota(100)	Archaeplastida(100)	Chlorophyta(100)	Chlorophyceae(100)	Chlamydomonadales(100)	Chlamydomonadales_X(100)	Chlorochytrium(100)	Chlorochytrium_lemnae(100)
ASV00416	Eukaryota(100)	Archaeplastida(100)	Chlorophyta(100)	Chlorophyceae(100)	Sphaeropleales(100)	Sphaeropleales_X(100)	Sphaeropleales_X_unclassified(100)	Sphaeropleales_X_unclassified(100)
ASV00417	Eukaryota(100)	Alveolata(100)	Ciliophora(100)	Litostomatea(100)	Rhynchostomatia(100)	Dileptidae(100)	Dileptidae_X(100)	Dileptidae_X_sp.(100)
ASV00418	Eukaryota(100)	Stramenopiles(100)	Ochrophyta(100)	Bacillariophyta(100)	Bacillariophyta_X(100)	Raphid-pennate(100)	Nitzschia(100)	Nitzschia_palea(100)
ASV00419	Eukaryota(100)	Opisthokonta(100)	Fungi(100)	Chytridiomycota(100)	Chytridiomycotina(100)	Chytridiomycetes(100)	Chytridiomycetes_unclassified(100)	Chytridiomycetes_unclassified(100)
ASV00420	Eukaryota(100)	Alveolata(100)	Ciliophora(100)	Spirotrichea(100)	Hypotrichia(100)	Halteriidae(100)	Halteria(100)	Halteria_grandinella(100)
ASV00421	Eukaryota(100)	Rhizaria(100)	Cercozoa(100)	Endomyxa(100)	Vampyrellida(100)	Vampyrellidae(100)	Vampyrella(100)	Vampyrella_unclassified(100)
ASV00422	Eukaryota(100)	Archaeplastida(100)	Chlorophyta(100)	Trebouxiophyceae(100)	Chlorellales(100)	Chlorellales_X(100)	Chlorellales_X_unclassified(100)	Chlorellales_X_unclassified(100)
ASV00423	Eukaryota(100)	Stramenopiles(100)	Opalozoa(100)	Bicoecea(100)	Bicoecea_unclassified(100)	Bicoecea_unclassified(100)	Bicoecea_unclassified(100)	Bicoecea_unclassified(100)
ASV00424	Eukaryota(100)	Archaeplastida(100)	Chlorophyta(100)	Trebouxiophyceae(100)	Chlorellales(100)	Chlorellales_X(100)	Chlorellales_X_unclassified(100)	Chlorellales_X_unclassified(100)
ASV00425	Eukaryota(100)	Opisthokonta(100)	Fungi(100)	Cryptomycota(100)	Cryptomycotina(100)	Cryptomycotina_X(100)	Cryptomycotina_XX(100)	Cryptomycotina_XX_sp.(100)
ASV00426	Eukaryota(100)	Alveolata(100)	Ciliophora(100)	Spirotrichea(100)	Hypotrichia(100)	Halteriidae(100)	Halteria(100)	Halteria_grandinella(100)
ASV00427	Eukaryota(100)	Alveolata(100)	Ciliophora(100)	Spirotrichea(100)	Hypotrichia(100)	Halteriidae(100)	Halteria(100)	Halteria_grandinella(100)
ASV00428	Eukaryota(100)	Alveolata(100)	Ciliophora(100)	Spirotrichea(100)	Hypotrichia(100)	Halteriidae(100)	Halteria(100)	Halteria_grandinella(100)
ASV00429	Eukaryota(100)	Archaeplastida(100)	Chlorophyta(100)	Chlorophyceae(100)	Chlamydomonadales(100)	Chlamydomonadales_X(100)	Chlamydomonadales_X_unclassified(100)	Chlamydomonadales_X_unclassified(100)
ASV00430	Eukaryota(100)	Alveolata(100)	Ciliophora(100)	Spirotrichea(100)	Hypotrichia(100)	Hypotrichia_unclassified(100)	Hypotrichia_unclassified(100)	Hypotrichia_unclassified(100)
ASV00431	Eukaryota(100)	Alveolata(100)	Ciliophora(100)	Spirotrichea(100)	Hypotrichia(100)	Halteriidae(100)	Halteriidae_unclassified(100)	Halteriidae_unclassified(100)
ASV00432	Eukaryota(100)	Stramenopiles(100)	Opalozoa(100)	Bicoecea(100)	Bicoecales(100)	Bicoecaceae(100)	Bicoecaceae_X(100)	Bicoecaceae_X_sp.(100)
ASV00433	Eukaryota(100)	Stramenopiles(100)	Ochrophyta(100)	Chrysophyceae(100)	Chrysophyceae_X(100)	Chrysophyceae_Clade-C(100)	Poteriospumella(100)	Poteriospumella_lacustris(100)
ASV00434	Eukaryota(100)	Hacrobia(100)	Cryptophyta(100)	Cryptophyceae(100)	Cryptophyceae_X(100)	Basal_Cryptophyceae-1(100)	Basal_Cryptophyceae-1_X(100)	Basal_Cryptophyceae-1_X_sp.(100)
ASV00435	Eukaryota(100)	Archaeplastida(100)	Chlorophyta(100)	Chlorophyceae(100)	Chlamydomonadales(100)	Chlamydomonadales_X(100)	Chlamydomonas(100)	Chlamydomonas_moewusii(100)
ASV00436	Eukaryota(100)	Alveolata(100)	Ciliophora(100)	Oligohymenophorea(100)	Hymenostomatia(100)	Tetrahymenida(100)	Tetrahymenida_unclassified(100)	Tetrahymenida_unclassified(100)
ASV00437	Eukaryota(100)	Alveolata(100)	Dinoflagellata(100)	Dinophyceae(100)	Suessiales(100)	Suessiaceae(100)	Suessiaceae_unclassified(100)	Suessiaceae_unclassified(100)
ASV00438	Eukaryota(100)	Alveolata(100)	Ciliophora(100)	Spirotrichea(100)	Hypotrichia(100)	Halteriidae(100)	Halteriidae_unclassified(100)	Halteriidae_unclassified(100)
ASV00439	Eukaryota(100)	Alveolata(100)	Dinoflagellata(100)	Dinophyceae(100)	Dinophyceae_unclassified(100)	Dinophyceae_unclassified(100)	Dinophyceae_unclassified(100)	Dinophyceae_unclassified(100)
ASV00440	Eukaryota(100)	Alveolata(100)	Ciliophora(100)	Spirotrichea(100)	Hypotrichia(100)	Halteriidae(100)	Halteria(100)	Halteria_grandinella(100)
ASV00441	Eukaryota(100)	Archaeplastida(100)	Chlorophyta(100)	Chlorophyceae(100)	Sphaeropleales(100)	Sphaeropleales_X(100)	Ankyra(100)	Ankyra_judayi(100)
ASV00442	Eukaryota(100)	Alveolata(100)	Ciliophora(100)	Spirotrichea(100)	Hypotrichia(100)	Halteriidae(100)	Halteria(100)	Halteria_grandinella(100)
ASV00443	Eukaryota(100)	Archaeplastida(100)	Chlorophyta(100)	Chlorophyceae(100)	Chlamydomonadales(100)	Chlamydomonadales_X(100)	Tetracystis(100)	Tetracystis_texensis(100)
ASV00444	Eukaryota(100)	Alveolata(100)	Ciliophora(100)	Spirotrichea(100)	Hypotrichia(100)	Halteriidae(100)	Halteriidae_unclassified(100)	Halteriidae_unclassified(100)
ASV00445	Eukaryota(100)	Archaeplastida(100)	Chlorophyta(100)	Chlorophyceae(100)	Sphaeropleales(100)	Sphaeropleales_X(100)	Ankyra(100)	Ankyra_judayi(100)
ASV00446	Eukaryota(100)	Alveolata(100)	Ciliophora(100)	Spirotrichea(100)	Hypotrichia(100)	Halteriidae(100)	Halteria(100)	Halteria_grandinella(100)
ASV00447	Eukaryota(100)	Opisthokonta(100)	Fungi(100)	Cryptomycota(100)	Cryptomycotina(100)	Cryptomycotina_X(100)	Cryptomycotina_XX(100)	Cryptomycotina_XX_sp.(100)
ASV00448	Eukaryota(100)	Alveolata(100)	Ciliophora(100)	Spirotrichea(100)	Hypotrichia(100)	Halteriidae(100)	Halteriidae_unclassified(100)	Halteriidae_unclassified(100)
ASV00449	Eukaryota(100)	Rhizaria(100)	Cercozoa(100)	Filosa-Sarcomonadea(100)	Glissomonadida(100)	Glissomonadida_Clade-Y(100)	Glissomonadida_Clade-Y_X(100)	Glissomonadida_Clade-Y_X_sp.(100)
ASV00450	Eukaryota(100)	Alveolata(100)	Ciliophora(100)	CONThreeP(100)	CONThreeP_X(100)	CONThreeP_XX(100)	Askenasia(100)	Askenasia_sp.(100)
ASV00451	Eukaryota(100)	Alveolata(100)	Ciliophora(100)	Spirotrichea(100)	Hypotrichia(100)	Halteriidae(100)	Halteriidae_unclassified(100)	Halteriidae_unclassified(100)
ASV00452	Eukaryota(100)	Archaeplastida(100)	Chlorophyta(100)	Chlorophyceae(100)	Chlamydomonadales(100)	Chlamydomonadales_X(100)	Chlamydomonadales_X_unclassified(100)	Chlamydomonadales_X_unclassified(100)
ASV00453	Eukaryota(100)	Alveolata(100)	Ciliophora(100)	Spirotrichea(100)	Hypotrichia(100)	Halteriidae(100)	Halteria(100)	Halteria_grandinella(100)
ASV00454	Eukaryota(100)	Eukaryota_unclassified(100)	Eukaryota_unclassified(100)	Eukaryota_unclassified(100)	Eukaryota_unclassified(100)	Eukaryota_unclassified(100)	Eukaryota_unclassified(100)	Eukaryota_unclassified(100)
ASV00455	Eukaryota(100)	Rhizaria(100)	Cercozoa(100)	Filosa-Sarcomonadea(100)	Glissomonadida(100)	Allapsidae(100)	Allapsidae_unclassified(100)	Allapsidae_unclassified(100)
ASV00456	Eukaryota(100)	Archaeplastida(100)	Chlorophyta(100)	Chlorophyceae(100)	Sphaeropleales(100)	Sphaeropleales_X(100)	Ankyra(100)	Ankyra_judayi(100)
ASV00457	Eukaryota(100)	Alveolata(100)	Ciliophora(100)	Spirotrichea(100)	Hypotrichia(100)	Halteriidae(100)	Halteria(100)	Halteria_grandinella(100)
ASV00458	Eukaryota(100)	Alveolata(100)	Ciliophora(100)	Spirotrichea(100)	Hypotrichia(100)	Halteriidae(100)	Halteria(100)	Halteria_grandinella(100)
ASV00459	Eukaryota(100)	Amoebozoa(100)	Lobosa(100)	Tubulinea(100)	Echinamoebida(100)	Vermamoebidae(100)	Hartmannella(100)	Hartmannella_vermiformis(100)
ASV00460	Eukaryota(100)	Alveolata(100)	Ciliophora(100)	Spirotrichea(100)	Hypotrichia(100)	Halteriidae(100)	Halteria(100)	Halteria_grandinella(100)
ASV00461	Eukaryota(100)	Archaeplastida(100)	Chlorophyta(100)	Chlorophyceae(100)	Chaetophorales(100)	Chaetophorales_X(100)	Stigeoclonium(100)	Stigeoclonium_unclassified(100)
ASV00462	Eukaryota(100)	Archaeplastida(100)	Chlorophyta(100)	Chlorophyceae(100)	Chlamydomonadales(100)	Chlamydomonadales_X(100)	Chlamydomonadales_X_unclassified(100)	Chlamydomonadales_X_unclassified(100)
ASV00463	Eukaryota(100)	Opisthokonta(100)	Fungi(100)	Chytridiomycota(100)	Chytridiomycotina(100)	Chytridiomycetes(100)	Chytridiomycetes_unclassified(100)	Chytridiomycetes_unclassified(100)
ASV00464	Eukaryota(100)	Alveolata(100)	Ciliophora(100)	Spirotrichea(100)	Hypotrichia(100)	Halteriidae(100)	Halteria(100)	Halteria_grandinella(100)
ASV00465	Eukaryota(100)	Stramenopiles(100)	Opalozoa(100)	Bicoecea(100)	Bicoecea_unclassified(100)	Bicoecea_unclassified(100)	Bicoecea_unclassified(100)	Bicoecea_unclassified(100)
ASV00466	Eukaryota(100)	Archaeplastida(100)	Chlorophyta(100)	Trebouxiophyceae(100)	Chlorellales(100)	Chlorellales_X(100)	Micractinium(100)	Micractinium_unclassified(100)
ASV00467	Eukaryota(100)	Amoebozoa(100)	Lobosa(100)	Tubulinea(100)	Nolandida(100)	Nolandellidae(100)	Nolandellidae_X(100)	Nolandellidae_X_sp.(100)
ASV00468	Eukaryota(100)	Alveolata(100)	Ciliophora(100)	Spirotrichea(100)	Hypotrichia(100)	Halteriidae(100)	Halteria(100)	Halteria_grandinella(100)
ASV00469	Eukaryota(100)	Hacrobia(100)	Cryptophyta(100)	Cryptophyceae(100)	Cryptophyceae_X(100)	Basal_Cryptophyceae-1(100)	Basal_Cryptophyceae-1_X(100)	Basal_Cryptophyceae-1_X_sp.(100)
ASV00470	Eukaryota(100)	Stramenopiles(100)	Ochrophyta(100)	Chrysophyceae(100)	Chrysophyceae_X(100)	Chrysophyceae_Clade-F(100)	Chrysophyceae_Clade-F_unclassified(100)	Chrysophyceae_Clade-F_unclassified(100)
ASV00471	Eukaryota(100)	Hacrobia(100)	Centroheliozoa(100)	Centroheliozoa_X(100)	Pterocystida(100)	Pterocystida_unclassified(100)	Pterocystida_unclassified(100)	Pterocystida_unclassified(100)
ASV00472	Eukaryota(100)	Archaeplastida(100)	Chlorophyta(100)	Chlorophyceae(100)	Chlamydomonadales(100)	Chlamydomonadales_X(100)	Tetracystis(100)	Tetracystis_texensis(100)
ASV00473	Eukaryota(100)	Alveolata(100)	Ciliophora(100)	Spirotrichea(100)	Hypotrichia(100)	Halteriidae(100)	Halteria(100)	Halteria_grandinella(100)
ASV00474	Eukaryota(100)	Alveolata(100)	Ciliophora(100)	Spirotrichea(100)	Hypotrichia(100)	Halteriidae(100)	Halteriidae_unclassified(100)	Halteriidae_unclassified(100)
ASV00475	Eukaryota(100)	Alveolata(100)	Ciliophora(100)	Spirotrichea(100)	Hypotrichia(100)	Halteriidae(100)	Halteriidae_unclassified(100)	Halteriidae_unclassified(100)
ASV00476	Eukaryota(100)	Alveolata(100)	Ciliophora(100)	Spirotrichea(100)	Hypotrichia(100)	Halteriidae(100)	Halteria(100)	Halteria_grandinella(100)
ASV00477	Eukaryota(100)	Archaeplastida(100)	Chlorophyta(100)	Chlorophyceae(100)	Sphaeropleales(100)	Sphaeropleales_X(100)	Scenedesmus(100)	Scenedesmus_obliquus(100)
ASV00478	Eukaryota(100)	Stramenopiles(100)	Ochrophyta(100)	Bacillariophyta(100)	Bacillariophyta_X(100)	Raphid-pennate(100)	Nitzschia(100)	Nitzschia_palea(100)
ASV00479	Eukaryota(100)	Amoebozoa(100)	Lobosa(100)	Tubulinea(100)	Nolandida(100)	Nolandellidae(100)	Nolandellidae_X(100)	Nolandellidae_X_sp.(100)
ASV00480	Eukaryota(100)	Opisthokonta(100)	Fungi(100)	Chytridiomycota(100)	Chytridiomycotina(100)	Chytridiomycotina_X(100)	Chytridiomycotina_XX(100)	Chytridiomycotina_XX_sp.(100)
ASV00481	Eukaryota(100)	Amoebozoa(100)	Lobosa(100)	Tubulinea(100)	Nolandida(100)	Nolandellidae(100)	Nolandellidae_X(100)	Nolandellidae_X_sp.(100)
ASV00482	Eukaryota(100)	Alveolata(100)	Ciliophora(100)	Oligohymenophorea(100)	Scuticociliatia_2(100)	Scuticociliatia_2_X(100)	Cyclidium_3(100)	Cyclidium_glaucoma(100)
ASV00483	Eukaryota(100)	Alveolata(100)	Ciliophora(100)	Spirotrichea(100)	Hypotrichia(100)	Halteriidae(100)	Halteria(100)	Halteria_grandinella(100)
ASV00484	Eukaryota(100)	Stramenopiles(100)	Opalozoa(100)	Bicoecea(100)	Pseudodendromonadales(100)	Pseudodendromonadales_X(100)	Pseudodendromonadales_X_unclassified(100)	Pseudodendromonadales_X_unclassified(100)
ASV00485	Eukaryota(100)	Alveolata(100)	Ciliophora(100)	Phyllopharyngea(100)	Cyrtophoria_4(100)	Chilodonellidae(100)	Chilodonella(100)	Chilodonella_unclassified(100)
ASV00486	Eukaryota(100)	Opisthokonta(100)	Fungi(100)	Fungi_unclassified(100)	Fungi_unclassified(100)	Fungi_unclassified(100)	Fungi_unclassified(100)	Fungi_unclassified(100)
ASV00487	Eukaryota(100)	Alveolata(100)	Alveolata_unclassified(100)	Alveolata_unclassified(100)	Alveolata_unclassified(100)	Alveolata_unclassified(100)	Alveolata_unclassified(100)	Alveolata_unclassified(100)
ASV00488	Eukaryota(100)	Alveolata(100)	Ciliophora(100)	Spirotrichea(100)	Hypotrichia(100)	Oxytrichidae(100)	Oxytricha(100)	Oxytricha_granulifera(100)
ASV00489	Eukaryota(100)	Alveolata(100)	Ciliophora(100)	Spirotrichea(100)	Hypotrichia(100)	Halteriidae(100)	Halteria(100)	Halteria_grandinella(100)
ASV00490	Eukaryota(100)	Alveolata(100)	Ciliophora(100)	Spirotrichea(100)	Hypotrichia(100)	Hypotrichia_unclassified(100)	Hypotrichia_unclassified(100)	Hypotrichia_unclassified(100)
ASV00491	Eukaryota(100)	Opisthokonta(100)	Choanoflagellida(100)	Choanoflagellatea(100)	Craspedida(100)	Salpingoecidae_Group_C2(100)	Salpingoecidae_Group_C2_X(100)	Salpingoecidae_Group_C2_X_sp.(100)
ASV00492	Eukaryota(100)	Alveolata(100)	Ciliophora(100)	Spirotrichea(100)	Hypotrichia(100)	Halteriidae(100)	Halteriidae_unclassified(100)	Halteriidae_unclassified(100)
ASV00493	Eukaryota(100)	Alveolata(100)	Ciliophora(100)	Spirotrichea(100)	Hypotrichia(100)	Halteriidae(100)	Halteria(100)	Halteria_grandinella(100)
ASV00494	Eukaryota(100)	Opisthokonta(100)	Choanoflagellida(100)	Choanoflagellatea(100)	Choanoflagellatea_unclassified(100)	Choanoflagellatea_unclassified(100)	Choanoflagellatea_unclassified(100)	Choanoflagellatea_unclassified(100)
ASV00495	Eukaryota(100)	Alveolata(100)	Ciliophora(100)	Spirotrichea(100)	Hypotrichia(100)	Halteriidae(100)	Halteria(100)	Halteria_grandinella(100)
ASV00496	Eukaryota(100)	Stramenopiles(100)	Ochrophyta(100)	Bacillariophyta(100)	Bacillariophyta_X(100)	Polar-centric-Mediophyceae(100)	Acanthoceras(100)	Acanthoceras_sp.(100)
ASV00497	Eukaryota(100)	Stramenopiles(100)	Opalozoa(100)	Bicoecea(100)	Pseudodendromonadales(100)	Pseudodendromonadales_X(100)	Pseudodendromonadales_XX(100)	Pseudodendromonadales_XX_sp.(100)
ASV00498	Eukaryota(100)	Alveolata(100)	Ciliophora(100)	Spirotrichea(100)	Hypotrichia(100)	Halteriidae(100)	Halteria(100)	Halteria_grandinella(100)
ASV00499	Eukaryota(100)	Alveolata(100)	Ciliophora(100)	Spirotrichea(100)	Hypotrichia(100)	Halteriidae(100)	Halteriidae_unclassified(100)	Halteriidae_unclassified(100)
ASV00500	Eukaryota(100)	Archaeplastida(100)	Chlorophyta(100)	Chlorophyceae(100)	Sphaeropleales(100)	Sphaeropleales_X(100)	Desmodesmus(100)	Desmodesmus_communis(100)
ASV00501	Eukaryota(100)	Alveolata(100)	Ciliophora(100)	Spirotrichea(100)	Strombidiida_A(100)	Strombidiida_A_X(100)	Strombidiida_A_XX(100)	Strombidiida_A_XX_sp.(100)
ASV00502	Eukaryota(100)	Archaeplastida(100)	Chlorophyta(100)	Trebouxiophyceae(100)	Chlorellales(100)	Chlorellales_X(100)	Micractinium(100)	Micractinium_unclassified(100)
ASV00503	Eukaryota(100)	Stramenopiles(100)	Opalozoa(100)	Bicoecea(100)	Bicoecea_unclassified(100)	Bicoecea_unclassified(100)	Bicoecea_unclassified(100)	Bicoecea_unclassified(100)
ASV00504	Eukaryota(100)	Alveolata(100)	Ciliophora(100)	Spirotrichea(100)	Hypotrichia(100)	Hypotrichia_unclassified(100)	Hypotrichia_unclassified(100)	Hypotrichia_unclassified(100)
ASV00505	Eukaryota(100)	Archaeplastida(100)	Chlorophyta(100)	Trebouxiophyceae(100)	Chlorellales(100)	Chlorellales_X(100)	Chlorellales_X_unclassified(100)	Chlorellales_X_unclassified(100)
ASV00506	Eukaryota(100)	Opisthokonta(100)	Fungi(100)	Chytridiomycota(100)	Chytridiomycotina(100)	Chytridiomycetes(100)	Chytridiomycetes_unclassified(100)	Chytridiomycetes_unclassified(100)
ASV00507	Eukaryota(100)	Stramenopiles(100)	Sagenista(100)	Labyrinthulomycetes(100)	Amphifilida(100)	Amphifilaceae(100)	Amphifilaceae_X(100)	Amphifilaceae_X_sp.(100)
ASV00508	Eukaryota(100)	Alveolata(100)	Ciliophora(100)	Spirotrichea(100)	Hypotrichia(100)	Oxytrichidae(100)	Stylonychia(100)	Stylonychia_unclassified(100)
ASV00509	Eukaryota(100)	Archaeplastida(100)	Streptophyta(100)	Zygnemophyceae(100)	Zygnemophyceae_X(100)	Zygnemophyceae_XX(100)	Cosmarium(100)	Cosmarium_unclassified(100)
ASV00510	Eukaryota(100)	Alveolata(100)	Ciliophora(100)	Oligohymenophorea(100)	Scuticociliatia_2(100)	Scuticociliatia_2_X(100)	Cyclidium_3(100)	Cyclidium_glaucoma(100)
ASV00511	Eukaryota(100)	Alveolata(100)	Ciliophora(100)	Spirotrichea(100)	Hypotrichia(100)	Halteriidae(100)	Halteriidae_unclassified(100)	Halteriidae_unclassified(100)
ASV00512	Eukaryota(100)	Archaeplastida(100)	Chlorophyta(100)	Chlorophyta_unclassified(100)	Chlorophyta_unclassified(100)	Chlorophyta_unclassified(100)	Chlorophyta_unclassified(100)	Chlorophyta_unclassified(100)
ASV00513	Eukaryota(100)	Alveolata(100)	Ciliophora(100)	Spirotrichea(100)	Hypotrichia(100)	Halteriidae(100)	Halteria(100)	Halteria_grandinella(100)
ASV00514	Eukaryota(100)	Alveolata(100)	Ciliophora(100)	Oligohymenophorea(100)	Scuticociliatia_2(100)	Scuticociliatia_2_X(100)	Cyclidium_3(100)	Cyclidium_glaucoma(100)
ASV00515	Eukaryota(100)	Alveolata(100)	Ciliophora(100)	Spirotrichea(100)	Hypotrichia(100)	Halteriidae(100)	Halteria(100)	Halteria_grandinella(100)
ASV00516	Eukaryota(100)	Archaeplastida(100)	Chlorophyta(100)	Chlorophyceae(100)	Sphaeropleales(100)	Sphaeropleales_X(100)	Sphaeropleales_X_unclassified(100)	Sphaeropleales_X_unclassified(100)
ASV00517	Eukaryota(100)	Archaeplastida(100)	Chlorophyta(100)	Chlorophyceae(100)	Sphaeropleales(100)	Sphaeropleales_X(100)	Ankyra(100)	Ankyra_judayi(100)
ASV00518	Eukaryota(100)	Alveolata(100)	Ciliophora(100)	Spirotrichea(100)	Hypotrichia(100)	Halteriidae(100)	Halteria(100)	Halteria_grandinella(100)
ASV00519	Eukaryota(100)	Hacrobia(100)	Cryptophyta(100)	Cryptophyceae(100)	Cryptophyceae_X(100)	Basal_Cryptophyceae-1(100)	Basal_Cryptophyceae-1_X(100)	Basal_Cryptophyceae-1_X_sp.(100)
ASV00520	Eukaryota(100)	Rhizaria(100)	Cercozoa(100)	Cercozoa_X(100)	Cercozoa_XX(100)	Cercozoa_XXX(100)	Cercozoa_XXXX(100)	Cercozoa_XXXX_sp.(100)
ASV00521	Eukaryota(100)	Alveolata(100)	Chrompodellids(100)	Colpodellidea(100)	Colpodellida(100)	Alphamonaceae(100)	Aphamonas(100)	Aphamonas_edax(100)
ASV00522	Eukaryota(100)	Alveolata(100)	Ciliophora(100)	Spirotrichea(100)	Hypotrichia(100)	Halteriidae(100)	Halteria(100)	Halteria_grandinella(100)
ASV00523	Eukaryota(100)	Alveolata(100)	Ciliophora(100)	Oligohymenophorea(100)	OLIGO4(100)	OLIGO4_X(100)	OLIGO4_XX(100)	OLIGO4_XX_sp.(100)
ASV00524	Eukaryota(100)	Amoebozoa(100)	Amoebozoa_unclassified(100)	Amoebozoa_unclassified(100)	Amoebozoa_unclassified(100)	Amoebozoa_unclassified(100)	Amoebozoa_unclassified(100)	Amoebozoa_unclassified(100)
ASV00525	Eukaryota(100)	Stramenopiles(100)	Opalozoa(100)	Bicoecea(100)	Bicoecea_unclassified(100)	Bicoecea_unclassified(100)	Bicoecea_unclassified(100)	Bicoecea_unclassified(100)
ASV00526	Eukaryota(100)	Archaeplastida(100)	Chlorophyta(100)	Chlorophyceae(100)	Chlamydomonadales(100)	Chlamydomonadales_X(100)	Chlamydomonadales_X_unclassified(100)	Chlamydomonadales_X_unclassified(100)
ASV00527	Eukaryota(100)	Archaeplastida(100)	Chlorophyta(100)	Chlorophyceae(100)	Sphaeropleales(100)	Sphaeropleales_X(100)	Ankyra(100)	Ankyra_judayi(100)
ASV00528	Eukaryota(100)	Hacrobia(100)	Haptophyta(100)	Prymnesiophyceae(100)	Prymnesiales(100)	Chrysochromulinaceae(100)	Chrysochromulina(100)	Chrysochromulina_parva(100)
ASV00529	Eukaryota(100)	Rhizaria(100)	Cercozoa(100)	Filosa-Granofilosea(100)	Limnofilida(100)	Limnofilidae(100)	Limnofila(100)	Limnofila_borokensis(100)
ASV00530	Eukaryota(100)	Stramenopiles(100)	Ochrophyta(100)	Chrysophyceae(100)	Chrysophyceae_X(100)	Chrysophyceae_Clade-C(100)	Poterioochromonas(100)	Poterioochromonas_malhamensis(100)
ASV00531	Eukaryota(100)	Stramenopiles(100)	Ochrophyta(100)	Bacillariophyta(100)	Bacillariophyta_X(100)	Raphid-pennate(100)	Raphid-pennate_unclassified(100)	Raphid-pennate_unclassified(100)
ASV00532	Eukaryota(100)	Alveolata(100)	Ciliophora(100)	Ciliophora_unclassified(100)	Ciliophora_unclassified(100)	Ciliophora_unclassified(100)	Ciliophora_unclassified(100)	Ciliophora_unclassified(100)
ASV00533	Eukaryota(100)	Alveolata(100)	Ciliophora(100)	Spirotrichea(100)	Tintinnida(100)	TIN_03(100)	Tintinnopsis_03(100)	Tintinnopsis_03_sp.(100)
ASV00534	Eukaryota(100)	Rhizaria(100)	Cercozoa(100)	Filosa-Granofilosea(100)	Limnofilida(100)	Limnofilidae(100)	Limnofila(100)	Limnofila_borokensis(100)
ASV00535	Eukaryota(100)	Opisthokonta(100)	Choanoflagellida(100)	Choanoflagellatea(100)	Craspedida(100)	Salpingoecidae_Group_C2(100)	Salpingoeca_C2(100)	Salpingoeca_napiformis(100)
ASV00536	Eukaryota(100)	Opisthokonta(100)	Fungi(100)	Fungi_unclassified(100)	Fungi_unclassified(100)	Fungi_unclassified(100)	Fungi_unclassified(100)	Fungi_unclassified(100)
ASV00537	Eukaryota(100)	Rhizaria(100)	Cercozoa(100)	Endomyxa(100)	Vampyrellida(100)	sm27-lineage(100)	sm27-lineage_X(100)	sm27-lineage_X_sp.(100)
ASV00538	Eukaryota(100)	Stramenopiles(100)	Opalozoa(100)	Bicoecea(100)	Bicoecea_unclassified(100)	Bicoecea_unclassified(100)	Bicoecea_unclassified(100)	Bicoecea_unclassified(100)
ASV00539	Eukaryota(100)	Rhizaria(100)	Cercozoa(100)	Filosa-Sarcomonadea(100)	Filosa-Sarcomonadea_unclassified(100)	Filosa-Sarcomonadea_unclassified(100)	Filosa-Sarcomonadea_unclassified(100)	Filosa-Sarcomonadea_unclassified(100)
ASV00540	Eukaryota(100)	Stramenopiles(100)	Opalozoa(100)	Bicoecea(100)	Bicoecea_unclassified(100)	Bicoecea_unclassified(100)	Bicoecea_unclassified(100)	Bicoecea_unclassified(100)
ASV00541	Eukaryota(100)	Alveolata(100)	Ciliophora(100)	Spirotrichea(100)	Hypotrichia(100)	Oxytrichidae(100)	Stylonychia(100)	Stylonychia_unclassified(100)
ASV00542	Eukaryota(100)	Archaeplastida(100)	Chlorophyta(100)	Chlorophyceae(100)	Chlamydomonadales(100)	Chlamydomonadales_X(100)	Chlamydomonadales_X_unclassified(100)	Chlamydomonadales_X_unclassified(100)
ASV00543	Eukaryota(100)	Archaeplastida(100)	Chlorophyta(100)	Chlorophyceae(100)	Chlamydomonadales(100)	Chlamydomonadales_X(100)	Chlamydopodium(100)	Chlamydopodium_sp.(100)
ASV00544	Eukaryota(100)	Alveolata(100)	Ciliophora(100)	Spirotrichea(100)	Hypotrichia(100)	Halteriidae(100)	Halteria(100)	Halteria_grandinella(100)
ASV00545	Eukaryota(100)	Alveolata(100)	Ciliophora(100)	Spirotrichea(100)	Hypotrichia(100)	Hypotrichia_unclassified(100)	Hypotrichia_unclassified(100)	Hypotrichia_unclassified(100)
ASV00546	Eukaryota(100)	Archaeplastida(100)	Chlorophyta(100)	Chlorophyceae(100)	Chlorophyceae_unclassified(100)	Chlorophyceae_unclassified(100)	Chlorophyceae_unclassified(100)	Chlorophyceae_unclassified(100)
ASV00547	Eukaryota(100)	Alveolata(100)	Ciliophora(100)	Spirotrichea(100)	Hypotrichia(100)	Oxytrichidae(100)	Stylonychia(100)	Stylonychia_unclassified(100)
ASV00548	Eukaryota(100)	Stramenopiles(100)	Ochrophyta(100)	Bacillariophyta(100)	Bacillariophyta_X(100)	Raphid-pennate(100)	Raphid-pennate_unclassified(100)	Raphid-pennate_unclassified(100)
ASV00549	Eukaryota(100)	Alveolata(100)	Ciliophora(100)	Spirotrichea(100)	Hypotrichia(100)	Halteriidae(100)	Halteria(100)	Halteria_grandinella(100)
ASV00550	Eukaryota(100)	Stramenopiles(100)	Ochrophyta(100)	Chrysophyceae(100)	Chrysophyceae_X(100)	Chrysophyceae_Clade-F(100)	Chrysophyceae_Clade-F_unclassified(100)	Chrysophyceae_Clade-F_unclassified(100)
ASV00551	Eukaryota(100)	Archaeplastida(100)	Chlorophyta(100)	Chlorophyceae(100)	Sphaeropleales(100)	Sphaeropleales_X(100)	Sphaeropleales_X_unclassified(100)	Sphaeropleales_X_unclassified(100)
ASV00552	Eukaryota(100)	Amoebozoa(100)	Amoebozoa_unclassified(100)	Amoebozoa_unclassified(100)	Amoebozoa_unclassified(100)	Amoebozoa_unclassified(100)	Amoebozoa_unclassified(100)	Amoebozoa_unclassified(100)
ASV00553	Eukaryota(100)	Hacrobia(100)	Cryptophyta(100)	Cryptophyceae(100)	Cryptophyceae_X(100)	Basal_Cryptophyceae-1(100)	Basal_Cryptophyceae-1_X(100)	Basal_Cryptophyceae-1_X_sp.(100)
ASV00554	Eukaryota(100)	Stramenopiles(100)	Ochrophyta(100)	Chrysophyceae(100)	Chrysophyceae_X(100)	Chrysophyceae_Clade-F(100)	Chrysophyceae_Clade-F_unclassified(100)	Chrysophyceae_Clade-F_unclassified(100)
ASV00555	Eukaryota(100)	Archaeplastida(100)	Chlorophyta(100)	Trebouxiophyceae(100)	Chlorellales(100)	Chlorellales_X(100)	Chlorellales_X_unclassified(100)	Chlorellales_X_unclassified(100)
ASV00556	Eukaryota(100)	Alveolata(100)	Ciliophora(100)	Spirotrichea(100)	Tintinnida(100)	Tintinnidiidae(100)	Tintinnidium(100)	Tintinnidium_fluviatile(100)
ASV00557	Eukaryota(100)	Archaeplastida(100)	Chlorophyta(100)	Chlorophyceae(100)	Chaetophorales(100)	Chaetophorales_X(100)	Chaetophorales_X_unclassified(100)	Chaetophorales_X_unclassified(100)
ASV00558	Eukaryota(100)	Archaeplastida(100)	Chlorophyta(100)	Chlorophyceae(100)	Chlamydomonadales(100)	Chlamydomonadales_X(100)	Chlamydomonadales_X_unclassified(100)	Chlamydomonadales_X_unclassified(100)
ASV00559	Eukaryota(100)	Alveolata(100)	Ciliophora(100)	Spirotrichea(100)	Hypotrichia(100)	Hypotrichia_unclassified(100)	Hypotrichia_unclassified(100)	Hypotrichia_unclassified(100)
ASV00560	Eukaryota(100)	Stramenopiles(100)	Opalozoa(100)	Bicoecea(100)	Bicoecea_unclassified(100)	Bicoecea_unclassified(100)	Bicoecea_unclassified(100)	Bicoecea_unclassified(100)
ASV00561	Eukaryota(100)	Archaeplastida(100)	Chlorophyta(100)	Chlorophyceae(100)	Sphaeropleales(100)	Sphaeropleales_X(100)	Ankyra(100)	Ankyra_judayi(100)
ASV00562	Eukaryota(100)	Archaeplastida(100)	Chlorophyta(100)	Trebouxiophyceae(100)	Chlorellales(100)	Chlorellales_X(100)	Micractinium(100)	Micractinium_unclassified(100)
ASV00563	Eukaryota(100)	Alveolata(100)	Ciliophora(100)	Spirotrichea(100)	Hypotrichia(100)	Halteriidae(100)	Halteria(100)	Halteria_grandinella(100)
ASV00564	Eukaryota(100)	Opisthokonta(100)	Choanoflagellida(100)	Choanoflagellatea(100)	Craspedida(100)	Salpingoecidae_Group_C2(100)	Salpingoeca_C2(100)	Salpingoeca_napiformis(100)
ASV00565	Eukaryota(100)	Alveolata(100)	Ciliophora(100)	Oligohymenophorea(100)	Scuticociliatia_2(100)	Scuticociliatia_2_X(100)	Cyclidium_3(100)	Cyclidium_glaucoma(100)
ASV00566	Eukaryota(100)	Alveolata(100)	Ciliophora(100)	Oligohymenophorea(100)	Scuticociliatia_2(100)	Scuticociliatia_2_X(100)	Cyclidium_3(100)	Cyclidium_glaucoma(100)
ASV00567	Eukaryota(100)	Opisthokonta(100)	Choanoflagellida(100)	Choanoflagellatea(100)	Craspedida(100)	Salpingoecidae_Group_C2(100)	Salpingoecidae_Group_C2_X(100)	Salpingoecidae_Group_C2_X_sp.(100)
ASV00568	Eukaryota(100)	Alveolata(100)	Ciliophora(100)	CONThreeP(100)	CONThreeP_X(100)	CONThreeP_XX(100)	Askenasia(100)	Askenasia_sp.(100)
ASV00569	Eukaryota(100)	Alveolata(100)	Ciliophora(100)	Spirotrichea(100)	Hypotrichia(100)	Halteriidae(100)	Halteria(100)	Halteria_grandinella(100)
ASV00570	Eukaryota(100)	Rhizaria(100)	Cercozoa(100)	Filosa-Sarcomonadea(100)	Glissomonadida(100)	Glissomonadida_Clade-Y(100)	Glissomonadida_Clade-Y_X(100)	Glissomonadida_Clade-Y_X_sp.(100)
ASV00571	Eukaryota(100)	Alveolata(100)	Ciliophora(100)	Spirotrichea(100)	Hypotrichia(100)	Halteriidae(100)	Halteriidae_unclassified(100)	Halteriidae_unclassified(100)
ASV00572	Eukaryota(100)	Eukaryota_unclassified(100)	Eukaryota_unclassified(100)	Eukaryota_unclassified(100)	Eukaryota_unclassified(100)	Eukaryota_unclassified(100)	Eukaryota_unclassified(100)	Eukaryota_unclassified(100)
ASV00573	Eukaryota(100)	Stramenopiles(100)	Ochrophyta(100)	Bacillariophyta(100)	Bacillariophyta_X(100)	Polar-centric-Mediophyceae(100)	Acanthoceras(100)	Acanthoceras_sp.(100)
ASV00574	Eukaryota(100)	Alveolata(100)	Ciliophora(100)	Spirotrichea(100)	Hypotrichia(100)	Halteriidae(100)	Halteria(100)	Halteria_grandinella(100)
ASV00575	Eukaryota(100)	Alveolata(100)	Ciliophora(100)	Spirotrichea(100)	Hypotrichia(100)	Hypotrichia_unclassified(100)	Hypotrichia_unclassified(100)	Hypotrichia_unclassified(100)
ASV00576	Eukaryota(100)	Eukaryota_unclassified(100)	Eukaryota_unclassified(100)	Eukaryota_unclassified(100)	Eukaryota_unclassified(100)	Eukaryota_unclassified(100)	Eukaryota_unclassified(100)	Eukaryota_unclassified(100)
ASV00577	Eukaryota(100)	Archaeplastida(100)	Chlorophyta(100)	Chlorophyceae(100)	Sphaeropleales(100)	Selenastraceae(100)	Monoraphidium(100)	Monoraphidium_dybowskii(100)
ASV00578	Eukaryota(100)	Archaeplastida(100)	Chlorophyta(100)	Trebouxiophyceae(100)	Chlorellales(100)	Chlorellales_X(100)	Oocystidium(100)	Oocystidium_sp.(100)
ASV00579	Eukaryota(100)	Alveolata(100)	Ciliophora(100)	Spirotrichea(100)	Strombidiida(100)	Pelagostrombidiidae(100)	Pelagostrombidiidae_unclassified(100)	Pelagostrombidiidae_unclassified(100)
ASV00580	Eukaryota(100)	Alveolata(100)	Ciliophora(100)	Spirotrichea(100)	Hypotrichia(100)	Halteriidae(100)	Halteria(100)	Halteria_grandinella(100)
ASV00581	Eukaryota(100)	Alveolata(100)	Ciliophora(100)	Spirotrichea(100)	Hypotrichia(100)	Halteriidae(100)	Halteriidae_unclassified(100)	Halteriidae_unclassified(100)
ASV00582	Eukaryota(100)	Alveolata(100)	Ciliophora(100)	CONThreeP(100)	CONThreeP_X(100)	Urotrichidae(100)	Urotricha(100)	Urotricha_sp.(100)
ASV00583	Eukaryota(100)	Stramenopiles(100)	Ochrophyta(100)	Chrysophyceae(100)	Chrysophyceae_X(100)	Chrysophyceae_XX(100)	Chrysophyceae_XXX(100)	Chrysophyceae_XXX_sp.(100)
ASV00584	Eukaryota(100)	Hacrobia(100)	Centroheliozoa(100)	Centroheliozoa_X(100)	Pterocystida(100)	Pterocystidae(100)	Pterocystis(100)	Pterocystis_sp.(100)
ASV00585	Eukaryota(100)	Archaeplastida(100)	Chlorophyta(100)	Chlorophyceae(100)	Chlamydomonadales(100)	Chlamydomonadales_X(100)	Chlamydomonas(100)	Chlamydomonas_unclassified(100)
ASV00586	Eukaryota(100)	Alveolata(100)	Ciliophora(100)	Spirotrichea(100)	Hypotrichia(100)	Halteriidae(100)	Halteria(100)	Halteria_grandinella(100)
ASV00587	Eukaryota(100)	Alveolata(100)	Ciliophora(100)	Spirotrichea(100)	Hypotrichia(100)	Halteriidae(100)	Halteriidae_unclassified(100)	Halteriidae_unclassified(100)
ASV00588	Eukaryota(100)	Stramenopiles(100)	Sagenista(100)	Labyrinthulomycetes(100)	Labyrinthulida(100)	Labyrinthulaceae(100)	Labyrinthulaceae_X(100)	Labyrinthulaceae_X_sp.(100)
ASV00589	Eukaryota(100)	Alveolata(100)	Ciliophora(100)	Spirotrichea(100)	Hypotrichia(100)	Halteriidae(100)	Halteria(100)	Halteria_grandinella(100)
ASV00590	Eukaryota(100)	Alveolata(100)	Ciliophora(100)	Spirotrichea(100)	Hypotrichia(100)	Halteriidae(100)	Halteria(100)	Halteria_grandinella(100)
ASV00591	Eukaryota(100)	Opisthokonta(100)	Mesomycetozoa(100)	Nucleariidea(100)	Nucleariida(100)	Nucleariida_X(100)	Nuclearia(100)	Nuclearia_delicatula(100)
ASV00592	Eukaryota(100)	Alveolata(100)	Ciliophora(100)	Spirotrichea(100)	Hypotrichia(100)	Halteriidae(100)	Halteria(100)	Halteria_grandinella(100)
ASV00593	Eukaryota(100)	Stramenopiles(100)	Ochrophyta(100)	Chrysophyceae(100)	Chrysophyceae_X(100)	Chrysophyceae_Clade-C(100)	Chromulinospumella(100)	Chromulinospumella_sphaerica(100)
ASV00594	Eukaryota(100)	Alveolata(100)	Ciliophora(100)	Spirotrichea(100)	Hypotrichia(100)	Halteriidae(100)	Halteria(100)	Halteria_grandinella(100)
ASV00595	Eukaryota(100)	Opisthokonta(100)	Fungi(100)	Chytridiomycota(100)	Chytridiomycotina(100)	Chytridiomycetes(100)	Chytridiomycetes_unclassified(100)	Chytridiomycetes_unclassified(100)
ASV00596	Eukaryota(100)	Archaeplastida(100)	Chlorophyta(100)	Chlorophyceae(100)	Sphaeropleales(100)	Sphaeropleales_X(100)	Ankyra(100)	Ankyra_judayi(100)
ASV00597	Eukaryota(100)	Archaeplastida(100)	Chlorophyta(100)	Chlorophyceae(100)	Chlamydomonadales(100)	Chlamydomonadales_X(100)	Chlamydomonadales_X_unclassified(100)	Chlamydomonadales_X_unclassified(100)
ASV00598	Eukaryota(100)	Stramenopiles(100)	Ochrophyta(100)	Chrysophyceae(100)	Chrysophyceae_X(100)	Chrysophyceae_Clade-C(100)	Poteriospumella(100)	Poteriospumella_lacustris(100)
ASV00599	Eukaryota(100)	Hacrobia(100)	Haptophyta(100)	Prymnesiophyceae(100)	Prymnesiales(100)	Chrysochromulinaceae(100)	Chrysochromulina(100)	Chrysochromulina_parva(100)
ASV00600	Eukaryota(100)	Alveolata(100)	Ciliophora(100)	Spirotrichea(100)	Hypotrichia(100)	Halteriidae(100)	Halteria(100)	Halteria_grandinella(100)
ASV00601	Eukaryota(100)	Alveolata(100)	Ciliophora(100)	Spirotrichea(100)	Hypotrichia(100)	Halteriidae(100)	Halteria(100)	Halteria_grandinella(100)
ASV00602	Eukaryota(100)	Archaeplastida(100)	Chlorophyta(100)	Chlorophyta_unclassified(100)	Chlorophyta_unclassified(100)	Chlorophyta_unclassified(100)	Chlorophyta_unclassified(100)	Chlorophyta_unclassified(100)
ASV00603	Eukaryota(100)	Archaeplastida(100)	Chlorophyta(100)	Trebouxiophyceae(100)	Chlorellales(100)	Chlorellales_X(100)	Chlorellales_X_unclassified(100)	Chlorellales_X_unclassified(100)
ASV00604	Eukaryota(100)	Alveolata(100)	Ciliophora(100)	Spirotrichea(100)	Hypotrichia(100)	Halteriidae(100)	Halteriidae_unclassified(100)	Halteriidae_unclassified(100)
ASV00605	Eukaryota(100)	Opisthokonta(100)	Opisthokonta_unclassified(100)	Opisthokonta_unclassified(100)	Opisthokonta_unclassified(100)	Opisthokonta_unclassified(100)	Opisthokonta_unclassified(100)	Opisthokonta_unclassified(100)
ASV00606	Eukaryota(100)	Archaeplastida(100)	Chlorophyta(100)	Chlorophyta_unclassified(100)	Chlorophyta_unclassified(100)	Chlorophyta_unclassified(100)	Chlorophyta_unclassified(100)	Chlorophyta_unclassified(100)
ASV00607	Eukaryota(100)	Opisthokonta(100)	Mesomycetozoa(100)	Nucleariidea(100)	Nucleariida(100)	Nucleariida_X(100)	Nuclearia(100)	Nuclearia_delicatula(100)
ASV00608	Eukaryota(100)	Hacrobia(100)	Cryptophyta(100)	Cryptophyceae(100)	Cryptomonadales(100)	Cryptomonadales_X(100)	Cryptomonadales_X_unclassified(100)	Cryptomonadales_X_unclassified(100)
ASV00609	Eukaryota(100)	Alveolata(100)	Ciliophora(100)	CONThreeP(100)	CONThreeP_X(100)	Urotrichidae(100)	Urotricha(100)	Urotricha_sp.(100)
ASV00610	Eukaryota(100)	Alveolata(100)	Ciliophora(100)	Spirotrichea(100)	Hypotrichia(100)	Halteriidae(100)	Halteria(100)	Halteria_grandinella(100)
ASV00611	Eukaryota(100)	Stramenopiles(100)	Opalozoa(100)	Bicoecea(100)	Bicoecea_unclassified(100)	Bicoecea_unclassified(100)	Bicoecea_unclassified(100)	Bicoecea_unclassified(100)
ASV00612	Eukaryota(100)	Archaeplastida(100)	Chlorophyta(100)	Chlorophyceae(100)	Sphaeropleales(100)	Sphaeropleales_X(100)	Ankyra(100)	Ankyra_judayi(100)
ASV00613	Eukaryota(100)	Alveolata(100)	Ciliophora(100)	Spirotrichea(100)	Hypotrichia(100)	Halteriidae(100)	Halteria(100)	Halteria_grandinella(100)
ASV00614	Eukaryota(100)	Opisthokonta(100)	Fungi(100)	Chytridiomycota(100)	Chytridiomycotina(100)	Chytridiomycetes(100)	Chytridiomycetes_unclassified(100)	Chytridiomycetes_unclassified(100)
ASV00615	Eukaryota(100)	Hacrobia(100)	Haptophyta(100)	Prymnesiophyceae(100)	Prymnesiales(100)	Chrysochromulinaceae(100)	Chrysochromulina(100)	Chrysochromulina_parva(100)
ASV00616	Eukaryota(100)	Alveolata(100)	Ciliophora(100)	Spirotrichea(100)	Hypotrichia(100)	Halteriidae(100)	Halteriidae_unclassified(100)	Halteriidae_unclassified(100)
ASV00617	Eukaryota(100)	Opisthokonta(100)	Mesomycetozoa(100)	Nucleariidea(100)	Nucleariida(100)	Nucleariida_X(100)	Nuclearia(100)	Nuclearia_thermophila(100)
ASV00618	Eukaryota(100)	Alveolata(100)	Ciliophora(100)	Spirotrichea(100)	Hypotrichia(100)	Hypotrichia_unclassified(100)	Hypotrichia_unclassified(100)	Hypotrichia_unclassified(100)
ASV00619	Eukaryota(100)	Alveolata(100)	Ciliophora(100)	Spirotrichea(100)	Hypotrichia(100)	Halteriidae(100)	Halteriidae_unclassified(100)	Halteriidae_unclassified(100)
ASV00620	Eukaryota(100)	Alveolata(100)	Ciliophora(100)	Spirotrichea(100)	Hypotrichia(100)	Halteriidae(100)	Halteria(100)	Halteria_grandinella(100)
ASV00621	Eukaryota(100)	Rhizaria(100)	Cercozoa(100)	Filosa-Sarcomonadea(100)	Filosa-Sarcomonadea_unclassified(100)	Filosa-Sarcomonadea_unclassified(100)	Filosa-Sarcomonadea_unclassified(100)	Filosa-Sarcomonadea_unclassified(100)
ASV00622	Eukaryota(100)	Opisthokonta(100)	Fungi(100)	Cryptomycota(100)	Cryptomycotina(100)	Cryptomycotina_X(100)	Cryptomycotina_XX(100)	Cryptomycotina_XX_sp.(100)
ASV00623	Eukaryota(100)	Stramenopiles(100)	Opalozoa(100)	Bicoecea(100)	Pseudodendromonadales(100)	Pseudodendromonadales_X(100)	Pseudodendromonadales_X_unclassified(100)	Pseudodendromonadales_X_unclassified(100)
ASV00624	Eukaryota(100)	Opisthokonta(100)	Fungi(100)	Fungi_unclassified(100)	Fungi_unclassified(100)	Fungi_unclassified(100)	Fungi_unclassified(100)	Fungi_unclassified(100)
ASV00625	Eukaryota(100)	Eukaryota_unclassified(100)	Eukaryota_unclassified(100)	Eukaryota_unclassified(100)	Eukaryota_unclassified(100)	Eukaryota_unclassified(100)	Eukaryota_unclassified(100)	Eukaryota_unclassified(100)
ASV00626	Eukaryota(100)	Archaeplastida(100)	Chlorophyta(100)	Chlorophyceae(100)	Chaetophorales(100)	Chaetophorales_X(100)	Chaetophorales_X_unclassified(100)	Chaetophorales_X_unclassified(100)
ASV00627	Eukaryota(100)	Alveolata(100)	Ciliophora(100)	Spirotrichea(100)	Hypotrichia(100)	Halteriidae(100)	Halteriidae_unclassified(100)	Halteriidae_unclassified(100)
ASV00628	Eukaryota(100)	Alveolata(100)	Ciliophora(100)	Spirotrichea(100)	Hypotrichia(100)	Oxytrichidae(100)	Sterkiella(100)	Sterkiella_nova(100)
ASV00629	Eukaryota(100)	Rhizaria(100)	Cercozoa(100)	Filosa-Thecofilosea(100)	Tectofilosida(100)	Pseudodifflugiidae(100)	Pseudodifflugia(100)	Pseudodifflugia_gracilis(100)
ASV00630	Eukaryota(100)	Rhizaria(100)	Cercozoa(100)	Endomyxa(100)	Vampyrellida(100)	Vampyrellidae(100)	Vampyrella(100)	Vampyrella_unclassified(100)
ASV00631	Eukaryota(100)	Alveolata(100)	Ciliophora(100)	Spirotrichea(100)	Hypotrichia(100)	Halteriidae(100)	Halteriidae_unclassified(100)	Halteriidae_unclassified(100)
ASV00632	Eukaryota(100)	Alveolata(100)	Ciliophora(100)	Spirotrichea(100)	Hypotrichia(100)	Hypotrichia_unclassified(100)	Hypotrichia_unclassified(100)	Hypotrichia_unclassified(100)
ASV00633	Eukaryota(100)	Alveolata(100)	Ciliophora(100)	Spirotrichea(100)	Hypotrichia(100)	Halteriidae(100)	Halteria(100)	Halteria_grandinella(100)
ASV00634	Eukaryota(100)	Alveolata(100)	Ciliophora(100)	CONThreeP(100)	CONThreeP_X(100)	Urotrichidae(100)	Urotricha(100)	Urotricha_sp.(100)
ASV00635	Eukaryota(100)	Archaeplastida(100)	Chlorophyta(100)	Chlorophyceae(100)	Sphaeropleales(100)	Sphaeropleales_X(100)	Ankyra(100)	Ankyra_judayi(100)
ASV00636	Eukaryota(100)	Opisthokonta(100)	Choanoflagellida(100)	Choanoflagellatea(100)	Craspedida(100)	Salpingoecidae_Group_C2(100)	Salpingoeca_C2(100)	Salpingoeca_napiformis(100)
ASV00637	Eukaryota(100)	Archaeplastida(100)	Chlorophyta(100)	Trebouxiophyceae(100)	Chlorellales(100)	Chlorellales_X(100)	Hindakia(100)	Hindakia_tetrachotoma(100)
ASV00638	Eukaryota(100)	Stramenopiles(100)	Opalozoa(100)	Bicoecea(100)	Bicoecea_unclassified(100)	Bicoecea_unclassified(100)	Bicoecea_unclassified(100)	Bicoecea_unclassified(100)
ASV00639	Eukaryota(100)	Alveolata(100)	Ciliophora(100)	Spirotrichea(100)	Hypotrichia(100)	Oxytrichidae(100)	Oxytricha(100)	Oxytricha_granulifera(100)
ASV00640	Eukaryota(100)	Hacrobia(100)	Haptophyta(100)	Prymnesiophyceae(100)	Prymnesiales(100)	Chrysochromulinaceae(100)	Chrysochromulina(100)	Chrysochromulina_parva(100)
ASV00641	Eukaryota(100)	Rhizaria(100)	Cercozoa(100)	Filosa-Granofilosea(100)	Limnofilida(100)	Limnofilidae(100)	Limnofila(100)	Limnofila_longa(100)
ASV00642	Eukaryota(100)	Stramenopiles(100)	Ochrophyta(100)	Bacillariophyta(100)	Bacillariophyta_X(100)	Raphid-pennate(100)	Raphid-pennate_unclassified(100)	Raphid-pennate_unclassified(100)
ASV00643	Eukaryota(100)	Hacrobia(100)	Cryptophyta(100)	Cryptophyceae(100)	Cryptophyceae_X(100)	Basal_Cryptophyceae-1(100)	Basal_Cryptophyceae-1_X(100)	Basal_Cryptophyceae-1_X_sp.(100)
ASV00644	Eukaryota(100)	Opisthokonta(100)	Fungi(100)	Chytridiomycota(100)	Chytridiomycotina(100)	Chytridiomycetes(100)	Chytridiomycetes_unclassified(100)	Chytridiomycetes_unclassified(100)
ASV00645	Eukaryota(100)	Stramenopiles(100)	Opalozoa(100)	Bicoecea(100)	Pseudodendromonadales(100)	Pseudodendromonadales_X(100)	Pseudodendromonadales_XX(100)	Pseudodendromonadales_XX_sp.(100)
ASV00646	Eukaryota(100)	Alveolata(100)	Ciliophora(100)	Spirotrichea(100)	Hypotrichia(100)	Hypotrichia_unclassified(100)	Hypotrichia_unclassified(100)	Hypotrichia_unclassified(100)
ASV00647	Eukaryota(100)	Opisthokonta(100)	Choanoflagellida(100)	Choanoflagellatea(100)	Craspedida(100)	Salpingoecidae_Group_C1(100)	Salpingoecidae_Group_C1_unclassified(100)	Salpingoecidae_Group_C1_unclassified(100)
ASV00648	Eukaryota(100)	Opisthokonta(100)	Fungi(100)	Fungi_unclassified(100)	Fungi_unclassified(100)	Fungi_unclassified(100)	Fungi_unclassified(100)	Fungi_unclassified(100)
ASV00649	Eukaryota(100)	Alveolata(100)	Ciliophora(100)	Oligohymenophorea(100)	Scuticociliatia_2(100)	Scuticociliatia_2_X(100)	Cyclidium_3(100)	Cyclidium_glaucoma(100)
ASV00650	Eukaryota(100)	Stramenopiles(100)	Ochrophyta(100)	Chrysophyceae(100)	Chrysophyceae_X(100)	Chrysophyceae_Clade-C(100)	Poteriospumella(100)	Poteriospumella_lacustris(100)
ASV00651	Eukaryota(100)	Stramenopiles(100)	Ochrophyta(100)	Chrysophyceae(100)	Chrysophyceae_X(100)	Chrysophyceae_Clade-C(100)	Chrysophyceae_Clade-C_unclassified(100)	Chrysophyceae_Clade-C_unclassified(100)
ASV00652	Eukaryota(100)	Rhizaria(100)	Cercozoa(100)	Endomyxa(100)	Vampyrellida(100)	sm27-lineage(100)	sm27-lineage_X(100)	sm27-lineage_X_sp.(100)
ASV00653	Eukaryota(100)	Alveolata(100)	Ciliophora(100)	Spirotrichea(100)	Hypotrichia(100)	Hypotrichia_unclassified(100)	Hypotrichia_unclassified(100)	Hypotrichia_unclassified(100)
ASV00654	Eukaryota(100)	Archaeplastida(100)	Chlorophyta(100)	Trebouxiophyceae(100)	Chlorellales(100)	Chlorellales_X(100)	Chlorellales_X_unclassified(100)	Chlorellales_X_unclassified(100)
ASV00655	Eukaryota(100)	Stramenopiles(100)	Ochrophyta(100)	Chrysophyceae(100)	Chrysophyceae_X(100)	Chrysophyceae_Clade-F(100)	Chrysophyceae_Clade-F_X(100)	Chrysophyceae_Clade-F_X_sp.(100)
ASV00656	Eukaryota(100)	Hacrobia(100)	Cryptophyta(100)	Cryptophyceae(100)	Goniomonadales(100)	Goniomonadales_X(100)	Goniomonas(100)	Goniomonas_sp.(100)
ASV00657	Eukaryota(100)	Alveolata(100)	Ciliophora(100)	CONThreeP(100)	CONThreeP_X(100)	CONThreeP_X_unclassified(100)	CONThreeP_X_unclassified(100)	CONThreeP_X_unclassified(100)
ASV00658	Eukaryota(100)	Alveolata(100)	Ciliophora(100)	Spirotrichea(100)	Hypotrichia(100)	Oxytrichidae(100)	Sterkiella(100)	Sterkiella_nova(100)
ASV00659	Eukaryota(100)	Alveolata(100)	Ciliophora(100)	Oligohymenophorea(100)	Scuticociliatia_2(100)	Scuticociliatia_2_X(100)	Cyclidium_3(100)	Cyclidium_glaucoma(100)
ASV00660	Eukaryota(100)	Opisthokonta(100)	Fungi(100)	Fungi_unclassified(100)	Fungi_unclassified(100)	Fungi_unclassified(100)	Fungi_unclassified(100)	Fungi_unclassified(100)
ASV00661	Eukaryota(100)	Archaeplastida(100)	Chlorophyta(100)	Chlorophyceae(100)	Sphaeropleales(100)	Sphaeropleales_X(100)	Ankyra(100)	Ankyra_judayi(100)
ASV00662	Eukaryota(100)	Hacrobia(100)	Cryptophyta(100)	Cryptophyceae(100)	Goniomonadales(100)	Goniomonadales_X(100)	Goniomonas(100)	Goniomonas_sp.(100)
ASV00663	Eukaryota(100)	Archaeplastida(100)	Chlorophyta(100)	Trebouxiophyceae(100)	Chlorellales(100)	Chlorellales_X(100)	Chlorellales_X_unclassified(100)	Chlorellales_X_unclassified(100)
ASV00664	Eukaryota(100)	Alveolata(100)	Ciliophora(100)	Spirotrichea(100)	Hypotrichia(100)	Oxytrichidae(100)	Stylonychia(100)	Stylonychia_unclassified(100)
ASV00665	Eukaryota(100)	Archaeplastida(100)	Chlorophyta(100)	Trebouxiophyceae(100)	Chlorellales(100)	Chlorellales_X(100)	Micractinium(100)	Micractinium_unclassified(100)
ASV00666	Eukaryota(100)	Alveolata(100)	Ciliophora(100)	Spirotrichea(100)	Hypotrichia(100)	Oxytrichidae(100)	Stylonychia(100)	Stylonychia_unclassified(100)
ASV00667	Eukaryota(100)	Amoebozoa(100)	Lobosa(100)	Tubulinea(100)	Echinamoebida(100)	Vermamoebidae(100)	Hartmannella(100)	Hartmannella_unclassified(100)
ASV00668	Eukaryota(100)	Stramenopiles(100)	Ochrophyta(100)	Chrysophyceae(100)	Chrysophyceae_X(100)	Chrysophyceae_Clade-C(100)	Spumella(100)	Spumella_unclassified(100)
ASV00669	Eukaryota(100)	Alveolata(100)	Ciliophora(100)	Spirotrichea(100)	Hypotrichia(100)	Halteriidae(100)	Halteriidae_unclassified(100)	Halteriidae_unclassified(100)
ASV00670	Eukaryota(100)	Alveolata(100)	Ciliophora(100)	Spirotrichea(100)	Hypotrichia(100)	Halteriidae(100)	Halteria(100)	Halteria_grandinella(100)
ASV00671	Eukaryota(100)	Archaeplastida(100)	Chlorophyta(100)	Chlorophyceae(100)	Chlamydomonadales(100)	Chlamydomonadales_X(100)	Chlamydomonas(100)	Chlamydomonas_unclassified(100)
ASV00672	Eukaryota(100)	Stramenopiles(100)	Ochrophyta(100)	Chrysophyceae(100)	Chrysophyceae_X(100)	Chrysophyceae_Clade-C(100)	Poteriospumella(100)	Poteriospumella_lacustris(100)
ASV00673	Eukaryota(100)	Amoebozoa(100)	Lobosa(100)	Tubulinea(100)	Nolandida(100)	Nolandellidae(100)	Nolandellidae_X(100)	Nolandellidae_X_sp.(100)
ASV00674	Eukaryota(100)	Archaeplastida(100)	Chlorophyta(100)	Chlorophyceae(100)	Sphaeropleales(100)	Selenastraceae(100)	Monoraphidium(100)	Monoraphidium_dybowskii(100)
ASV00675	Eukaryota(100)	Alveolata(100)	Ciliophora(100)	Spirotrichea(100)	Hypotrichia(100)	Halteriidae(100)	Halteriidae_unclassified(100)	Halteriidae_unclassified(100)
ASV00676	Eukaryota(100)	Stramenopiles(100)	Pseudofungi(100)	Oomycota(100)	Oomycota_X(100)	Peronosporales(100)	Pythium(100)	Pythium_adhaerens(100)
ASV00677	Eukaryota(100)	Alveolata(100)	Ciliophora(100)	Spirotrichea(100)	Hypotrichia(100)	Hypotrichia_unclassified(100)	Hypotrichia_unclassified(100)	Hypotrichia_unclassified(100)
ASV00678	Eukaryota(100)	Alveolata(100)	Ciliophora(100)	Spirotrichea(100)	Hypotrichia(100)	Halteriidae(100)	Halteria(100)	Halteria_grandinella(100)
ASV00679	Eukaryota(100)	Archaeplastida(100)	Chlorophyta(100)	Chlorophyceae(100)	Sphaeropleales(100)	Sphaeropleales_X(100)	Ankyra(100)	Ankyra_judayi(100)
ASV00680	Eukaryota(100)	Stramenopiles(100)	Pseudofungi(100)	Oomycota(100)	Oomycota_X(100)	Peronosporales(100)	Peronosporales_X(100)	Peronosporales_X_sp.(100)
ASV00681	Eukaryota(100)	Archaeplastida(100)	Chlorophyta(100)	Chlorophyceae(100)	Sphaeropleales(100)	Sphaeropleales_X(100)	Ankyra(100)	Ankyra_judayi(100)
ASV00682	Eukaryota(100)	Stramenopiles(100)	Ochrophyta(100)	Chrysophyceae(100)	Chrysophyceae_X(100)	Chrysophyceae_Clade-C(100)	Poteriospumella(100)	Poteriospumella_lacustris(100)
ASV00683	Eukaryota(100)	Alveolata(100)	Ciliophora(100)	Spirotrichea(100)	Hypotrichia(100)	Hypotrichia_unclassified(100)	Hypotrichia_unclassified(100)	Hypotrichia_unclassified(100)
ASV00684	Eukaryota(100)	Rhizaria(100)	Cercozoa(100)	Filosa-Thecofilosea(100)	Cryomonadida(100)	Protaspa-lineage(100)	Protaspa-lineage_X(100)	Protaspa-lineage_X_sp.(100)
ASV00685	Eukaryota(100)	Alveolata(100)	Ciliophora(100)	Spirotrichea(100)	Hypotrichia(100)	Halteriidae(100)	Halteria(100)	Halteria_grandinella(100)
ASV00686	Eukaryota(100)	Stramenopiles(100)	Pseudofungi(100)	Oomycota(100)	Oomycota_X(100)	Peronosporales(100)	Peronosporales_unclassified(100)	Peronosporales_unclassified(100)
ASV00687	Eukaryota(100)	Alveolata(100)	Ciliophora(100)	Spirotrichea(100)	Hypotrichia(100)	Halteriidae(100)	Halteriidae_unclassified(100)	Halteriidae_unclassified(100)
ASV00688	Eukaryota(100)	Rhizaria(100)	Cercozoa(100)	Filosa-Granofilosea(100)	Limnofilida(100)	Limnofilidae(100)	Limnofila(100)	Limnofila_borokensis(100)
ASV00689	Eukaryota(100)	Alveolata(100)	Alveolata_unclassified(100)	Alveolata_unclassified(100)	Alveolata_unclassified(100)	Alveolata_unclassified(100)	Alveolata_unclassified(100)	Alveolata_unclassified(100)
ASV00690	Eukaryota(100)	Stramenopiles(100)	Ochrophyta(100)	Chrysophyceae(100)	Chrysophyceae_X(100)	Chrysophyceae_X_unclassified(100)	Chrysophyceae_X_unclassified(100)	Chrysophyceae_X_unclassified(100)
ASV00691	Eukaryota(100)	Alveolata(100)	Ciliophora(100)	Spirotrichea(100)	Hypotrichia(100)	Halteriidae(100)	Halteriidae_unclassified(100)	Halteriidae_unclassified(100)
ASV00692	Eukaryota(100)	Archaeplastida(100)	Chlorophyta(100)	Chlorophyceae(100)	Sphaeropleales(100)	Sphaeropleales_X(100)	Ankyra(100)	Ankyra_judayi(100)
ASV00693	Eukaryota(100)	Stramenopiles(100)	Opalozoa(100)	Bicoecea(100)	Bicoecea_unclassified(100)	Bicoecea_unclassified(100)	Bicoecea_unclassified(100)	Bicoecea_unclassified(100)
ASV00694	Eukaryota(100)	Rhizaria(100)	Cercozoa(100)	Filosa-Sarcomonadea(100)	Glissomonadida(100)	Glissomonadida_Clade-Y(100)	Glissomonadida_Clade-Y_X(100)	Glissomonadida_Clade-Y_X_sp.(100)
ASV00695	Eukaryota(100)	Opisthokonta(100)	Fungi(100)	Chytridiomycota(100)	Chytridiomycotina(100)	Chytridiomycetes(100)	Chytridiomycetes_unclassified(100)	Chytridiomycetes_unclassified(100)
ASV00696	Eukaryota(100)	Archaeplastida(100)	Chlorophyta(100)	Chlorophyceae(100)	Sphaeropleales(100)	Sphaeropleales_X(100)	Scenedesmus(100)	Scenedesmus_obliquus(100)
ASV00697	Eukaryota(100)	Opisthokonta(100)	Fungi(100)	Chytridiomycota(100)	Chytridiomycotina(100)	Chytridiomycetes(100)	Chytridiomycetes_unclassified(100)	Chytridiomycetes_unclassified(100)
ASV00698	Eukaryota(100)	Rhizaria(100)	Cercozoa(100)	Filosa-Sarcomonadea(100)	Cercomonadida(100)	Paracercomonadidae(100)	Paracercomonas(100)	Paracercomonas_sp.(100)
ASV00699	Eukaryota(100)	Amoebozoa(100)	Lobosa(100)	Tubulinea(100)	Echinamoebida(100)	Vermamoebidae(100)	Vermamoebidae_unclassified(100)	Vermamoebidae_unclassified(100)
ASV00700	Eukaryota(100)	Archaeplastida(100)	Chlorophyta(100)	Chlorophyceae(100)	Chlamydomonadales(100)	Chlamydomonadales_X(100)	Chlamydomonadales_X_unclassified(100)	Chlamydomonadales_X_unclassified(100)
ASV00701	Eukaryota(100)	Hacrobia(100)	Centroheliozoa(100)	Centroheliozoa_X(100)	Pterocystida(100)	Pterocystidae(100)	Pterocystis(100)	Pterocystis_sp.(100)
ASV00702	Eukaryota(100)	Alveolata(100)	Ciliophora(100)	CONThreeP(100)	CONThreeP_X(100)	CONThreeP_XX(100)	Askenasia(100)	Askenasia_sp.(100)
ASV00703	Eukaryota(100)	Archaeplastida(100)	Chlorophyta(100)	Chlorophyceae(100)	Sphaeropleales(100)	Sphaeropleales_X(100)	Ankyra(100)	Ankyra_judayi(100)
ASV00704	Eukaryota(100)	Archaeplastida(100)	Chlorophyta(100)	Chlorophyceae(100)	Sphaeropleales(100)	Sphaeropleales_X(100)	Ankyra(100)	Ankyra_judayi(100)
ASV00705	Eukaryota(100)	Stramenopiles(100)	Ochrophyta(100)	Chrysophyceae(100)	Chrysophyceae_X(100)	Chrysophyceae_Clade-C(100)	Poteriospumella(100)	Poteriospumella_lacustris(100)
ASV00706	Eukaryota(100)	Opisthokonta(100)	Fungi(100)	Cryptomycota(100)	Cryptomycotina(100)	Cryptomycotina_X(100)	Cryptomycotina_XX(100)	Cryptomycotina_XX_sp.(100)
ASV00707	Eukaryota(100)	Archaeplastida(100)	Chlorophyta(100)	Trebouxiophyceae(100)	Chlorellales(100)	Chlorellales_X(100)	Chlorellales_X_unclassified(100)	Chlorellales_X_unclassified(100)
ASV00708	Eukaryota(100)	Alveolata(100)	Ciliophora(100)	Spirotrichea(100)	Hypotrichia(100)	Halteriidae(100)	Halteriidae_unclassified(100)	Halteriidae_unclassified(100)
ASV00709	Eukaryota(100)	Alveolata(100)	Ciliophora(100)	Spirotrichea(100)	Hypotrichia(100)	Hypotrichia_unclassified(100)	Hypotrichia_unclassified(100)	Hypotrichia_unclassified(100)
ASV00710	Eukaryota(100)	Archaeplastida(100)	Chlorophyta(100)	Chlorophyceae(100)	Chaetophorales(100)	Chaetophorales_X(100)	Chaetophorales_X_unclassified(100)	Chaetophorales_X_unclassified(100)
ASV00711	Eukaryota(100)	Alveolata(100)	Ciliophora(100)	Spirotrichea(100)	Hypotrichia(100)	Halteriidae(100)	Halteria(100)	Halteria_grandinella(100)
ASV00712	Eukaryota(100)	Alveolata(100)	Ciliophora(100)	Spirotrichea(100)	Hypotrichia(100)	Hypotrichia_unclassified(100)	Hypotrichia_unclassified(100)	Hypotrichia_unclassified(100)
ASV00713	Eukaryota(100)	Archaeplastida(100)	Chlorophyta(100)	Chlorophyta_unclassified(100)	Chlorophyta_unclassified(100)	Chlorophyta_unclassified(100)	Chlorophyta_unclassified(100)	Chlorophyta_unclassified(100)
ASV00714	Eukaryota(100)	Alveolata(100)	Ciliophora(100)	Spirotrichea(100)	Hypotrichia(100)	Halteriidae(100)	Halteria(100)	Halteria_grandinella(100)
ASV00715	Eukaryota(100)	Archaeplastida(100)	Chlorophyta(100)	Trebouxiophyceae(100)	Chlorellales(100)	Chlorellales_X(100)	Chlorellales_X_unclassified(100)	Chlorellales_X_unclassified(100)
ASV00716	Eukaryota(100)	Stramenopiles(100)	Ochrophyta(100)	Chrysophyceae(100)	Chrysophyceae_X(100)	Chrysophyceae_Clade-C(100)	Poteriospumella(100)	Poteriospumella_lacustris(100)
ASV00717	Eukaryota(100)	Alveolata(100)	Ciliophora(100)	Spirotrichea(100)	Hypotrichia(100)	Halteriidae(100)	Halteria(100)	Halteria_grandinella(100)
ASV00718	Eukaryota(100)	Alveolata(100)	Ciliophora(100)	Spirotrichea(100)	Hypotrichia(100)	Halteriidae(100)	Halteriidae_unclassified(100)	Halteriidae_unclassified(100)
ASV00719	Eukaryota(100)	Archaeplastida(100)	Chlorophyta(100)	Chlorophyceae(100)	Chlamydomonadales(100)	Chlamydomonadales_X(100)	Chlamydomonas(100)	Chlamydomonas_unclassified(100)
ASV00720	Eukaryota(100)	Opisthokonta(100)	Fungi(100)	Chytridiomycota(100)	Chytridiomycotina(100)	Chytridiomycetes(100)	Rhyzophidiales_X(100)	Rhyzophidiales_X_sp.(100)
ASV00721	Eukaryota(100)	Stramenopiles(100)	Sagenista(100)	Labyrinthulomycetes(100)	Amphifilida(100)	Amphifilaceae(100)	Amphifilaceae_X(100)	Amphifilaceae_X_sp.(100)
ASV00722	Eukaryota(100)	Alveolata(100)	Chrompodellids(100)	Colpodellidea(100)	Colpodellida(100)	Colpodellida_CHR1(100)	Colpodellida_CHR1_X(100)	Colpodellida_CHR1_X_sp.(100)
ASV00723	Eukaryota(100)	Archaeplastida(100)	Chlorophyta(100)	Chlorophyceae(100)	Sphaeropleales(100)	Sphaeropleales_X(100)	Ankyra(100)	Ankyra_judayi(100)
ASV00724	Eukaryota(100)	Alveolata(100)	Ciliophora(100)	Spirotrichea(100)	Hypotrichia(100)	Halteriidae(100)	Halteriidae_unclassified(100)	Halteriidae_unclassified(100)
ASV00725	Eukaryota(100)	Hacrobia(100)	Centroheliozoa(100)	Centroheliozoa_X(100)	Pterocystida(100)	Pterocystida_unclassified(100)	Pterocystida_unclassified(100)	Pterocystida_unclassified(100)
ASV00726	Eukaryota(100)	Alveolata(100)	Ciliophora(100)	Oligohymenophorea(100)	Scuticociliatia_2(100)	Scuticociliatia_2_X(100)	Cyclidium_3(100)	Cyclidium_glaucoma(100)
ASV00727	Eukaryota(100)	Stramenopiles(100)	Opalozoa(100)	Bicoecea(100)	Bicoecea_unclassified(100)	Bicoecea_unclassified(100)	Bicoecea_unclassified(100)	Bicoecea_unclassified(100)
ASV00728	Eukaryota(100)	Archaeplastida(100)	Chlorophyta(100)	Chlorophyceae(100)	Sphaeropleales(100)	Sphaeropleales_X(100)	Sphaeropleales_X_unclassified(100)	Sphaeropleales_X_unclassified(100)
ASV00729	Eukaryota(100)	Alveolata(100)	Ciliophora(100)	Spirotrichea(100)	Hypotrichia(100)	Halteriidae(100)	Halteriidae_unclassified(100)	Halteriidae_unclassified(100)
ASV00730	Eukaryota(100)	Alveolata(100)	Ciliophora(100)	Spirotrichea(100)	Hypotrichia(100)	Halteriidae(100)	Halteriidae_unclassified(100)	Halteriidae_unclassified(100)
ASV00731	Eukaryota(100)	Hacrobia(100)	Centroheliozoa(100)	Centroheliozoa_X(100)	Pterocystida(100)	Pterocystidae(100)	Pterocystis(100)	Pterocystis_sp.(100)
ASV00732	Eukaryota(100)	Alveolata(100)	Ciliophora(100)	Spirotrichea(100)	Hypotrichia(100)	Halteriidae(100)	Halteria(100)	Halteria_grandinella(100)
ASV00733	Eukaryota(100)	Alveolata(100)	Ciliophora(100)	Spirotrichea(100)	Hypotrichia(100)	Halteriidae(100)	Halteria(100)	Halteria_grandinella(100)
ASV00734	Eukaryota(100)	Archaeplastida(100)	Chlorophyta(100)	Chlorophyceae(100)	Chlamydomonadales(100)	Chlamydomonadales_X(100)	Chlamydomonas(100)	Chlamydomonas_moewusii(100)
ASV00735	Eukaryota(100)	Archaeplastida(100)	Chlorophyta(100)	Chlorophyta_unclassified(100)	Chlorophyta_unclassified(100)	Chlorophyta_unclassified(100)	Chlorophyta_unclassified(100)	Chlorophyta_unclassified(100)
ASV00736	Eukaryota(100)	Alveolata(100)	Ciliophora(100)	Oligohymenophorea(100)	Hymenostomatia(100)	Tetrahymenida(100)	Tetrahymenida_unclassified(100)	Tetrahymenida_unclassified(100)
ASV00737	Eukaryota(100)	Alveolata(100)	Ciliophora(100)	Spirotrichea(100)	Hypotrichia(100)	Halteriidae(100)	Halteriidae_unclassified(100)	Halteriidae_unclassified(100)
ASV00738	Eukaryota(100)	Alveolata(100)	Dinoflagellata(100)	Dinophyceae(100)	Suessiales(100)	Suessiaceae(100)	Suessiaceae_unclassified(100)	Suessiaceae_unclassified(100)
ASV00739	Eukaryota(100)	Hacrobia(100)	Centroheliozoa(100)	Centroheliozoa_X(100)	Pterocystida(100)	Pterocystidae(100)	Pterocystidae_unclassified(100)	Pterocystidae_unclassified(100)
ASV00740	Eukaryota(100)	Alveolata(100)	Ciliophora(100)	Spirotrichea(100)	Hypotrichia(100)	Halteriidae(100)	Halteria(100)	Halteria_grandinella(100)
ASV00741	Eukaryota(100)	Archaeplastida(100)	Chlorophyta(100)	Chlorophyceae(100)	Sphaeropleales(100)	Sphaeropleales_X(100)	Ankyra(100)	Ankyra_judayi(100)
ASV00742	Eukaryota(100)	Alveolata(100)	Ciliophora(100)	Spirotrichea(100)	Hypotrichia(100)	Hypotrichia_unclassified(100)	Hypotrichia_unclassified(100)	Hypotrichia_unclassified(100)
ASV00743	Eukaryota(100)	Alveolata(100)	Ciliophora(100)	Spirotrichea(100)	Hypotrichia(100)	Halteriidae(100)	Halteria(100)	Halteria_grandinella(100)
ASV00744	Eukaryota(100)	Rhizaria(100)	Cercozoa(100)	Filosa-Sarcomonadea(100)	Glissomonadida(100)	Glissomonadida_unclassified(100)	Glissomonadida_unclassified(100)	Glissomonadida_unclassified(100)
ASV00745	Eukaryota(100)	Opisthokonta(100)	Fungi(100)	Fungi_unclassified(100)	Fungi_unclassified(100)	Fungi_unclassified(100)	Fungi_unclassified(100)	Fungi_unclassified(100)
ASV00746	Eukaryota(100)	Archaeplastida(100)	Chlorophyta(100)	Chlorophyceae(100)	Sphaeropleales(100)	Sphaeropleales_X(100)	Ankyra(100)	Ankyra_judayi(100)
ASV00747	Eukaryota(100)	Opisthokonta(100)	Fungi(100)	Cryptomycota(100)	Cryptomycotina(100)	Cryptomycotina_X(100)	Cryptomycotina_XX(100)	Cryptomycotina_XX_sp.(100)
ASV00748	Eukaryota(100)	Alveolata(100)	Ciliophora(100)	Spirotrichea(100)	Hypotrichia(100)	Halteriidae(100)	Halteria(100)	Halteria_grandinella(100)
ASV00749	Eukaryota(100)	Alveolata(100)	Ciliophora(100)	Spirotrichea(100)	Hypotrichia(100)	Halteriidae(100)	Halteria(100)	Halteria_grandinella(100)
ASV00750	Eukaryota(100)	Alveolata(100)	Ciliophora(100)	Spirotrichea(100)	Hypotrichia(100)	Hypotrichia_unclassified(100)	Hypotrichia_unclassified(100)	Hypotrichia_unclassified(100)
ASV00751	Eukaryota(100)	Archaeplastida(100)	Chlorophyta(100)	Chlorophyceae(100)	Chaetophorales(100)	Chaetophorales_X(100)	Chaetophorales_X_unclassified(100)	Chaetophorales_X_unclassified(100)
ASV00752	Eukaryota(100)	Alveolata(100)	Ciliophora(100)	Spirotrichea(100)	Hypotrichia(100)	Hypotrichia_unclassified(100)	Hypotrichia_unclassified(100)	Hypotrichia_unclassified(100)
ASV00753	Eukaryota(100)	Alveolata(100)	Ciliophora(100)	Spirotrichea(100)	Hypotrichia(100)	Halteriidae(100)	Halteria(100)	Halteria_grandinella(100)
ASV00754	Eukaryota(100)	Opisthokonta(100)	Choanoflagellida(100)	Choanoflagellatea(100)	Craspedida(100)	Salpingoecidae_Group_C1(100)	Salpingoecidae_Group_C1_unclassified(100)	Salpingoecidae_Group_C1_unclassified(100)
ASV00755	Eukaryota(100)	Archaeplastida(100)	Chlorophyta(100)	Chlorophyceae(100)	Sphaeropleales(100)	Sphaeropleales_X(100)	Ankyra(100)	Ankyra_judayi(100)
ASV00756	Eukaryota(100)	Alveolata(100)	Ciliophora(100)	Spirotrichea(100)	Hypotrichia(100)	Halteriidae(100)	Halteria(100)	Halteria_grandinella(100)
ASV00757	Eukaryota(100)	Amoebozoa(100)	Lobosa(100)	Tubulinea(100)	Echinamoebida(100)	Vermamoebidae(100)	Hartmannella(100)	Hartmannella_vermiformis(100)
ASV00758	Eukaryota(100)	Alveolata(100)	Ciliophora(100)	Spirotrichea(100)	Hypotrichia(100)	Halteriidae(100)	Halteriidae_unclassified(100)	Halteriidae_unclassified(100)
ASV00759	Eukaryota(100)	Opisthokonta(100)	Choanoflagellida(100)	Choanoflagellatea(100)	Craspedida(100)	Salpingoecidae_Group_C2(100)	Salpingoecidae_Group_C2_X(100)	Salpingoecidae_Group_C2_X_sp.(100)
ASV00760	Eukaryota(100)	Archaeplastida(100)	Chlorophyta(100)	Chlorophyceae(100)	Sphaeropleales(100)	Selenastraceae(100)	Monoraphidium(100)	Monoraphidium_dybowskii(100)
ASV00761	Eukaryota(100)	Alveolata(100)	Ciliophora(100)	Spirotrichea(100)	Hypotrichia(100)	Oxytrichidae(100)	Oxytricha(100)	Oxytricha_granulifera(100)
ASV00762	Eukaryota(100)	Alveolata(100)	Ciliophora(100)	Spirotrichea(100)	Hypotrichia(100)	Halteriidae(100)	Halteriidae_unclassified(100)	Halteriidae_unclassified(100)
ASV00763	Eukaryota(100)	Hacrobia(100)	Cryptophyta(100)	Cryptophyceae(100)	Cryptophyceae_X(100)	Basal_Cryptophyceae-1(100)	Basal_Cryptophyceae-1_X(100)	Basal_Cryptophyceae-1_X_sp.(100)
ASV00764	Eukaryota(100)	Alveolata(100)	Ciliophora(100)	Spirotrichea(100)	Hypotrichia(100)	Halteriidae(100)	Halteria(100)	Halteria_grandinella(100)
ASV00765	Eukaryota(100)	Archaeplastida(100)	Chlorophyta(100)	Chlorophyceae(100)	Sphaeropleales(100)	Sphaeropleales_X(100)	Sphaeropleales_X_unclassified(100)	Sphaeropleales_X_unclassified(100)
ASV00766	Eukaryota(100)	Archaeplastida(100)	Chlorophyta(100)	Chlorophyceae(100)	Chlamydomonadales(100)	Chlamydomonadales_X(100)	Chlamydomonas(100)	Chlamydomonas_unclassified(100)
ASV00767	Eukaryota(100)	Alveolata(100)	Ciliophora(100)	Spirotrichea(100)	Hypotrichia(100)	Halteriidae(100)	Halteriidae_unclassified(100)	Halteriidae_unclassified(100)
ASV00768	Eukaryota(100)	Alveolata(100)	Ciliophora(100)	Spirotrichea(100)	Hypotrichia(100)	Hypotrichia_unclassified(100)	Hypotrichia_unclassified(100)	Hypotrichia_unclassified(100)
ASV00769	Eukaryota(100)	Alveolata(100)	Ciliophora(100)	Spirotrichea(100)	Hypotrichia(100)	Halteriidae(100)	Halteria(100)	Halteria_grandinella(100)
ASV00770	Eukaryota(100)	Alveolata(100)	Ciliophora(100)	Spirotrichea(100)	Hypotrichia(100)	Halteriidae(100)	Halteria(100)	Halteria_grandinella(100)
ASV00771	Eukaryota(100)	Hacrobia(100)	Centroheliozoa(100)	Centroheliozoa_X(100)	Pterocystida(100)	Pterocystida_unclassified(100)	Pterocystida_unclassified(100)	Pterocystida_unclassified(100)
ASV00772	Eukaryota(100)	Alveolata(100)	Ciliophora(100)	Spirotrichea(100)	Hypotrichia(100)	Halteriidae(100)	Halteriidae_unclassified(100)	Halteriidae_unclassified(100)
ASV00773	Eukaryota(100)	Alveolata(100)	Ciliophora(100)	Spirotrichea(100)	Hypotrichia(100)	Halteriidae(100)	Halteria(100)	Halteria_grandinella(100)
ASV00774	Eukaryota(100)	Opisthokonta(100)	Opisthokonta_unclassified(100)	Opisthokonta_unclassified(100)	Opisthokonta_unclassified(100)	Opisthokonta_unclassified(100)	Opisthokonta_unclassified(100)	Opisthokonta_unclassified(100)
ASV00775	Eukaryota(100)	Opisthokonta(100)	Choanoflagellida(100)	Choanoflagellatea(100)	Craspedida(100)	Salpingoecidae_Group_C1(100)	Salpingoecidae_Group_C1_unclassified(100)	Salpingoecidae_Group_C1_unclassified(100)
ASV00776	Eukaryota(100)	Stramenopiles(100)	Pseudofungi(100)	Oomycota(100)	Oomycota_X(100)	Peronosporales(100)	Pythium(100)	Pythium_insidiosum(100)
ASV00777	Eukaryota(100)	Rhizaria(100)	Cercozoa(100)	Filosa-Sarcomonadea(100)	Glissomonadida(100)	Glissomonadida_Clade-Y(100)	Glissomonadida_Clade-Y_X(100)	Glissomonadida_Clade-Y_X_sp.(100)
ASV00778	Eukaryota(100)	Stramenopiles(100)	Ochrophyta(100)	Chrysophyceae(100)	Chrysophyceae_X(100)	Chrysophyceae_Clade-C(100)	Poteriospumella(100)	Poteriospumella_lacustris(100)
ASV00779	Eukaryota(100)	Alveolata(100)	Ciliophora(100)	Spirotrichea(100)	Hypotrichia(100)	Halteriidae(100)	Halteria(100)	Halteria_grandinella(100)
ASV00780	Eukaryota(100)	Alveolata(100)	Ciliophora(100)	Spirotrichea(100)	Strombidiida_A(100)	Strombidiida_A_X(100)	Strombidiida_A_XX(100)	Strombidiida_A_XX_sp.(100)
ASV00781	Eukaryota(100)	Alveolata(100)	Ciliophora(100)	Spirotrichea(100)	Hypotrichia(100)	Halteriidae(100)	Halteria(100)	Halteria_grandinella(100)
ASV00782	Eukaryota(100)	Alveolata(100)	Ciliophora(100)	Spirotrichea(100)	Choreotrichida(100)	Strobilidiidae_J(100)	Strobilidiidae_J_X(100)	Strobilidiidae_J_X_sp.(100)
ASV00783	Eukaryota(100)	Alveolata(100)	Ciliophora(100)	Spirotrichea(100)	Hypotrichia(100)	Halteriidae(100)	Halteria(100)	Halteria_grandinella(100)
ASV00784	Eukaryota(100)	Rhizaria(100)	Cercozoa(100)	Cercozoa_X(100)	Cercozoa_XX(100)	Cercozoa_XXX(100)	Cercozoa_XXXX(100)	Cercozoa_XXXX_sp.(100)
ASV00785	Eukaryota(100)	Archaeplastida(100)	Chlorophyta(100)	Trebouxiophyceae(100)	Chlorellales(100)	Chlorellales_X(100)	Micractinium(100)	Micractinium_unclassified(100)
ASV00786	Eukaryota(100)	Stramenopiles(100)	Opalozoa(100)	Bicoecea(100)	Bicoecea_unclassified(100)	Bicoecea_unclassified(100)	Bicoecea_unclassified(100)	Bicoecea_unclassified(100)
ASV00787	Eukaryota(100)	Opisthokonta(100)	Choanoflagellida(100)	Choanoflagellatea(100)	Craspedida(100)	Salpingoecidae_Group_C1(100)	Salpingoecidae_Group_C1_unclassified(100)	Salpingoecidae_Group_C1_unclassified(100)
ASV00788	Eukaryota(100)	Alveolata(100)	Ciliophora(100)	Spirotrichea(100)	Hypotrichia(100)	Halteriidae(100)	Halteriidae_unclassified(100)	Halteriidae_unclassified(100)
ASV00789	Eukaryota(100)	Archaeplastida(100)	Chlorophyta(100)	Chlorophyta_unclassified(100)	Chlorophyta_unclassified(100)	Chlorophyta_unclassified(100)	Chlorophyta_unclassified(100)	Chlorophyta_unclassified(100)
ASV00790	Eukaryota(100)	Rhizaria(100)	Cercozoa(100)	Filosa-Sarcomonadea(100)	Cercomonadida(100)	Paracercomonadidae(100)	Paracercomonas(100)	Paracercomonas_sp.(100)
ASV00791	Eukaryota(100)	Opisthokonta(100)	Fungi(100)	Cryptomycota(100)	Cryptomycotina(100)	Cryptomycotina_X(100)	Cryptomycotina_XX(100)	Cryptomycotina_XX_sp.(100)
ASV00792	Eukaryota(100)	Rhizaria(100)	Cercozoa(100)	Endomyxa(100)	Vampyrellida(100)	Vampyrellida_unclassified(100)	Vampyrellida_unclassified(100)	Vampyrellida_unclassified(100)
ASV00793	Eukaryota(100)	Alveolata(100)	Ciliophora(100)	Spirotrichea(100)	Hypotrichia(100)	Hypotrichia_unclassified(100)	Hypotrichia_unclassified(100)	Hypotrichia_unclassified(100)
ASV00794	Eukaryota(100)	Stramenopiles(100)	Opalozoa(100)	Bicoecea(100)	Bicoecea_unclassified(100)	Bicoecea_unclassified(100)	Bicoecea_unclassified(100)	Bicoecea_unclassified(100)
ASV00795	Eukaryota(100)	Archaeplastida(100)	Chlorophyta(100)	Chlorophyceae(100)	Chlamydomonadales(100)	Chlamydomonadales_X(100)	Chlamydomonas(100)	Chlamydomonas_kuwadae(100)
ASV00796	Eukaryota(100)	Archaeplastida(100)	Chlorophyta(100)	Chlorophyceae(100)	Chlamydomonadales(100)	Chlamydomonadales_X(100)	Tetracystis(100)	Tetracystis_texensis(100)
ASV00797	Eukaryota(100)	Opisthokonta(100)	Fungi(100)	Fungi_unclassified(100)	Fungi_unclassified(100)	Fungi_unclassified(100)	Fungi_unclassified(100)	Fungi_unclassified(100)
ASV00798	Eukaryota(100)	Alveolata(100)	Ciliophora(100)	Spirotrichea(100)	Hypotrichia(100)	Halteriidae(100)	Halteria(100)	Halteria_grandinella(100)
ASV00799	Eukaryota(100)	Alveolata(100)	Ciliophora(100)	Spirotrichea(100)	Hypotrichia(100)	Halteriidae(100)	Halteria(100)	Halteria_grandinella(100)
ASV00800	Eukaryota(100)	Opisthokonta(100)	Fungi(100)	Fungi_unclassified(100)	Fungi_unclassified(100)	Fungi_unclassified(100)	Fungi_unclassified(100)	Fungi_unclassified(100)
ASV00801	Eukaryota(100)	Rhizaria(100)	Cercozoa(100)	Endomyxa(100)	Vampyrellida(100)	Leptophryidae(100)	Leptophryidae_X(100)	Leptophryidae_X_sp.(100)
ASV00802	Eukaryota(100)	Stramenopiles(100)	Ochrophyta(100)	Chrysophyceae(100)	Chrysophyceae_X(100)	Chrysophyceae_Clade-F(100)	Paraphysomonas(100)	Paraphysomonas_vestita(100)
ASV00803	Eukaryota(100)	Hacrobia(100)	Cryptophyta(100)	Cryptophyceae(100)	Cryptophyceae_X(100)	Basal_Cryptophyceae-1(100)	Basal_Cryptophyceae-1_X(100)	Basal_Cryptophyceae-1_X_sp.(100)
ASV00804	Eukaryota(100)	Opisthokonta(100)	Mesomycetozoa(100)	Nucleariidea(100)	Nucleariida(100)	Nucleariida_X(100)	Nuclearia(100)	Nuclearia_delicatula(100)
ASV00805	Eukaryota(100)	Alveolata(100)	Ciliophora(100)	Oligohymenophorea(100)	Scuticociliatia_2(100)	Scuticociliatia_2_X(100)	Cyclidium_3(100)	Cyclidium_glaucoma(100)
ASV00806	Eukaryota(100)	Archaeplastida(100)	Chlorophyta(100)	Trebouxiophyceae(100)	Chlorellales(100)	Chlorellales_X(100)	Chlorellales_X_unclassified(100)	Chlorellales_X_unclassified(100)
ASV00807	Eukaryota(100)	Alveolata(100)	Ciliophora(100)	Spirotrichea(100)	Hypotrichia(100)	Hypotrichia_unclassified(100)	Hypotrichia_unclassified(100)	Hypotrichia_unclassified(100)
ASV00808	Eukaryota(100)	Alveolata(100)	Ciliophora(100)	Spirotrichea(100)	Hypotrichia(100)	Halteriidae(100)	Halteriidae_unclassified(100)	Halteriidae_unclassified(100)
ASV00809	Eukaryota(100)	Archaeplastida(100)	Chlorophyta(100)	Trebouxiophyceae(100)	Chlorellales(100)	Chlorellales_X(100)	Oocystidium(100)	Oocystidium_sp.(100)
ASV00810	Eukaryota(100)	Alveolata(100)	Ciliophora(100)	Spirotrichea(100)	Hypotrichia(100)	Halteriidae(100)	Halteria(100)	Halteria_grandinella(100)
ASV00811	Eukaryota(100)	Archaeplastida(100)	Chlorophyta(100)	Chlorophyceae(100)	Chlamydomonadales(100)	Chlamydomonadales_X(100)	Chlamydomonadales_X_unclassified(100)	Chlamydomonadales_X_unclassified(100)
ASV00812	Eukaryota(100)	Archaeplastida(100)	Chlorophyta(100)	Chlorophyta_unclassified(100)	Chlorophyta_unclassified(100)	Chlorophyta_unclassified(100)	Chlorophyta_unclassified(100)	Chlorophyta_unclassified(100)
ASV00813	Eukaryota(100)	Archaeplastida(100)	Chlorophyta(100)	Trebouxiophyceae(100)	Trebouxiophyceae_X(100)	Trebouxiophyceae_XX(100)	Choricystis(100)	Choricystis_unclassified(100)
ASV00814	Eukaryota(100)	Alveolata(100)	Ciliophora(100)	Spirotrichea(100)	Hypotrichia(100)	Halteriidae(100)	Halteria(100)	Halteria_grandinella(100)
ASV00815	Eukaryota(100)	Opisthokonta(100)	Fungi(100)	Fungi_unclassified(100)	Fungi_unclassified(100)	Fungi_unclassified(100)	Fungi_unclassified(100)	Fungi_unclassified(100)
ASV00816	Eukaryota(100)	Alveolata(100)	Ciliophora(100)	CONThreeP(100)	CONThreeP_X(100)	Urotrichidae(100)	Urotricha(100)	Urotricha_sp.(100)
ASV00817	Eukaryota(100)	Alveolata(100)	Ciliophora(100)	Oligohymenophorea(100)	Peniculia(100)	Peniculida(100)	Peniculida_X(100)	Peniculida_X_sp.(100)
ASV00818	Eukaryota(100)	Amoebozoa(100)	Lobosa(100)	Tubulinea(100)	Echinamoebida(100)	Echinamoebidae(100)	Echinamoeba(100)	Echinamoeba_sp.(100)
ASV00819	Eukaryota(100)	Alveolata(100)	Ciliophora(100)	Colpodea(100)	Colpodea_X(100)	Cyrtolophosidida(100)	Cyrtolophosis(100)	Cyrtolophosis_unclassified(100)
ASV00820	Eukaryota(100)	Stramenopiles(100)	Ochrophyta(100)	Bacillariophyta(100)	Bacillariophyta_X(100)	Raphid-pennate(100)	Nitzschia(100)	Nitzschia_unclassified(100)
ASV00821	Eukaryota(100)	Opisthokonta(100)	Fungi(100)	Fungi_unclassified(100)	Fungi_unclassified(100)	Fungi_unclassified(100)	Fungi_unclassified(100)	Fungi_unclassified(100)
ASV00822	Eukaryota(100)	Archaeplastida(100)	Chlorophyta(100)	Chlorophyceae(100)	Chlamydomonadales(100)	Chlamydomonadales_X(100)	Chlamydomonadales_X_unclassified(100)	Chlamydomonadales_X_unclassified(100)
ASV00823	Eukaryota(100)	Archaeplastida(100)	Chlorophyta(100)	Chlorophyceae(100)	Sphaeropleales(100)	Sphaeropleales_X(100)	Ankyra(100)	Ankyra_judayi(100)
ASV00824	Eukaryota(100)	Alveolata(100)	Ciliophora(100)	Spirotrichea(100)	Hypotrichia(100)	Halteriidae(100)	Halteria(100)	Halteria_grandinella(100)
ASV00825	Eukaryota(100)	Stramenopiles(100)	Ochrophyta(100)	Bacillariophyta(100)	Bacillariophyta_X(100)	Polar-centric-Mediophyceae(100)	Polar-centric-Mediophyceae_unclassified(100)	Polar-centric-Mediophyceae_unclassified(100)
ASV00826	Eukaryota(100)	Alveolata(100)	Ciliophora(100)	Spirotrichea(100)	Hypotrichia(100)	Halteriidae(100)	Halteria(100)	Halteria_grandinella(100)
ASV00827	Eukaryota(100)	Archaeplastida(100)	Chlorophyta(100)	Chlorophyceae(100)	Sphaeropleales(100)	Sphaeropleales_X(100)	Ankyra(100)	Ankyra_judayi(100)
ASV00828	Eukaryota(100)	Alveolata(100)	Ciliophora(100)	Spirotrichea(100)	Hypotrichia(100)	Halteriidae(100)	Halteriidae_unclassified(100)	Halteriidae_unclassified(100)
ASV00829	Eukaryota(100)	Alveolata(100)	Ciliophora(100)	Spirotrichea(100)	Hypotrichia(100)	Halteriidae(100)	Halteriidae_unclassified(100)	Halteriidae_unclassified(100)
ASV00830	Eukaryota(100)	Alveolata(100)	Ciliophora(100)	Spirotrichea(100)	Hypotrichia(100)	Halteriidae(100)	Halteria(100)	Halteria_grandinella(100)
ASV00831	Eukaryota(100)	Alveolata(100)	Dinoflagellata(100)	Dinophyceae(100)	Suessiales(100)	Suessiaceae(100)	Asulcocephalium(100)	Asulcocephalium_miricentonis(100)
ASV00832	Eukaryota(100)	Alveolata(100)	Ciliophora(100)	Spirotrichea(100)	Hypotrichia(100)	Hypotrichia_unclassified(100)	Hypotrichia_unclassified(100)	Hypotrichia_unclassified(100)
ASV00833	Eukaryota(100)	Alveolata(100)	Ciliophora(100)	Spirotrichea(100)	Hypotrichia(100)	Hypotrichia_unclassified(100)	Hypotrichia_unclassified(100)	Hypotrichia_unclassified(100)
ASV00834	Eukaryota(100)	Alveolata(100)	Ciliophora(100)	Spirotrichea(100)	Hypotrichia(100)	Halteriidae(100)	Halteria(100)	Halteria_grandinella(100)
ASV00835	Eukaryota(100)	Rhizaria(100)	Cercozoa(100)	Endomyxa(100)	Vampyrellida(100)	sm27-lineage(100)	sm27-lineage_X(100)	sm27-lineage_X_sp.(100)
ASV00836	Eukaryota(100)	Rhizaria(100)	Cercozoa(100)	Filosa-Granofilosea(100)	Limnofilida(100)	Limnofilidae(100)	Limnofila(100)	Limnofila_borokensis(100)
ASV00837	Eukaryota(100)	Alveolata(100)	Ciliophora(100)	Spirotrichea(100)	Hypotrichia(100)	Hypotrichia_unclassified(100)	Hypotrichia_unclassified(100)	Hypotrichia_unclassified(100)
ASV00838	Eukaryota(100)	Archaeplastida(100)	Chlorophyta(100)	Chlorophyceae(100)	Chlamydomonadales(100)	Chlamydomonadales_X(100)	Chlamydomonas(100)	Chlamydomonas_unclassified(100)
ASV00839	Eukaryota(100)	Alveolata(100)	Ciliophora(100)	Spirotrichea(100)	Hypotrichia(100)	Halteriidae(100)	Halteria(100)	Halteria_grandinella(100)
ASV00840	Eukaryota(100)	Amoebozoa(100)	Lobosa(100)	Tubulinea(100)	Echinamoebida(100)	Echinamoebidae(100)	Echinamoeba(100)	Echinamoeba_sp.(100)
ASV00841	Eukaryota(100)	Alveolata(100)	Ciliophora(100)	Oligohymenophorea(100)	Scuticociliatia_2(100)	Scuticociliatia_2_X(100)	Cyclidium_3(100)	Cyclidium_glaucoma(100)
ASV00842	Eukaryota(100)	Eukaryota_unclassified(100)	Eukaryota_unclassified(100)	Eukaryota_unclassified(100)	Eukaryota_unclassified(100)	Eukaryota_unclassified(100)	Eukaryota_unclassified(100)	Eukaryota_unclassified(100)
ASV00843	Eukaryota(100)	Alveolata(100)	Ciliophora(100)	Spirotrichea(100)	Hypotrichia(100)	Hypotrichia_unclassified(100)	Hypotrichia_unclassified(100)	Hypotrichia_unclassified(100)
ASV00844	Eukaryota(100)	Alveolata(100)	Ciliophora(100)	Spirotrichea(100)	Hypotrichia(100)	Hypotrichia_unclassified(100)	Hypotrichia_unclassified(100)	Hypotrichia_unclassified(100)
ASV00845	Eukaryota(100)	Alveolata(100)	Ciliophora(100)	Spirotrichea(100)	Hypotrichia(100)	Halteriidae(100)	Halteria(100)	Halteria_grandinella(100)
ASV00846	Eukaryota(100)	Alveolata(100)	Ciliophora(100)	Oligohymenophorea(100)	Hymenostomatia(100)	Tetrahymenida(100)	Tetrahymenida_unclassified(100)	Tetrahymenida_unclassified(100)
ASV00847	Eukaryota(100)	Opisthokonta(100)	Choanoflagellida(100)	Choanoflagellatea(100)	Choanoflagellatea_unclassified(100)	Choanoflagellatea_unclassified(100)	Choanoflagellatea_unclassified(100)	Choanoflagellatea_unclassified(100)
ASV00848	Eukaryota(100)	Rhizaria(100)	Cercozoa(100)	Cercozoa_X(100)	Cercozoa_XX(100)	Cercozoa_XXX(100)	Cercozoa_XXXX(100)	Cercozoa_XXXX_sp.(100)
ASV00849	Eukaryota(100)	Alveolata(100)	Ciliophora(100)	Spirotrichea(100)	Hypotrichia(100)	Halteriidae(100)	Halteria(100)	Halteria_grandinella(100)
ASV00850	Eukaryota(100)	Stramenopiles(100)	Ochrophyta(100)	Chrysophyceae(100)	Chrysophyceae_X(100)	Chrysophyceae_Clade-C(100)	Poteriospumella(100)	Poteriospumella_lacustris(100)
ASV00851	Eukaryota(100)	Alveolata(100)	Ciliophora(100)	Spirotrichea(100)	Hypotrichia(100)	Halteriidae(100)	Halteria(100)	Halteria_grandinella(100)
ASV00852	Eukaryota(100)	Rhizaria(100)	Cercozoa(100)	Endomyxa(100)	Vampyrellida(100)	Leptophryidae(100)	Leptophryidae_X(100)	Leptophryidae_X_sp.(100)
ASV00853	Eukaryota(100)	Alveolata(100)	Ciliophora(100)	Spirotrichea(100)	Hypotrichia(100)	Halteriidae(100)	Halteria(100)	Halteria_grandinella(100)
ASV00854	Eukaryota(100)	Hacrobia(100)	Cryptophyta(100)	Cryptophyceae(100)	Cryptophyceae_X(100)	Basal_Cryptophyceae-1(100)	Basal_Cryptophyceae-1_X(100)	Basal_Cryptophyceae-1_X_sp.(100)
ASV00855	Eukaryota(100)	Alveolata(100)	Ciliophora(100)	Spirotrichea(100)	Hypotrichia(100)	Halteriidae(100)	Halteriidae_unclassified(100)	Halteriidae_unclassified(100)
ASV00856	Eukaryota(100)	Alveolata(100)	Ciliophora(100)	Spirotrichea(100)	Hypotrichia(100)	Hypotrichia_unclassified(100)	Hypotrichia_unclassified(100)	Hypotrichia_unclassified(100)
ASV00857	Eukaryota(100)	Alveolata(100)	Ciliophora(100)	Spirotrichea(100)	Hypotrichia(100)	Halteriidae(100)	Halteria(100)	Halteria_grandinella(100)
ASV00858	Eukaryota(100)	Opisthokonta(100)	Fungi(100)	Chytridiomycota(100)	Chytridiomycotina(100)	Chytridiomycotina_X(100)	Chytridiomycotina_XX(100)	Chytridiomycotina_XX_sp.(100)
ASV00859	Eukaryota(100)	Alveolata(100)	Ciliophora(100)	Spirotrichea(100)	Hypotrichia(100)	Oxytrichidae(100)	Stylonychia(100)	Stylonychia_unclassified(100)
ASV00860	Eukaryota(100)	Alveolata(100)	Ciliophora(100)	Spirotrichea(100)	Hypotrichia(100)	Halteriidae(100)	Halteria(100)	Halteria_grandinella(100)
ASV00861	Eukaryota(100)	Stramenopiles(100)	Pseudofungi(100)	Oomycota(100)	Oomycota_X(100)	Peronosporales(100)	Peronosporales_unclassified(100)	Peronosporales_unclassified(100)
ASV00862	Eukaryota(100)	Alveolata(100)	Ciliophora(100)	Spirotrichea(100)	Hypotrichia(100)	Halteriidae(100)	Halteria(100)	Halteria_grandinella(100)
ASV00863	Eukaryota(100)	Opisthokonta(100)	Choanoflagellida(100)	Choanoflagellatea(100)	Craspedida(100)	Salpingoecidae_Group_C1(100)	Salpingoecidae_Group_C1_X(100)	Salpingoecidae_Group_C1_X_sp.(100)
ASV00864	Eukaryota(100)	Alveolata(100)	Ciliophora(100)	Spirotrichea(100)	Hypotrichia(100)	Hypotrichia_unclassified(100)	Hypotrichia_unclassified(100)	Hypotrichia_unclassified(100)
ASV00865	Eukaryota(100)	Alveolata(100)	Ciliophora(100)	Spirotrichea(100)	Hypotrichia(100)	Halteriidae(100)	Halteria(100)	Halteria_grandinella(100)
ASV00866	Eukaryota(100)	Alveolata(100)	Ciliophora(100)	Oligohymenophorea(100)	Scuticociliatia_2(100)	Scuticociliatia_2_X(100)	Cyclidium_3(100)	Cyclidium_glaucoma(100)
ASV00867	Eukaryota(100)	Alveolata(100)	Ciliophora(100)	Spirotrichea(100)	Hypotrichia(100)	Halteriidae(100)	Halteria(100)	Halteria_grandinella(100)
ASV00868	Eukaryota(100)	Rhizaria(100)	Cercozoa(100)	Endomyxa(100)	Vampyrellida(100)	Leptophryidae(100)	Leptophryidae_X(100)	Leptophryidae_X_sp.(100)
ASV00869	Eukaryota(100)	Stramenopiles(100)	Ochrophyta(100)	Chrysophyceae(100)	Chrysophyceae_X(100)	Chrysophyceae_Clade-F(100)	Chrysophyceae_Clade-F_unclassified(100)	Chrysophyceae_Clade-F_unclassified(100)
ASV00870	Eukaryota(100)	Alveolata(100)	Apicomplexa(100)	Gregarinomorphea(100)	Neogregarinorida(100)	Actinocephalidae(100)	Actinocephalidae_unclassified(100)	Actinocephalidae_unclassified(100)
ASV00871	Eukaryota(100)	Stramenopiles(100)	Ochrophyta(100)	Synurophyceae(100)	Synurales(100)	Synurales_X(100)	Synura(100)	Synura_petersenii(100)
ASV00872	Eukaryota(100)	Archaeplastida(100)	Chlorophyta(100)	Chlorophyceae(100)	Chlamydomonadales(100)	Chlamydomonadales_X(100)	Chlamydomonadales_X_unclassified(100)	Chlamydomonadales_X_unclassified(100)
ASV00873	Eukaryota(100)	Stramenopiles(100)	Opalozoa(100)	Bicoecea(100)	Bicoecea_unclassified(100)	Bicoecea_unclassified(100)	Bicoecea_unclassified(100)	Bicoecea_unclassified(100)
ASV00874	Eukaryota(100)	Alveolata(100)	Ciliophora(100)	Spirotrichea(100)	Hypotrichia(100)	Hypotrichia_unclassified(100)	Hypotrichia_unclassified(100)	Hypotrichia_unclassified(100)
ASV00875	Eukaryota(100)	Alveolata(100)	Ciliophora(100)	Spirotrichea(100)	Hypotrichia(100)	Halteriidae(100)	Halteria(100)	Halteria_grandinella(100)
ASV00876	Eukaryota(100)	Stramenopiles(100)	Opalozoa(100)	Bicoecea(100)	Bicoecea_unclassified(100)	Bicoecea_unclassified(100)	Bicoecea_unclassified(100)	Bicoecea_unclassified(100)
ASV00877	Eukaryota(100)	Stramenopiles(100)	Sagenista(100)	Labyrinthulomycetes(100)	Amphifilida(100)	Amphifilaceae(100)	Amphifilaceae_unclassified(100)	Amphifilaceae_unclassified(100)
ASV00878	Eukaryota(100)	Opisthokonta(100)	Fungi(100)	Fungi_unclassified(100)	Fungi_unclassified(100)	Fungi_unclassified(100)	Fungi_unclassified(100)	Fungi_unclassified(100)
ASV00879	Eukaryota(100)	Hacrobia(100)	Cryptophyta(100)	Cryptophyceae(100)	Cryptomonadales(100)	Cryptomonadales_X(100)	Komma(100)	Komma_caudata(100)
ASV00880	Eukaryota(100)	Archaeplastida(100)	Chlorophyta(100)	Trebouxiophyceae(100)	Chlorellales(100)	Chlorellales_X(100)	Micractinium(100)	Micractinium_unclassified(100)
ASV00881	Eukaryota(100)	Hacrobia(100)	Cryptophyta(100)	Cryptophyceae(100)	Cryptophyceae_X(100)	Basal_Cryptophyceae-1(100)	Basal_Cryptophyceae-1_X(100)	Basal_Cryptophyceae-1_X_sp.(100)
ASV00882	Eukaryota(100)	Archaeplastida(100)	Chlorophyta(100)	Chlorophyceae(100)	Chaetophorales(100)	Chaetophorales_X(100)	Chaetophorales_X_unclassified(100)	Chaetophorales_X_unclassified(100)
ASV00883	Eukaryota(100)	Alveolata(100)	Ciliophora(100)	Spirotrichea(100)	Hypotrichia(100)	Oxytrichidae(100)	Sterkiella(100)	Sterkiella_nova(100)
ASV00884	Eukaryota(100)	Alveolata(100)	Ciliophora(100)	Spirotrichea(100)	Hypotrichia(100)	Halteriidae(100)	Halteriidae_unclassified(100)	Halteriidae_unclassified(100)
ASV00885	Eukaryota(100)	Alveolata(100)	Ciliophora(100)	Spirotrichea(100)	Hypotrichia(100)	Halteriidae(100)	Halteria(100)	Halteria_grandinella(100)
ASV00886	Eukaryota(100)	Archaeplastida(100)	Chlorophyta(100)	Chlorophyceae(100)	Chlamydomonadales(100)	Chlamydomonadales_X(100)	Chlamydomonas(100)	Chlamydomonas_unclassified(100)
ASV00887	Eukaryota(100)	Archaeplastida(100)	Chlorophyta(100)	Chlorophyceae(100)	Chlamydomonadales(100)	Chlamydomonadales_X(100)	Chlamydomonas(100)	Chlamydomonas_unclassified(100)
ASV00888	Eukaryota(100)	Alveolata(100)	Ciliophora(100)	Spirotrichea(100)	Hypotrichia(100)	Hypotrichia_unclassified(100)	Hypotrichia_unclassified(100)	Hypotrichia_unclassified(100)
ASV00889	Eukaryota(100)	Alveolata(100)	Ciliophora(100)	Spirotrichea(100)	Hypotrichia(100)	Halteriidae(100)	Halteriidae_unclassified(100)	Halteriidae_unclassified(100)
ASV00890	Eukaryota(100)	Alveolata(100)	Ciliophora(100)	Spirotrichea(100)	Hypotrichia(100)	Halteriidae(100)	Halteria(100)	Halteria_grandinella(100)
ASV00891	Eukaryota(100)	Alveolata(100)	Ciliophora(100)	Spirotrichea(100)	Hypotrichia(100)	Hypotrichia_unclassified(100)	Hypotrichia_unclassified(100)	Hypotrichia_unclassified(100)
ASV00892	Eukaryota(100)	Archaeplastida(100)	Chlorophyta(100)	Chlorophyta_unclassified(100)	Chlorophyta_unclassified(100)	Chlorophyta_unclassified(100)	Chlorophyta_unclassified(100)	Chlorophyta_unclassified(100)
ASV00893	Eukaryota(100)	Hacrobia(100)	Haptophyta(100)	Prymnesiophyceae(100)	Prymnesiales(100)	Chrysochromulinaceae(100)	Chrysochromulina(100)	Chrysochromulina_parva(100)
ASV00894	Eukaryota(100)	Opisthokonta(100)	Fungi(100)	Chytridiomycota(100)	Chytridiomycotina(100)	Chytridiomycetes(100)	Chytridiomycetes_unclassified(100)	Chytridiomycetes_unclassified(100)
ASV00895	Eukaryota(100)	Alveolata(100)	Ciliophora(100)	CONThreeP(100)	CONThreeP_X(100)	CONThreeP_XX(100)	Askenasia(100)	Askenasia_sp.(100)
ASV00896	Eukaryota(100)	Alveolata(100)	Ciliophora(100)	Spirotrichea(100)	Hypotrichia(100)	Halteriidae(100)	Halteriidae_unclassified(100)	Halteriidae_unclassified(100)
ASV00897	Eukaryota(100)	Alveolata(100)	Ciliophora(100)	Spirotrichea(100)	Hypotrichia(100)	Halteriidae(100)	Halteria(100)	Halteria_grandinella(100)
ASV00898	Eukaryota(100)	Rhizaria(100)	Cercozoa(100)	Endomyxa(100)	Vampyrellida(100)	sm27-lineage(100)	sm27-lineage_X(100)	sm27-lineage_X_sp.(100)
ASV00899	Eukaryota(100)	Opisthokonta(100)	Choanoflagellida(100)	Choanoflagellatea(100)	Craspedida(100)	Salpingoecidae_Group_C2(100)	Salpingoeca_C2(100)	Salpingoeca_napiformis(100)
ASV00900	Eukaryota(100)	Alveolata(100)	Ciliophora(100)	Oligohymenophorea(100)	Scuticociliatia_2(100)	Scuticociliatia_2_X(100)	Cyclidium_3(100)	Cyclidium_glaucoma(100)
ASV00901	Eukaryota(100)	Opisthokonta(100)	Mesomycetozoa(100)	Nucleariidea(100)	Nucleariida(100)	Nucleariida_X(100)	Nuclearia(100)	Nuclearia_simplex(100)
ASV00902	Eukaryota(100)	Stramenopiles(100)	Opalozoa(100)	Bicoecea(100)	Pseudodendromonadales(100)	Pseudodendromonadales_X(100)	Pseudodendromonadales_XX(100)	Pseudodendromonadales_XX_sp.(100)
ASV00903	Eukaryota(100)	Alveolata(100)	Ciliophora(100)	CONThreeP(100)	CONThreeP_X(100)	CONThreeP_XX(100)	Askenasia(100)	Askenasia_sp.(100)
ASV00904	Eukaryota(100)	Stramenopiles(100)	Ochrophyta(100)	Chrysophyceae(100)	Chrysophyceae_X(100)	Chrysophyceae_Clade-F(100)	Chrysophyceae_Clade-F_unclassified(100)	Chrysophyceae_Clade-F_unclassified(100)
ASV00905	Eukaryota(100)	Alveolata(100)	Ciliophora(100)	Spirotrichea(100)	Hypotrichia(100)	Halteriidae(100)	Halteria(100)	Halteria_grandinella(100)
ASV00906	Eukaryota(100)	Alveolata(100)	Ciliophora(100)	Spirotrichea(100)	Hypotrichia(100)	Halteriidae(100)	Halteriidae_unclassified(100)	Halteriidae_unclassified(100)
ASV00907	Eukaryota(100)	Archaeplastida(100)	Chlorophyta(100)	Chlorophyceae(100)	Sphaeropleales(100)	Sphaeropleales_X(100)	Ankyra(100)	Ankyra_judayi(100)
ASV00908	Eukaryota(100)	Alveolata(100)	Ciliophora(100)	Oligohymenophorea(100)	Scuticociliatia_2(100)	Scuticociliatia_2_X(100)	Cyclidium_3(100)	Cyclidium_glaucoma(100)
ASV00909	Eukaryota(100)	Opisthokonta(100)	Fungi(100)	Cryptomycota(100)	Cryptomycotina(100)	Cryptomycotina_X(100)	Cryptomycotina_XX(100)	Cryptomycotina_XX_sp.(100)
ASV00910	Eukaryota(100)	Archaeplastida(100)	Chlorophyta(100)	Chlorophyceae(100)	Chaetophorales(100)	Chaetophorales_X(100)	Aphanochaete(100)	Aphanochaete_unclassified(100)
ASV00911	Eukaryota(100)	Hacrobia(100)	Centroheliozoa(100)	Centroheliozoa_X(100)	Pterocystida(100)	Pterocystida_unclassified(100)	Pterocystida_unclassified(100)	Pterocystida_unclassified(100)
ASV00912	Eukaryota(100)	Alveolata(100)	Dinoflagellata(100)	Dinophyceae(100)	Suessiales(100)	Suessiaceae(100)	Asulcocephalium(100)	Asulcocephalium_miricentonis(100)
ASV00913	Eukaryota(100)	Stramenopiles(100)	Ochrophyta(100)	Chrysophyceae(100)	Chrysophyceae_X(100)	Chrysophyceae_Clade-C(100)	Spumella(100)	Spumella_sp.(100)
ASV00914	Eukaryota(100)	Stramenopiles(100)	Ochrophyta(100)	Chrysophyceae(100)	Chrysophyceae_X(100)	Chrysophyceae_Clade-C(100)	Poteriospumella(100)	Poteriospumella_lacustris(100)
ASV00915	Eukaryota(100)	Archaeplastida(100)	Chlorophyta(100)	Chlorophyceae(100)	Sphaeropleales(100)	Sphaeropleales_X(100)	Ankyra(100)	Ankyra_judayi(100)
ASV00916	Eukaryota(100)	Archaeplastida(100)	Chlorophyta(100)	Chlorophyceae(100)	Chlamydomonadales(100)	Chlamydomonadales_X(100)	Chlamydomonadales_X_unclassified(100)	Chlamydomonadales_X_unclassified(100)
ASV00917	Eukaryota(100)	Eukaryota_unclassified(100)	Eukaryota_unclassified(100)	Eukaryota_unclassified(100)	Eukaryota_unclassified(100)	Eukaryota_unclassified(100)	Eukaryota_unclassified(100)	Eukaryota_unclassified(100)
ASV00918	Eukaryota(100)	Alveolata(100)	Ciliophora(100)	Spirotrichea(100)	Hypotrichia(100)	Halteriidae(100)	Halteria(100)	Halteria_grandinella(100)
ASV00919	Eukaryota(100)	Alveolata(100)	Ciliophora(100)	Oligohymenophorea(100)	Scuticociliatia_2(100)	Scuticociliatia_2_X(100)	Cyclidium_3(100)	Cyclidium_glaucoma(100)
ASV00920	Eukaryota(100)	Hacrobia(100)	Centroheliozoa(100)	Centroheliozoa_X(100)	Pterocystida(100)	Pterocystida_unclassified(100)	Pterocystida_unclassified(100)	Pterocystida_unclassified(100)
ASV00921	Eukaryota(100)	Stramenopiles(100)	Opalozoa(100)	Bicoecea(100)	Pseudodendromonadales(100)	Pseudodendromonadales_X(100)	Pseudodendromonadales_X_unclassified(100)	Pseudodendromonadales_X_unclassified(100)
ASV00922	Eukaryota(100)	Opisthokonta(100)	Fungi(100)	Fungi_unclassified(100)	Fungi_unclassified(100)	Fungi_unclassified(100)	Fungi_unclassified(100)	Fungi_unclassified(100)
ASV00923	Eukaryota(100)	Archaeplastida(100)	Chlorophyta(100)	Chlorophyceae(100)	Sphaeropleales(100)	Selenastraceae(100)	Monoraphidium(100)	Monoraphidium_dybowskii(100)
ASV00924	Eukaryota(100)	Archaeplastida(100)	Chlorophyta(100)	Chlorophyceae(100)	Sphaeropleales(100)	Sphaeropleales_X(100)	Sphaeropleales_X_unclassified(100)	Sphaeropleales_X_unclassified(100)
ASV00925	Eukaryota(100)	Alveolata(100)	Ciliophora(100)	Colpodea(100)	Colpodea_X(100)	Cyrtolophosidida(100)	Pseudocyrtolophosis(100)	Pseudocyrtolophosis_sp.(100)
ASV00926	Eukaryota(100)	Archaeplastida(100)	Chlorophyta(100)	Chlorophyceae(100)	Chlamydomonadales(100)	Chlamydomonadales_X(100)	Chlorochytrium(100)	Chlorochytrium_lemnae(100)
ASV00927	Eukaryota(100)	Alveolata(100)	Ciliophora(100)	Spirotrichea(100)	Hypotrichia(100)	Halteriidae(100)	Halteria(100)	Halteria_grandinella(100)
ASV00928	Eukaryota(100)	Archaeplastida(100)	Chlorophyta(100)	Trebouxiophyceae(100)	Chlorellales(100)	Chlorellales_X(100)	Chlorellales_X_unclassified(100)	Chlorellales_X_unclassified(100)
ASV00929	Eukaryota(100)	Archaeplastida(100)	Chlorophyta(100)	Chlorophyceae(100)	Chlamydomonadales(100)	Chlamydomonadales_X(100)	Chlamydomonadales_X_unclassified(100)	Chlamydomonadales_X_unclassified(100)
ASV00930	Eukaryota(100)	Alveolata(100)	Ciliophora(100)	CONThreeP(100)	CONThreeP_X(100)	CONThreeP_XX(100)	Askenasia(100)	Askenasia_sp.(100)
ASV00931	Eukaryota(100)	Archaeplastida(100)	Chlorophyta(100)	Chlorophyceae(100)	Chaetophorales(100)	Chaetophorales_X(100)	Chaetophorales_X_unclassified(100)	Chaetophorales_X_unclassified(100)
ASV00932	Eukaryota(100)	Archaeplastida(100)	Chlorophyta(100)	Chlorophyceae(100)	Chlamydomonadales(100)	Chlamydomonadales_X(100)	Chlamydomonas(100)	Chlamydomonas_unclassified(100)
ASV00933	Eukaryota(100)	Stramenopiles(100)	Ochrophyta(100)	Dictyochophyceae(100)	Dictyochophyceae_X(100)	Pedinellales(100)	Pedinellales_X(100)	Pedinellales_X_sp.(100)
ASV00934	Eukaryota(100)	Archaeplastida(100)	Chlorophyta(100)	Chlorophyceae(100)	Chlamydomonadales(100)	Chlamydomonadales_X(100)	Neochlorosarcina(100)	Neochlorosarcina_negevensis(100)
ASV00935	Eukaryota(100)	Alveolata(100)	Chrompodellids(100)	Colpodellidea(100)	Colpodellida(100)	Alphamonaceae(100)	Aphamonas(100)	Aphamonas_edax(100)
ASV00936	Eukaryota(100)	Stramenopiles(100)	Ochrophyta(100)	Chrysophyceae(100)	Chrysophyceae_X(100)	Chrysophyceae_XX(100)	Chrysophyceae_XXX(100)	Chrysophyceae_XXX_sp.(100)
ASV00937	Eukaryota(100)	Stramenopiles(100)	Ochrophyta(100)	Chrysophyceae(100)	Chrysophyceae_X(100)	Chrysophyceae_Clade-C(100)	Poteriospumella(100)	Poteriospumella_lacustris(100)
ASV00938	Eukaryota(100)	Stramenopiles(100)	Ochrophyta(100)	Chrysophyceae(100)	Chrysophyceae_X(100)	Chrysophyceae_Clade-C(100)	Poteriospumella(100)	Poteriospumella_lacustris(100)
ASV00939	Eukaryota(100)	Alveolata(100)	Ciliophora(100)	CONThreeP(100)	CONThreeP_X(100)	CONThreeP_XX(100)	Askenasia(100)	Askenasia_sp.(100)
ASV00940	Eukaryota(100)	Alveolata(100)	Ciliophora(100)	Spirotrichea(100)	Hypotrichia(100)	Halteriidae(100)	Halteriidae_unclassified(100)	Halteriidae_unclassified(100)
ASV00941	Eukaryota(100)	Archaeplastida(100)	Chlorophyta(100)	Chlorophyceae(100)	Chlamydomonadales(100)	Chlamydomonadales_X(100)	Chlamydomonas(100)	Chlamydomonas_unclassified(100)
ASV00942	Eukaryota(100)	Archaeplastida(100)	Chlorophyta(100)	Chlorophyceae(100)	Chaetophorales(100)	Chaetophorales_X(100)	Chaetophorales_X_unclassified(100)	Chaetophorales_X_unclassified(100)
ASV00943	Eukaryota(100)	Alveolata(100)	Ciliophora(100)	Spirotrichea(100)	Hypotrichia(100)	Hypotrichia_unclassified(100)	Hypotrichia_unclassified(100)	Hypotrichia_unclassified(100)
ASV00944	Eukaryota(100)	Alveolata(100)	Ciliophora(100)	Spirotrichea(100)	Hypotrichia(100)	Halteriidae(100)	Halteria(100)	Halteria_grandinella(100)
ASV00945	Eukaryota(100)	Archaeplastida(100)	Chlorophyta(100)	Trebouxiophyceae(100)	Chlorellales(100)	Chlorellales_X(100)	Chlorellales_X_unclassified(100)	Chlorellales_X_unclassified(100)
ASV00946	Eukaryota(100)	Alveolata(100)	Ciliophora(100)	Spirotrichea(100)	Hypotrichia(100)	Halteriidae(100)	Halteria(100)	Halteria_grandinella(100)
ASV00947	Eukaryota(100)	Stramenopiles(100)	Opalozoa(100)	Bicoecea(100)	Bicoecales(100)	Bicoecaceae(100)	Bicoecaceae_X(100)	Bicoecaceae_X_sp.(100)
ASV00948	Eukaryota(100)	Opisthokonta(100)	Choanoflagellida(100)	Choanoflagellatea(100)	Craspedida(100)	Salpingoecidae_Group_C1(100)	Salpingoecidae_Group_C1_X(100)	Salpingoecidae_Group_C1_X_sp.(100)
ASV00949	Eukaryota(100)	Archaeplastida(100)	Chlorophyta(100)	Chlorophyceae(100)	Sphaeropleales(100)	Sphaeropleales_X(100)	Sphaeropleales_X_unclassified(100)	Sphaeropleales_X_unclassified(100)
ASV00950	Eukaryota(100)	Archaeplastida(100)	Chlorophyta(100)	Trebouxiophyceae(100)	Chlorellales(100)	Chlorellales_X(100)	Micractinium(100)	Micractinium_unclassified(100)
ASV00951	Eukaryota(100)	Alveolata(100)	Ciliophora(100)	Spirotrichea(100)	Hypotrichia(100)	Halteriidae(100)	Halteriidae_unclassified(100)	Halteriidae_unclassified(100)
ASV00952	Eukaryota(100)	Amoebozoa(100)	Lobosa(100)	Tubulinea(100)	Nolandida(100)	Nolandellidae(100)	Nolandellidae_X(100)	Nolandellidae_X_sp.(100)
ASV00953	Eukaryota(100)	Rhizaria(100)	Cercozoa(100)	Filosa-Granofilosea(100)	Limnofilida(100)	Limnofilidae(100)	Limnofila(100)	Limnofila_longa(100)
ASV00954	Eukaryota(100)	Archaeplastida(100)	Chlorophyta(100)	Chlorophyceae(100)	Chlamydomonadales(100)	Chlamydomonadales_X(100)	Chlamydomonadales_X_unclassified(100)	Chlamydomonadales_X_unclassified(100)
ASV00955	Eukaryota(100)	Archaeplastida(100)	Chlorophyta(100)	Chlorophyceae(100)	Chlamydomonadales(100)	Chlamydomonadales_X(100)	Chlamydomonas(100)	Chlamydomonas_unclassified(100)
ASV00956	Eukaryota(100)	Alveolata(100)	Ciliophora(100)	Colpodea(100)	Colpodea_X(100)	Cyrtolophosidida(100)	Cyrtolophosis(100)	Cyrtolophosis_unclassified(100)
ASV00957	Eukaryota(100)	Alveolata(100)	Ciliophora(100)	Spirotrichea(100)	Hypotrichia(100)	Oxytrichidae(100)	Stylonychia(100)	Stylonychia_unclassified(100)
ASV00958	Eukaryota(100)	Opisthokonta(100)	Fungi(100)	Chytridiomycota(100)	Chytridiomycotina(100)	Chytridiomycetes(100)	Chytridiomycetes_unclassified(100)	Chytridiomycetes_unclassified(100)
ASV00959	Eukaryota(100)	Eukaryota_unclassified(100)	Eukaryota_unclassified(100)	Eukaryota_unclassified(100)	Eukaryota_unclassified(100)	Eukaryota_unclassified(100)	Eukaryota_unclassified(100)	Eukaryota_unclassified(100)
ASV00960	Eukaryota(100)	Alveolata(100)	Ciliophora(100)	Spirotrichea(100)	Hypotrichia(100)	Halteriidae(100)	Halteria(100)	Halteria_grandinella(100)
ASV00961	Eukaryota(100)	Alveolata(100)	Ciliophora(100)	Spirotrichea(100)	Hypotrichia(100)	Halteriidae(100)	Halteriidae_unclassified(100)	Halteriidae_unclassified(100)
ASV00962	Eukaryota(100)	Alveolata(100)	Ciliophora(100)	Spirotrichea(100)	Hypotrichia(100)	Halteriidae(100)	Halteriidae_unclassified(100)	Halteriidae_unclassified(100)
ASV00963	Eukaryota(100)	Alveolata(100)	Ciliophora(100)	Spirotrichea(100)	Hypotrichia(100)	Hypotrichia_unclassified(100)	Hypotrichia_unclassified(100)	Hypotrichia_unclassified(100)
ASV00964	Eukaryota(100)	Archaeplastida(100)	Chlorophyta(100)	Trebouxiophyceae(100)	Chlorellales(100)	Chlorellales_X(100)	Chlorellales_X_unclassified(100)	Chlorellales_X_unclassified(100)
ASV00965	Eukaryota(100)	Archaeplastida(100)	Chlorophyta(100)	Chlorophyceae(100)	Sphaeropleales(100)	Sphaeropleales_X(100)	Sphaeropleales_X_unclassified(100)	Sphaeropleales_X_unclassified(100)
ASV00966	Eukaryota(100)	Hacrobia(100)	Centroheliozoa(100)	Centroheliozoa_X(100)	Pterocystida(100)	Heterophryidae(100)	Heterophrys(100)	Heterophrys_sp.(100)
ASV00967	Eukaryota(100)	Rhizaria(100)	Cercozoa(100)	Filosa-Sarcomonadea(100)	Glissomonadida(100)	Glissomonadida_Clade-Y(100)	Glissomonadida_Clade-Y_X(100)	Glissomonadida_Clade-Y_X_sp.(100)
ASV00968	Eukaryota(100)	Stramenopiles(100)	Opalozoa(100)	Bicoecea(100)	Bicoecea_unclassified(100)	Bicoecea_unclassified(100)	Bicoecea_unclassified(100)	Bicoecea_unclassified(100)
ASV00969	Eukaryota(100)	Archaeplastida(100)	Chlorophyta(100)	Chlorophyceae(100)	Sphaeropleales(100)	Sphaeropleales_X(100)	Ankyra(100)	Ankyra_judayi(100)
ASV00970	Eukaryota(100)	Opisthokonta(100)	Choanoflagellida(100)	Choanoflagellatea(100)	Craspedida(100)	Salpingoecidae_Group_C2(100)	Salpingoecidae_Group_C2_X(100)	Salpingoecidae_Group_C2_X_sp.(100)
ASV00971	Eukaryota(100)	Alveolata(100)	Ciliophora(100)	Spirotrichea(100)	Hypotrichia(100)	Oxytrichidae(100)	Stylonychia(100)	Stylonychia_unclassified(100)
ASV00972	Eukaryota(100)	Stramenopiles(100)	Ochrophyta(100)	Chrysophyceae(100)	Chrysophyceae_X(100)	Chrysophyceae_Clade-F(100)	Chrysophyceae_Clade-F_unclassified(100)	Chrysophyceae_Clade-F_unclassified(100)
ASV00973	Eukaryota(100)	Opisthokonta(100)	Fungi(100)	Chytridiomycota(100)	Chytridiomycotina(100)	Chytridiomycetes(100)	Chytridiomycetes_unclassified(100)	Chytridiomycetes_unclassified(100)
ASV00974	Eukaryota(100)	Archaeplastida(100)	Chlorophyta(100)	Chlorophyceae(100)	Chaetophorales(100)	Chaetophorales_X(100)	Chaetophorales_X_unclassified(100)	Chaetophorales_X_unclassified(100)
ASV00975	Eukaryota(100)	Alveolata(100)	Ciliophora(100)	Spirotrichea(100)	Hypotrichia(100)	Hypotrichia_unclassified(100)	Hypotrichia_unclassified(100)	Hypotrichia_unclassified(100)
ASV00976	Eukaryota(100)	Stramenopiles(100)	Ochrophyta(100)	Bacillariophyta(100)	Bacillariophyta_X(100)	Polar-centric-Mediophyceae(100)	Polar-centric-Mediophyceae_unclassified(100)	Polar-centric-Mediophyceae_unclassified(100)
ASV00977	Eukaryota(100)	Opisthokonta(100)	Fungi(100)	Cryptomycota(100)	Cryptomycotina(100)	Cryptomycotina_X(100)	Cryptomycotina_XX(100)	Cryptomycotina_XX_sp.(100)
ASV00978	Eukaryota(100)	Archaeplastida(100)	Chlorophyta(100)	Chlorophyceae(100)	Chlamydomonadales(100)	Chlamydomonadales_X(100)	Chlamydomonadales_X_unclassified(100)	Chlamydomonadales_X_unclassified(100)
ASV00979	Eukaryota(100)	Opisthokonta(100)	Fungi(100)	Fungi_unclassified(100)	Fungi_unclassified(100)	Fungi_unclassified(100)	Fungi_unclassified(100)	Fungi_unclassified(100)
ASV00980	Eukaryota(100)	Alveolata(100)	Ciliophora(100)	Spirotrichea(100)	Hypotrichia(100)	Halteriidae(100)	Halteria(100)	Halteria_grandinella(100)
ASV00981	Eukaryota(100)	Alveolata(100)	Ciliophora(100)	Spirotrichea(100)	Hypotrichia(100)	Halteriidae(100)	Halteria(100)	Halteria_grandinella(100)
ASV00982	Eukaryota(100)	Alveolata(100)	Ciliophora(100)	Spirotrichea(100)	Hypotrichia(100)	Oxytrichidae(100)	Oxytricha(100)	Oxytricha_granulifera(100)
ASV00983	Eukaryota(100)	Stramenopiles(100)	Opalozoa(100)	Bicoecea(100)	Bicoecea_unclassified(100)	Bicoecea_unclassified(100)	Bicoecea_unclassified(100)	Bicoecea_unclassified(100)
ASV00984	Eukaryota(100)	Archaeplastida(100)	Chlorophyta(100)	Chlorophyceae(100)	Sphaeropleales(100)	Sphaeropleales_X(100)	Ankyra(100)	Ankyra_judayi(100)
ASV00985	Eukaryota(100)	Alveolata(100)	Ciliophora(100)	Spirotrichea(100)	Hypotrichia(100)	Halteriidae(100)	Halteria(100)	Halteria_grandinella(100)
ASV00986	Eukaryota(100)	Archaeplastida(100)	Chlorophyta(100)	Chlorophyceae(100)	Chlamydomonadales(100)	Chlamydomonadales_X(100)	Chlamydomonas(100)	Chlamydomonas_reinhardtii(100)
ASV00987	Eukaryota(100)	Stramenopiles(100)	Ochrophyta(100)	Bacillariophyta(100)	Bacillariophyta_X(100)	Raphid-pennate(100)	Nitzschia(100)	Nitzschia_unclassified(100)
ASV00988	Eukaryota(100)	Alveolata(100)	Ciliophora(100)	Spirotrichea(100)	Hypotrichia(100)	Hypotrichia_unclassified(100)	Hypotrichia_unclassified(100)	Hypotrichia_unclassified(100)
ASV00989	Eukaryota(100)	Alveolata(100)	Ciliophora(100)	Spirotrichea(100)	Hypotrichia(100)	Oxytrichidae(100)	Oxytricha(100)	Oxytricha_granulifera(100)
ASV00990	Eukaryota(100)	Amoebozoa(100)	Lobosa(100)	Tubulinea(100)	Arcellinida(100)	Arcellinida_X(100)	Cryptodifflugia(100)	Cryptodifflugia_unclassified(100)
ASV00991	Eukaryota(100)	Opisthokonta(100)	Mesomycetozoa(100)	Nucleariidea(100)	Nucleariida(100)	Nucleariida_X(100)	Nuclearia(100)	Nuclearia_thermophila(100)
ASV00992	Eukaryota(100)	Alveolata(100)	Ciliophora(100)	Spirotrichea(100)	Hypotrichia(100)	Halteriidae(100)	Halteriidae_unclassified(100)	Halteriidae_unclassified(100)
ASV00993	Eukaryota(100)	Archaeplastida(100)	Chlorophyta(100)	Chlorophyceae(100)	Chlamydomonadales(100)	Chlamydomonadales_X(100)	Chlamydomonadales_X_unclassified(100)	Chlamydomonadales_X_unclassified(100)
ASV00994	Eukaryota(100)	Opisthokonta(100)	Fungi(100)	Chytridiomycota(100)	Chytridiomycotina(100)	Chytridiomycetes(100)	Rhizophydium(100)	Rhizophydium_patellarium(100)
ASV00995	Eukaryota(100)	Alveolata(100)	Ciliophora(100)	Spirotrichea(100)	Hypotrichia(100)	Halteriidae(100)	Halteria(100)	Halteria_grandinella(100)
ASV00996	Eukaryota(100)	Stramenopiles(100)	Ochrophyta(100)	Bacillariophyta(100)	Bacillariophyta_X(100)	Raphid-pennate(100)	Raphid-pennate_unclassified(100)	Raphid-pennate_unclassified(100)
ASV00997	Eukaryota(100)	Eukaryota_unclassified(100)	Eukaryota_unclassified(100)	Eukaryota_unclassified(100)	Eukaryota_unclassified(100)	Eukaryota_unclassified(100)	Eukaryota_unclassified(100)	Eukaryota_unclassified(100)
ASV00998	Eukaryota(100)	Alveolata(100)	Ciliophora(100)	Litostomatea(100)	Litostomatea_X(100)	Litostomatea_XX(100)	Litostomatea_XXX(100)	Litostomatea_XXX_sp.(100)
ASV00999	Eukaryota(100)	Alveolata(100)	Ciliophora(100)	Spirotrichea(100)	Hypotrichia(100)	Halteriidae(100)	Halteriidae_unclassified(100)	Halteriidae_unclassified(100)
ASV01000	Eukaryota(100)	Alveolata(100)	Ciliophora(100)	Spirotrichea(100)	Choreotrichida(100)	Strobilidiidae_A(100)	Rimostrombidium_A(100)	Rimostrombidium_A_sp.(100)
ASV01001	Eukaryota(100)	Alveolata(100)	Ciliophora(100)	Oligohymenophorea(100)	Scuticociliatia_2(100)	Scuticociliatia_2_X(100)	Cyclidium_3(100)	Cyclidium_glaucoma(100)
ASV01002	Eukaryota(100)	Archaeplastida(100)	Chlorophyta(100)	Chlorophyceae(100)	Sphaeropleales(100)	Sphaeropleales_X(100)	Desmodesmus(100)	Desmodesmus_communis(100)
ASV01003	Eukaryota(100)	Alveolata(100)	Ciliophora(100)	Spirotrichea(100)	Hypotrichia(100)	Hypotrichia_unclassified(100)	Hypotrichia_unclassified(100)	Hypotrichia_unclassified(100)
ASV01004	Eukaryota(100)	Archaeplastida(100)	Chlorophyta(100)	Trebouxiophyceae(100)	Chlorellales(100)	Chlorellales_X(100)	Chlorellales_X_unclassified(100)	Chlorellales_X_unclassified(100)
ASV01005	Eukaryota(100)	Archaeplastida(100)	Chlorophyta(100)	Chlorophyceae(100)	Sphaeropleales(100)	Sphaeropleales_X(100)	Ankyra(100)	Ankyra_judayi(100)
ASV01006	Eukaryota(100)	Opisthokonta(100)	Fungi(100)	Cryptomycota(100)	Cryptomycotina(100)	Cryptomycotina_X(100)	Cryptomycotina_XX(100)	Cryptomycotina_XX_sp.(100)
ASV01007	Eukaryota(100)	Archaeplastida(100)	Chlorophyta(100)	Chlorophyceae(100)	Sphaeropleales(100)	Sphaeropleales_X(100)	Sphaeropleales_X_unclassified(100)	Sphaeropleales_X_unclassified(100)
ASV01008	Eukaryota(100)	Archaeplastida(100)	Chlorophyta(100)	Chlorophyceae(100)	Chlamydomonadales(100)	Chlamydomonadales_X(100)	Chlamydomonas(100)	Chlamydomonas_unclassified(100)
ASV01009	Eukaryota(100)	Hacrobia(100)	Cryptophyta(100)	Cryptophyceae(100)	Cryptophyceae_unclassified(100)	Cryptophyceae_unclassified(100)	Cryptophyceae_unclassified(100)	Cryptophyceae_unclassified(100)
ASV01010	Eukaryota(100)	Rhizaria(100)	Cercozoa(100)	Cercozoa_X(100)	Cercozoa_XX(100)	Cercozoa_XXX(100)	Cercozoa_XXXX(100)	Cercozoa_XXXX_sp.(100)
ASV01011	Eukaryota(100)	Alveolata(100)	Ciliophora(100)	Spirotrichea(100)	Hypotrichia(100)	Hypotrichia_unclassified(100)	Hypotrichia_unclassified(100)	Hypotrichia_unclassified(100)
ASV01012	Eukaryota(100)	Opisthokonta(100)	Choanoflagellida(100)	Choanoflagellatea(100)	Craspedida(100)	Salpingoecidae_Group_C2(100)	Salpingoecidae_Group_C2_X(100)	Salpingoecidae_Group_C2_X_sp.(100)
ASV01013	Eukaryota(100)	Alveolata(100)	Dinoflagellata(100)	Dinophyceae(100)	Dinophyceae_unclassified(100)	Dinophyceae_unclassified(100)	Dinophyceae_unclassified(100)	Dinophyceae_unclassified(100)
ASV01014	Eukaryota(100)	Alveolata(100)	Ciliophora(100)	Spirotrichea(100)	Hypotrichia(100)	Urostylidae(100)	Uroleptus(100)	Uroleptus_unclassified(100)
ASV01015	Eukaryota(100)	Alveolata(100)	Ciliophora(100)	Spirotrichea(100)	Hypotrichia(100)	Halteriidae(100)	Halteria(100)	Halteria_grandinella(100)
ASV01016	Eukaryota(100)	Archaeplastida(100)	Chlorophyta(100)	Chlorophyceae(100)	Sphaeropleales(100)	Sphaeropleales_X(100)	Ankyra(100)	Ankyra_judayi(100)
ASV01017	Eukaryota(100)	Archaeplastida(100)	Chlorophyta(100)	Chlorophyceae(100)	Sphaeropleales(100)	Sphaeropleales_X(100)	Scenedesmus(100)	Scenedesmus_obliquus(100)
ASV01018	Eukaryota(100)	Alveolata(100)	Ciliophora(100)	Spirotrichea(100)	Hypotrichia(100)	Halteriidae(100)	Halteria(100)	Halteria_grandinella(100)
ASV01019	Eukaryota(100)	Hacrobia(100)	Centroheliozoa(100)	Centroheliozoa_X(100)	Pterocystida(100)	Pterocystidae(100)	Pterocystis(100)	Pterocystis_sp.(100)
ASV01020	Eukaryota(100)	Opisthokonta(100)	Choanoflagellida(100)	Choanoflagellatea(100)	Choanoflagellatea_unclassified(100)	Choanoflagellatea_unclassified(100)	Choanoflagellatea_unclassified(100)	Choanoflagellatea_unclassified(100)
ASV01021	Eukaryota(100)	Stramenopiles(100)	Ochrophyta(100)	Bacillariophyta(100)	Bacillariophyta_X(100)	Raphid-pennate(100)	Raphid-pennate_unclassified(100)	Raphid-pennate_unclassified(100)
ASV01022	Eukaryota(100)	Archaeplastida(100)	Chlorophyta(100)	Chlorophyceae(100)	Chlamydomonadales(100)	Chlamydomonadales_X(100)	Chlamydomonas(100)	Chlamydomonas_moewusii(100)
ASV01023	Eukaryota(100)	Archaeplastida(100)	Chlorophyta(100)	Trebouxiophyceae(100)	Chlorellales(100)	Chlorellales_X(100)	Chlorellales_X_unclassified(100)	Chlorellales_X_unclassified(100)
ASV01024	Eukaryota(100)	Stramenopiles(100)	Ochrophyta(100)	Chrysophyceae(100)	Chrysophyceae_X(100)	Chrysophyceae_Clade-C(100)	Poteriospumella(100)	Poteriospumella_lacustris(100)
ASV01025	Eukaryota(100)	Stramenopiles(100)	Sagenista(100)	Labyrinthulomycetes(100)	Amphifilida(100)	Amphifilaceae(100)	Amphifilaceae_X(100)	Amphifilaceae_X_sp.(100)
ASV01026	Eukaryota(100)	Alveolata(100)	Ciliophora(100)	Oligohymenophorea(100)	Peritrichia_2(100)	Sessilida(100)	Sessilida_unclassified(100)	Sessilida_unclassified(100)
ASV01027	Eukaryota(100)	Alveolata(100)	Ciliophora(100)	Spirotrichea(100)	Strombidiida(100)	Pelagostrombidiidae(100)	Pelagostrombidiidae_unclassified(100)	Pelagostrombidiidae_unclassified(100)
ASV01028	Eukaryota(100)	Stramenopiles(100)	Opalozoa(100)	Bicoecea(100)	Bicoecea_unclassified(100)	Bicoecea_unclassified(100)	Bicoecea_unclassified(100)	Bicoecea_unclassified(100)
ASV01029	Eukaryota(100)	Stramenopiles(100)	Ochrophyta(100)	Bacillariophyta(100)	Bacillariophyta_X(100)	Raphid-pennate(100)	Nitzschia(100)	Nitzschia_palea(100)
ASV01030	Eukaryota(100)	Archaeplastida(100)	Chlorophyta(100)	Chlorophyta_unclassified(100)	Chlorophyta_unclassified(100)	Chlorophyta_unclassified(100)	Chlorophyta_unclassified(100)	Chlorophyta_unclassified(100)
ASV01031	Eukaryota(100)	Rhizaria(100)	Cercozoa(100)	Filosa-Granofilosea(100)	Limnofilida(100)	Limnofilidae(100)	Limnofila(100)	Limnofila_borokensis(100)
ASV01032	Eukaryota(100)	Opisthokonta(100)	Fungi(100)	Cryptomycota(100)	Cryptomycotina(100)	Cryptomycotina_X(100)	Cryptomycotina_XX(100)	Cryptomycotina_XX_sp.(100)
ASV01033	Eukaryota(100)	Hacrobia(100)	Cryptophyta(100)	Cryptophyceae(100)	Cryptophyceae_X(100)	Basal_Cryptophyceae-1(100)	Basal_Cryptophyceae-1_X(100)	Basal_Cryptophyceae-1_X_sp.(100)
ASV01034	Eukaryota(100)	Archaeplastida(100)	Chlorophyta(100)	Chlorophyceae(100)	Sphaeropleales(100)	Sphaeropleales_X(100)	Ankyra(100)	Ankyra_judayi(100)
ASV01035	Eukaryota(100)	Alveolata(100)	Ciliophora(100)	Spirotrichea(100)	Hypotrichia(100)	Hypotrichia_unclassified(100)	Hypotrichia_unclassified(100)	Hypotrichia_unclassified(100)
ASV01036	Eukaryota(100)	Archaeplastida(100)	Chlorophyta(100)	Chlorophyta_unclassified(100)	Chlorophyta_unclassified(100)	Chlorophyta_unclassified(100)	Chlorophyta_unclassified(100)	Chlorophyta_unclassified(100)
ASV01037	Eukaryota(100)	Hacrobia(100)	Katablepharidophyta(100)	Katablepharidaceae(100)	Katablepharidales(100)	Katablepharidales_X(100)	Katablepharidales_XX(100)	Katablepharidales_XX_sp.(100)
ASV01038	Eukaryota(100)	Alveolata(100)	Ciliophora(100)	Spirotrichea(100)	Hypotrichia(100)	Halteriidae(100)	Halteria(100)	Halteria_grandinella(100)
ASV01039	Eukaryota(100)	Alveolata(100)	Ciliophora(100)	Spirotrichea(100)	Hypotrichia(100)	Halteriidae(100)	Halteria(100)	Halteria_grandinella(100)
ASV01040	Eukaryota(100)	Alveolata(100)	Ciliophora(100)	Spirotrichea(100)	Hypotrichia(100)	Halteriidae(100)	Halteria(100)	Halteria_grandinella(100)
ASV01041	Eukaryota(100)	Alveolata(100)	Ciliophora(100)	Spirotrichea(100)	Hypotrichia(100)	Halteriidae(100)	Halteria(100)	Halteria_grandinella(100)
ASV01042	Eukaryota(100)	Archaeplastida(100)	Chlorophyta(100)	Chlorophyceae(100)	Sphaeropleales(100)	Sphaeropleales_X(100)	Ankyra(100)	Ankyra_judayi(100)
ASV01043	Eukaryota(100)	Opisthokonta(100)	Mesomycetozoa(100)	Nucleariidea(100)	Nucleariida(100)	Nucleariida_X(100)	Nuclearia(100)	Nuclearia_thermophila(100)
ASV01044	Eukaryota(100)	Alveolata(100)	Ciliophora(100)	Spirotrichea(100)	Strombidiida_A(100)	Strombidiida_A_X(100)	Strombidiida_A_XX(100)	Strombidiida_A_XX_sp.(100)
ASV01045	Eukaryota(100)	Alveolata(100)	Ciliophora(100)	Spirotrichea(100)	Hypotrichia(100)	Halteriidae(100)	Halteriidae_unclassified(100)	Halteriidae_unclassified(100)
ASV01046	Eukaryota(100)	Stramenopiles(100)	Opalozoa(100)	Bicoecea(100)	Pseudodendromonadales(100)	Pseudodendromonadales_X(100)	Pseudodendromonadales_X_unclassified(100)	Pseudodendromonadales_X_unclassified(100)
ASV01047	Eukaryota(100)	Archaeplastida(100)	Chlorophyta(100)	Chlorophyceae(100)	Sphaeropleales(100)	Sphaeropleales_X(100)	Sphaeropleales_X_unclassified(100)	Sphaeropleales_X_unclassified(100)
ASV01048	Eukaryota(100)	Alveolata(100)	Ciliophora(100)	Oligohymenophorea(100)	Scuticociliatia_2(100)	Scuticociliatia_2_X(100)	Cyclidium_3(100)	Cyclidium_glaucoma(100)
ASV01049	Eukaryota(100)	Opisthokonta(100)	Fungi(100)	Fungi_unclassified(100)	Fungi_unclassified(100)	Fungi_unclassified(100)	Fungi_unclassified(100)	Fungi_unclassified(100)
ASV01050	Eukaryota(100)	Alveolata(100)	Dinoflagellata(100)	Dinophyceae(100)	Dinophyceae_unclassified(100)	Dinophyceae_unclassified(100)	Dinophyceae_unclassified(100)	Dinophyceae_unclassified(100)
ASV01051	Eukaryota(100)	Alveolata(100)	Ciliophora(100)	Spirotrichea(100)	Hypotrichia(100)	Halteriidae(100)	Halteria(100)	Halteria_grandinella(100)
ASV01052	Eukaryota(100)	Opisthokonta(100)	Fungi(100)	Fungi_unclassified(100)	Fungi_unclassified(100)	Fungi_unclassified(100)	Fungi_unclassified(100)	Fungi_unclassified(100)
ASV01053	Eukaryota(100)	Opisthokonta(100)	Choanoflagellida(100)	Choanoflagellatea(100)	Craspedida(100)	Salpingoecidae_Group_C1(100)	Salpingoecidae_Group_C1_X(100)	Salpingoecidae_Group_C1_X_sp.(100)
ASV01054	Eukaryota(100)	Archaeplastida(100)	Chlorophyta(100)	Chlorophyceae(100)	Chlamydomonadales(100)	Chlamydomonadales_X(100)	Chlamydomonas(100)	Chlamydomonas_unclassified(100)
ASV01055	Eukaryota(100)	Alveolata(100)	Ciliophora(100)	Spirotrichea(100)	Hypotrichia(100)	Halteriidae(100)	Halteriidae_unclassified(100)	Halteriidae_unclassified(100)
ASV01056	Eukaryota(100)	Hacrobia(100)	Cryptophyta(100)	Cryptophyceae(100)	Cryptophyceae_X(100)	Basal_Cryptophyceae-1(100)	Basal_Cryptophyceae-1_X(100)	Basal_Cryptophyceae-1_X_sp.(100)
ASV01057	Eukaryota(100)	Alveolata(100)	Ciliophora(100)	Oligohymenophorea(100)	Scuticociliatia_2(100)	Scuticociliatia_2_X(100)	Cyclidium_3(100)	Cyclidium_glaucoma(100)
ASV01058	Eukaryota(100)	Rhizaria(100)	Cercozoa(100)	Filosa-Sarcomonadea(100)	Cercomonadida(100)	Paracercomonadidae(100)	Paracercomonas(100)	Paracercomonas_sp.(100)
ASV01059	Eukaryota(100)	Archaeplastida(100)	Chlorophyta(100)	Trebouxiophyceae(100)	Chlorellales(100)	Chlorellales_X(100)	Chlorellales_X_unclassified(100)	Chlorellales_X_unclassified(100)
ASV01060	Eukaryota(100)	Archaeplastida(100)	Chlorophyta(100)	Chlorophyceae(100)	Sphaeropleales(100)	Sphaeropleales_X(100)	Sphaeropleales_X_unclassified(100)	Sphaeropleales_X_unclassified(100)
ASV01061	Eukaryota(100)	Stramenopiles(100)	Ochrophyta(100)	Chrysophyceae(100)	Chrysophyceae_X(100)	Chrysophyceae_X_unclassified(100)	Chrysophyceae_X_unclassified(100)	Chrysophyceae_X_unclassified(100)
ASV01062	Eukaryota(100)	Alveolata(100)	Ciliophora(100)	Spirotrichea(100)	Hypotrichia(100)	Halteriidae(100)	Halteria(100)	Halteria_grandinella(100)
ASV01063	Eukaryota(100)	Alveolata(100)	Ciliophora(100)	Spirotrichea(100)	Hypotrichia(100)	Halteriidae(100)	Halteria(100)	Halteria_grandinella(100)
ASV01064	Eukaryota(100)	Archaeplastida(100)	Chlorophyta(100)	Chlorophyceae(100)	Sphaeropleales(100)	Sphaeropleales_X(100)	Sphaeropleales_X_unclassified(100)	Sphaeropleales_X_unclassified(100)
ASV01065	Eukaryota(100)	Opisthokonta(100)	Opisthokonta_unclassified(100)	Opisthokonta_unclassified(100)	Opisthokonta_unclassified(100)	Opisthokonta_unclassified(100)	Opisthokonta_unclassified(100)	Opisthokonta_unclassified(100)
ASV01066	Eukaryota(100)	Alveolata(100)	Ciliophora(100)	Spirotrichea(100)	Hypotrichia(100)	Halteriidae(100)	Halteria(100)	Halteria_grandinella(100)
ASV01067	Eukaryota(100)	Alveolata(100)	Ciliophora(100)	Spirotrichea(100)	Hypotrichia(100)	Oxytrichidae(100)	Stylonychia(100)	Stylonychia_unclassified(100)
ASV01068	Eukaryota(100)	Alveolata(100)	Ciliophora(100)	Spirotrichea(100)	Hypotrichia(100)	Halteriidae(100)	Halteria(100)	Halteria_grandinella(100)
ASV01069	Eukaryota(100)	Alveolata(100)	Ciliophora(100)	Spirotrichea(100)	Hypotrichia(100)	Hypotrichia_unclassified(100)	Hypotrichia_unclassified(100)	Hypotrichia_unclassified(100)
ASV01070	Eukaryota(100)	Stramenopiles(100)	Sagenista(100)	Labyrinthulomycetes(100)	Amphifilida(100)	Amphifilaceae(100)	Amphifilaceae_X(100)	Amphifilaceae_X_sp.(100)
ASV01071	Eukaryota(100)	Rhizaria(100)	Cercozoa(100)	Filosa-Granofilosea(100)	Filosa-Granofilosea_unclassified(100)	Filosa-Granofilosea_unclassified(100)	Filosa-Granofilosea_unclassified(100)	Filosa-Granofilosea_unclassified(100)
ASV01072	Eukaryota(100)	Alveolata(100)	Ciliophora(100)	Spirotrichea(100)	Choreotrichida(100)	Strobilidiidae_C(100)	Strobilidiidae_C_X(100)	Strobilidiidae_C_X_sp.(100)
ASV01073	Eukaryota(100)	Alveolata(100)	Ciliophora(100)	Spirotrichea(100)	Hypotrichia(100)	Halteriidae(100)	Halteria(100)	Halteria_grandinella(100)
ASV01074	Eukaryota(100)	Stramenopiles(100)	Opalozoa(100)	Bicoecea(100)	Pseudodendromonadales(100)	Pseudodendromonadales_X(100)	Pseudodendromonadales_XX(100)	Pseudodendromonadales_XX_sp.(100)
ASV01075	Eukaryota(100)	Alveolata(100)	Ciliophora(100)	Spirotrichea(100)	Hypotrichia(100)	Hypotrichia_unclassified(100)	Hypotrichia_unclassified(100)	Hypotrichia_unclassified(100)
ASV01076	Eukaryota(100)	Alveolata(100)	Chrompodellids(100)	Colpodellidea(100)	Colpodellida(100)	Alphamonaceae(100)	Aphamonas(100)	Aphamonas_edax(100)
ASV01077	Eukaryota(100)	Alveolata(100)	Ciliophora(100)	Spirotrichea(100)	Hypotrichia(100)	Halteriidae(100)	Halteria(100)	Halteria_grandinella(100)
ASV01078	Eukaryota(100)	Alveolata(100)	Ciliophora(100)	Spirotrichea(100)	Hypotrichia(100)	Halteriidae(100)	Halteria(100)	Halteria_grandinella(100)
ASV01079	Eukaryota(100)	Alveolata(100)	Ciliophora(100)	Spirotrichea(100)	Hypotrichia(100)	Halteriidae(100)	Halteria(100)	Halteria_grandinella(100)
ASV01080	Eukaryota(100)	Stramenopiles(100)	Sagenista(100)	Labyrinthulomycetes(100)	Amphifilida(100)	Amphifilaceae(100)	Amphifilaceae_unclassified(100)	Amphifilaceae_unclassified(100)
ASV01081	Eukaryota(100)	Alveolata(100)	Ciliophora(100)	Spirotrichea(100)	Hypotrichia(100)	Halteriidae(100)	Halteriidae_unclassified(100)	Halteriidae_unclassified(100)
ASV01082	Eukaryota(100)	Rhizaria(100)	Cercozoa(100)	Filosa-Sarcomonadea(100)	Glissomonadida(100)	Allapsidae(100)	Orciraptor(100)	Orciraptor_agilis(100)
ASV01083	Eukaryota(100)	Alveolata(100)	Ciliophora(100)	Spirotrichea(100)	Hypotrichia(100)	Halteriidae(100)	Halteria(100)	Halteria_grandinella(100)
ASV01084	Eukaryota(100)	Alveolata(100)	Ciliophora(100)	Spirotrichea(100)	Hypotrichia(100)	Halteriidae(100)	Halteria(100)	Halteria_grandinella(100)
ASV01085	Eukaryota(100)	Hacrobia(100)	Centroheliozoa(100)	Centroheliozoa_X(100)	Pterocystida(100)	Pterocystidae(100)	Pterocystis(100)	Pterocystis_sp.(100)
ASV01086	Eukaryota(100)	Alveolata(100)	Ciliophora(100)	Spirotrichea(100)	Hypotrichia(100)	Halteriidae(100)	Halteriidae_unclassified(100)	Halteriidae_unclassified(100)
ASV01087	Eukaryota(100)	Alveolata(100)	Ciliophora(100)	Spirotrichea(100)	Hypotrichia(100)	Halteriidae(100)	Halteria(100)	Halteria_grandinella(100)
ASV01088	Eukaryota(100)	Alveolata(100)	Ciliophora(100)	Spirotrichea(100)	Hypotrichia(100)	Halteriidae(100)	Halteriidae_unclassified(100)	Halteriidae_unclassified(100)
ASV01089	Eukaryota(100)	Alveolata(100)	Ciliophora(100)	Spirotrichea(100)	Hypotrichia(100)	Halteriidae(100)	Halteria(100)	Halteria_grandinella(100)
ASV01090	Eukaryota(100)	Alveolata(100)	Ciliophora(100)	Spirotrichea(100)	Hypotrichia(100)	Halteriidae(100)	Halteria(100)	Halteria_grandinella(100)
ASV01091	Eukaryota(100)	Archaeplastida(100)	Chlorophyta(100)	Chlorophyceae(100)	Sphaeropleales(100)	Sphaeropleales_X(100)	Ankyra(100)	Ankyra_judayi(100)
ASV01092	Eukaryota(100)	Alveolata(100)	Ciliophora(100)	Spirotrichea(100)	Hypotrichia(100)	Halteriidae(100)	Halteria(100)	Halteria_grandinella(100)
ASV01093	Eukaryota(100)	Alveolata(100)	Ciliophora(100)	Spirotrichea(100)	Hypotrichia(100)	Hypotrichia_unclassified(100)	Hypotrichia_unclassified(100)	Hypotrichia_unclassified(100)
ASV01094	Eukaryota(100)	Rhizaria(100)	Cercozoa(100)	Filosa-Sarcomonadea(100)	Glissomonadida(100)	Allapsidae(100)	Allapsidae_unclassified(100)	Allapsidae_unclassified(100)
ASV01095	Eukaryota(100)	Alveolata(100)	Ciliophora(100)	Spirotrichea(100)	Hypotrichia(100)	Halteriidae(100)	Halteria(100)	Halteria_grandinella(100)
ASV01096	Eukaryota(100)	Alveolata(100)	Ciliophora(100)	CONThreeP(100)	CONThreeP_X(100)	CONThreeP_XX(100)	Askenasia(100)	Askenasia_sp.(100)
ASV01097	Eukaryota(100)	Alveolata(100)	Ciliophora(100)	Spirotrichea(100)	Hypotrichia(100)	Halteriidae(100)	Halteriidae_unclassified(100)	Halteriidae_unclassified(100)
ASV01098	Eukaryota(100)	Alveolata(100)	Ciliophora(100)	Spirotrichea(100)	Hypotrichia(100)	Halteriidae(100)	Halteria(100)	Halteria_grandinella(100)
ASV01099	Eukaryota(100)	Opisthokonta(100)	Fungi(100)	Cryptomycota(100)	Cryptomycotina(100)	Cryptomycotina_X(100)	Cryptomycotina_XX(100)	Cryptomycotina_XX_sp.(100)
ASV01100	Eukaryota(100)	Amoebozoa(100)	Lobosa(100)	Tubulinea(100)	Echinamoebida(100)	Vermamoebidae(100)	Hartmannella(100)	Hartmannella_vermiformis(100)
ASV01101	Eukaryota(100)	Alveolata(100)	Ciliophora(100)	Spirotrichea(100)	Hypotrichia(100)	Halteriidae(100)	Halteriidae_unclassified(100)	Halteriidae_unclassified(100)
ASV01102	Eukaryota(100)	Alveolata(100)	Ciliophora(100)	Spirotrichea(100)	Hypotrichia(100)	Hypotrichia_unclassified(100)	Hypotrichia_unclassified(100)	Hypotrichia_unclassified(100)
ASV01103	Eukaryota(100)	Alveolata(100)	Ciliophora(100)	Spirotrichea(100)	Hypotrichia(100)	Halteriidae(100)	Halteria(100)	Halteria_grandinella(100)
ASV01104	Eukaryota(100)	Opisthokonta(100)	Opisthokonta_unclassified(100)	Opisthokonta_unclassified(100)	Opisthokonta_unclassified(100)	Opisthokonta_unclassified(100)	Opisthokonta_unclassified(100)	Opisthokonta_unclassified(100)
ASV01105	Eukaryota(100)	Alveolata(100)	Ciliophora(100)	Phyllopharyngea(100)	Cyrtophoria_4(100)	Chilodonellidae(100)	Chilodonella(100)	Chilodonella_uncinata(100)
ASV01106	Eukaryota(100)	Alveolata(100)	Ciliophora(100)	Spirotrichea(100)	Hypotrichia(100)	Halteriidae(100)	Halteria(100)	Halteria_grandinella(100)
ASV01107	Eukaryota(100)	Alveolata(100)	Ciliophora(100)	Spirotrichea(100)	Hypotrichia(100)	Halteriidae(100)	Halteria(100)	Halteria_grandinella(100)
ASV01108	Eukaryota(100)	Alveolata(100)	Ciliophora(100)	Spirotrichea(100)	Hypotrichia(100)	Halteriidae(100)	Halteria(100)	Halteria_grandinella(100)
ASV01109	Eukaryota(100)	Alveolata(100)	Ciliophora(100)	Spirotrichea(100)	Hypotrichia(100)	Halteriidae(100)	Halteria(100)	Halteria_grandinella(100)
ASV01110	Eukaryota(100)	Alveolata(100)	Ciliophora(100)	Spirotrichea(100)	Hypotrichia(100)	Halteriidae(100)	Halteria(100)	Halteria_grandinella(100)
ASV01111	Eukaryota(100)	Amoebozoa(100)	Lobosa(100)	Tubulinea(100)	Nolandida(100)	Nolandellidae(100)	Nolandellidae_X(100)	Nolandellidae_X_sp.(100)
ASV01112	Eukaryota(100)	Stramenopiles(100)	Pseudofungi(100)	Pirsonia_Clade(100)	Pirsonia_Clade_X(100)	Pirsonia_Clade_XX(100)	Pirsonia_Clade__XXX(100)	Pirsonia_Clade__XXX_sp.(100)
ASV01113	Eukaryota(100)	Hacrobia(100)	Centroheliozoa(100)	Centroheliozoa_X(100)	Pterocystida(100)	Pterocystidae(100)	Pterocystis(100)	Pterocystis_sp.(100)
ASV01114	Eukaryota(100)	Alveolata(100)	Ciliophora(100)	Spirotrichea(100)	Choreotrichida(100)	Choreotrichida_unclassified(100)	Choreotrichida_unclassified(100)	Choreotrichida_unclassified(100)
ASV01115	Eukaryota(100)	Alveolata(100)	Ciliophora(100)	Spirotrichea(100)	Hypotrichia(100)	Halteriidae(100)	Halteriidae_unclassified(100)	Halteriidae_unclassified(100)
ASV01116	Eukaryota(100)	Alveolata(100)	Ciliophora(100)	Spirotrichea(100)	Hypotrichia(100)	Hypotrichia_unclassified(100)	Hypotrichia_unclassified(100)	Hypotrichia_unclassified(100)
ASV01117	Eukaryota(100)	Archaeplastida(100)	Chlorophyta(100)	Trebouxiophyceae(100)	Chlorellales(100)	Chlorellales_X(100)	Chlorellales_X_unclassified(100)	Chlorellales_X_unclassified(100)
ASV01118	Eukaryota(100)	Alveolata(100)	Ciliophora(100)	Spirotrichea(100)	Hypotrichia(100)	Halteriidae(100)	Halteria(100)	Halteria_grandinella(100)
ASV01119	Eukaryota(100)	Alveolata(100)	Ciliophora(100)	Spirotrichea(100)	Hypotrichia(100)	Halteriidae(100)	Halteria(100)	Halteria_grandinella(100)
ASV01120	Eukaryota(100)	Alveolata(100)	Ciliophora(100)	Spirotrichea(100)	Hypotrichia(100)	Halteriidae(100)	Halteria(100)	Halteria_grandinella(100)
ASV01121	Eukaryota(100)	Rhizaria(100)	Cercozoa(100)	Filosa-Sarcomonadea(100)	Glissomonadida(100)	Glissomonadida_Clade-Y(100)	Glissomonadida_Clade-Y_X(100)	Glissomonadida_Clade-Y_X_sp.(100)
ASV01122	Eukaryota(100)	Hacrobia(100)	Cryptophyta(100)	Cryptophyceae(100)	Cryptophyceae_X(100)	Cryptophyceae_X_unclassified(100)	Cryptophyceae_X_unclassified(100)	Cryptophyceae_X_unclassified(100)
ASV01123	Eukaryota(100)	Stramenopiles(100)	Ochrophyta(100)	Chrysophyceae(100)	Chrysophyceae_X(100)	Chrysophyceae_Clade-F(100)	Chrysophyceae_Clade-F_unclassified(100)	Chrysophyceae_Clade-F_unclassified(100)
ASV01124	Eukaryota(100)	Alveolata(100)	Ciliophora(100)	Spirotrichea(100)	Hypotrichia(100)	Oxytrichidae(100)	Stylonychia(100)	Stylonychia_unclassified(100)
ASV01125	Eukaryota(100)	Alveolata(100)	Ciliophora(100)	Spirotrichea(100)	Hypotrichia(100)	Halteriidae(100)	Halteria(100)	Halteria_grandinella(100)
ASV01126	Eukaryota(100)	Archaeplastida(100)	Chlorophyta(100)	Chlorophyceae(100)	Sphaeropleales(100)	Sphaeropleales_X(100)	Ankyra(100)	Ankyra_judayi(100)
ASV01127	Eukaryota(100)	Stramenopiles(100)	Ochrophyta(100)	Chrysophyceae(100)	Chrysophyceae_X(100)	Chrysophyceae_Clade-C(100)	Poterioochromonas(100)	Poterioochromonas_malhamensis(100)
ASV01128	Eukaryota(100)	Alveolata(100)	Alveolata_unclassified(100)	Alveolata_unclassified(100)	Alveolata_unclassified(100)	Alveolata_unclassified(100)	Alveolata_unclassified(100)	Alveolata_unclassified(100)
ASV01129	Eukaryota(100)	Archaeplastida(100)	Chlorophyta(100)	Chlorophyceae(100)	Sphaeropleales(100)	Sphaeropleales_X(100)	Scenedesmus(100)	Scenedesmus_unclassified(100)
ASV01130	Eukaryota(100)	Opisthokonta(100)	Choanoflagellida(100)	Choanoflagellatea(100)	Craspedida(100)	Salpingoecidae_Group_C1(100)	Salpingoecidae_Group_C1_X(100)	Salpingoecidae_Group_C1_X_sp.(100)
ASV01131	Eukaryota(100)	Stramenopiles(100)	Opalozoa(100)	Bicoecea(100)	Pseudodendromonadales(100)	Pseudodendromonadales_X(100)	Pseudodendromonadales_X_unclassified(100)	Pseudodendromonadales_X_unclassified(100)
ASV01132	Eukaryota(100)	Opisthokonta(100)	Fungi(100)	Chytridiomycota(100)	Chytridiomycotina(100)	Chytridiomycetes(100)	Rhyzophidiales_X(100)	Rhyzophidiales_X_sp.(100)
ASV01133	Eukaryota(100)	Archaeplastida(100)	Chlorophyta(100)	Chlorophyceae(100)	Sphaeropleales(100)	Sphaeropleales_X(100)	Ankyra(100)	Ankyra_judayi(100)
ASV01134	Eukaryota(100)	Archaeplastida(100)	Chlorophyta(100)	Chlorophyceae(100)	Chlamydomonadales(100)	Chlamydomonadales_X(100)	Chlamydomonas(100)	Chlamydomonas_kuwadae(100)
ASV01135	Eukaryota(100)	Stramenopiles(100)	Ochrophyta(100)	Chrysophyceae(100)	Chrysophyceae_X(100)	Chrysophyceae_Clade-F(100)	Chrysophyceae_Clade-F_unclassified(100)	Chrysophyceae_Clade-F_unclassified(100)
ASV01136	Eukaryota(100)	Stramenopiles(100)	Opalozoa(100)	Bicoecea(100)	Pseudodendromonadales(100)	Pseudodendromonadales_X(100)	Pseudodendromonadales_X_unclassified(100)	Pseudodendromonadales_X_unclassified(100)
ASV01137	Eukaryota(100)	Archaeplastida(100)	Chlorophyta(100)	Chlorophyceae(100)	Sphaeropleales(100)	Sphaeropleales_X(100)	Ankyra(100)	Ankyra_judayi(100)
ASV01138	Eukaryota(100)	Stramenopiles(100)	Pseudofungi(100)	Oomycota(100)	Oomycota_X(100)	Peronosporales(100)	Peronosporales_unclassified(100)	Peronosporales_unclassified(100)
ASV01139	Eukaryota(100)	Alveolata(100)	Ciliophora(100)	Spirotrichea(100)	Hypotrichia(100)	Hypotrichia_unclassified(100)	Hypotrichia_unclassified(100)	Hypotrichia_unclassified(100)
ASV01140	Eukaryota(100)	Alveolata(100)	Ciliophora(100)	Colpodea(100)	Colpodea_X(100)	Cyrtolophosidida(100)	Cyrtolophosis(100)	Cyrtolophosis_unclassified(100)
ASV01141	Eukaryota(100)	Alveolata(100)	Ciliophora(100)	Spirotrichea(100)	Hypotrichia(100)	Halteriidae(100)	Halteria(100)	Halteria_grandinella(100)
ASV01142	Eukaryota(100)	Alveolata(100)	Ciliophora(100)	Spirotrichea(100)	Hypotrichia(100)	Halteriidae(100)	Halteria(100)	Halteria_grandinella(100)
ASV01143	Eukaryota(100)	Alveolata(100)	Apicomplexa(100)	Gregarinomorphea(100)	Gregarinomorphea_unclassified(100)	Gregarinomorphea_unclassified(100)	Gregarinomorphea_unclassified(100)	Gregarinomorphea_unclassified(100)
ASV01144	Eukaryota(100)	Stramenopiles(100)	Sagenista(100)	Labyrinthulomycetes(100)	Amphifilida(100)	Amphifilaceae(100)	Amphifilaceae_unclassified(100)	Amphifilaceae_unclassified(100)
ASV01145	Eukaryota(100)	Archaeplastida(100)	Chlorophyta(100)	Chlorophyceae(100)	Chlamydomonadales(100)	Chlamydomonadales_X(100)	Chlamydomonadales_X_unclassified(100)	Chlamydomonadales_X_unclassified(100)
ASV01146	Eukaryota(100)	Archaeplastida(100)	Chlorophyta(100)	Chlorophyceae(100)	Chlamydomonadales(100)	Chlamydomonadales_X(100)	Chlorochytrium(100)	Chlorochytrium_lemnae(100)
ASV01147	Eukaryota(100)	Stramenopiles(100)	Sagenista(100)	Labyrinthulomycetes(100)	Amphifilida(100)	Amphifilaceae(100)	Amphifilaceae_unclassified(100)	Amphifilaceae_unclassified(100)
ASV01148	Eukaryota(100)	Opisthokonta(100)	Fungi(100)	Chytridiomycota(100)	Chytridiomycotina(100)	Chytridiomycetes(100)	Rhyzophidiales_X(100)	Rhyzophidiales_X_sp.(100)
ASV01149	Eukaryota(100)	Alveolata(100)	Ciliophora(100)	Spirotrichea(100)	Hypotrichia(100)	Halteriidae(100)	Halteria(100)	Halteria_grandinella(100)
ASV01150	Eukaryota(100)	Stramenopiles(100)	Opalozoa(100)	Bicoecea(100)	Bicoecales(100)	Bicoecaceae(100)	Bicosoeca(100)	Bicosoeca_petiolata(100)
ASV01151	Eukaryota(100)	Alveolata(100)	Ciliophora(100)	Prostomatea_1(100)	Prostomatea_1_X(100)	Colepidae(100)	Coleps(100)	Coleps_hirtus(100)
ASV01152	Eukaryota(100)	Alveolata(100)	Ciliophora(100)	Spirotrichea(100)	Strombidiida_A(100)	Strombidiida_A_X(100)	Strombidiida_A_XX(100)	Strombidiida_A_XX_sp.(100)
ASV01153	Eukaryota(100)	Rhizaria(100)	Cercozoa(100)	Filosa-Thecofilosea(100)	Filosa-Thecofilosea_X(100)	Novel-Clade-4(100)	Novel-Clade-4_X(100)	Novel-Clade-4_X_sp.(100)
ASV01154	Eukaryota(100)	Alveolata(100)	Ciliophora(100)	Spirotrichea(100)	Hypotrichia(100)	Halteriidae(100)	Halteriidae_unclassified(100)	Halteriidae_unclassified(100)
ASV01155	Eukaryota(100)	Stramenopiles(100)	Ochrophyta(100)	Chrysophyceae(100)	Chrysophyceae_X(100)	Chrysophyceae_Clade-F(100)	Paraphysomonas(100)	Paraphysomonas_vestita(100)
ASV01156	Eukaryota(100)	Alveolata(100)	Ciliophora(100)	Spirotrichea(100)	Hypotrichia(100)	Halteriidae(100)	Halteria(100)	Halteria_grandinella(100)
ASV01157	Eukaryota(100)	Stramenopiles(100)	Opalozoa(100)	Bicoecea(100)	Bicoecea_unclassified(100)	Bicoecea_unclassified(100)	Bicoecea_unclassified(100)	Bicoecea_unclassified(100)
ASV01158	Eukaryota(100)	Archaeplastida(100)	Chlorophyta(100)	Trebouxiophyceae(100)	Chlorellales(100)	Chlorellales_X(100)	Chlorellales_X_unclassified(100)	Chlorellales_X_unclassified(100)
ASV01159	Eukaryota(100)	Alveolata(100)	Ciliophora(100)	Spirotrichea(100)	Hypotrichia(100)	Halteriidae(100)	Halteria(100)	Halteria_grandinella(100)
ASV01160	Eukaryota(100)	Alveolata(100)	Ciliophora(100)	Spirotrichea(100)	Hypotrichia(100)	Halteriidae(100)	Halteria(100)	Halteria_grandinella(100)
ASV01161	Eukaryota(100)	Alveolata(100)	Ciliophora(100)	Spirotrichea(100)	Hypotrichia(100)	Halteriidae(100)	Halteria(100)	Halteria_grandinella(100)
ASV01162	Eukaryota(100)	Alveolata(100)	Ciliophora(100)	Spirotrichea(100)	Hypotrichia(100)	Halteriidae(100)	Halteria(100)	Halteria_grandinella(100)
ASV01163	Eukaryota(100)	Alveolata(100)	Ciliophora(100)	Spirotrichea(100)	Hypotrichia(100)	Halteriidae(100)	Halteria(100)	Halteria_grandinella(100)
ASV01164	Eukaryota(100)	Alveolata(100)	Ciliophora(100)	Oligohymenophorea(100)	OLIGO4(100)	OLIGO4_X(100)	OLIGO4_XX(100)	OLIGO4_XX_sp.(100)
ASV01165	Eukaryota(100)	Alveolata(100)	Ciliophora(100)	Spirotrichea(100)	Hypotrichia(100)	Halteriidae(100)	Halteriidae_unclassified(100)	Halteriidae_unclassified(100)
ASV01166	Eukaryota(100)	Stramenopiles(100)	Ochrophyta(100)	Chrysophyceae(100)	Chrysophyceae_X(100)	Chrysophyceae_Clade-F(100)	Chrysophyceae_Clade-F_X(100)	Chrysophyceae_Clade-F_X_sp.(100)
ASV01167	Eukaryota(100)	Alveolata(100)	Ciliophora(100)	Spirotrichea(100)	Hypotrichia(100)	Halteriidae(100)	Halteria(100)	Halteria_grandinella(100)
ASV01168	Eukaryota(100)	Alveolata(100)	Ciliophora(100)	Spirotrichea(100)	Hypotrichia(100)	Halteriidae(100)	Halteria(100)	Halteria_grandinella(100)
ASV01169	Eukaryota(100)	Amoebozoa(100)	Lobosa(100)	Discosea-Flabellinia(100)	Dactylopodida(100)	Paramoebidae(100)	Paramoebidae_unclassified(100)	Paramoebidae_unclassified(100)
ASV01170	Eukaryota(100)	Alveolata(100)	Ciliophora(100)	CONThreeP(100)	CONThreeP_X(100)	CONThreeP_XX(100)	Askenasia(100)	Askenasia_sp.(100)
ASV01171	Eukaryota(100)	Alveolata(100)	Ciliophora(100)	Oligohymenophorea(100)	Scuticociliatia_2(100)	Scuticociliatia_2_X(100)	Cyclidium_3(100)	Cyclidium_glaucoma(100)
ASV01172	Eukaryota(100)	Alveolata(100)	Ciliophora(100)	Spirotrichea(100)	Hypotrichia(100)	Halteriidae(100)	Halteria(100)	Halteria_grandinella(100)
ASV01173	Eukaryota(100)	Archaeplastida(100)	Chlorophyta(100)	Chlorophyceae(100)	Sphaeropleales(100)	Sphaeropleales_X(100)	Sphaeropleales_X_unclassified(100)	Sphaeropleales_X_unclassified(100)
ASV01174	Eukaryota(100)	Archaeplastida(100)	Chlorophyta(100)	Chlorophyceae(100)	Sphaeropleales(100)	Sphaeropleales_X(100)	Ankyra(100)	Ankyra_judayi(100)
ASV01175	Eukaryota(100)	Stramenopiles(100)	Ochrophyta(100)	Chrysophyceae(100)	Chrysophyceae_X(100)	Chrysophyceae_XX(100)	Chrysophyceae_XXX(100)	Chrysophyceae_XXX_sp.(100)
ASV01176	Eukaryota(100)	Amoebozoa(100)	Amoebozoa_unclassified(100)	Amoebozoa_unclassified(100)	Amoebozoa_unclassified(100)	Amoebozoa_unclassified(100)	Amoebozoa_unclassified(100)	Amoebozoa_unclassified(100)
ASV01177	Eukaryota(100)	Archaeplastida(100)	Chlorophyta(100)	Chlorophyceae(100)	Sphaeropleales(100)	Sphaeropleales_X(100)	Ankyra(100)	Ankyra_judayi(100)
ASV01178	Eukaryota(100)	Archaeplastida(100)	Chlorophyta(100)	Chlorophyceae(100)	Sphaeropleales(100)	Sphaeropleales_X(100)	Ankyra(100)	Ankyra_judayi(100)
ASV01179	Eukaryota(100)	Alveolata(100)	Ciliophora(100)	Spirotrichea(100)	Hypotrichia(100)	Halteriidae(100)	Halteriidae_unclassified(100)	Halteriidae_unclassified(100)
ASV01180	Eukaryota(100)	Alveolata(100)	Ciliophora(100)	Spirotrichea(100)	Hypotrichia(100)	Halteriidae(100)	Halteriidae_unclassified(100)	Halteriidae_unclassified(100)
ASV01181	Eukaryota(100)	Alveolata(100)	Dinoflagellata(100)	Dinophyceae(100)	Suessiales(100)	Suessiaceae(100)	Asulcocephalium(100)	Asulcocephalium_miricentonis(100)
ASV01182	Eukaryota(100)	Archaeplastida(100)	Chlorophyta(100)	Chlorophyta_unclassified(100)	Chlorophyta_unclassified(100)	Chlorophyta_unclassified(100)	Chlorophyta_unclassified(100)	Chlorophyta_unclassified(100)
ASV01183	Eukaryota(100)	Alveolata(100)	Ciliophora(100)	Spirotrichea(100)	Hypotrichia(100)	Halteriidae(100)	Halteriidae_unclassified(100)	Halteriidae_unclassified(100)
ASV01184	Eukaryota(100)	Alveolata(100)	Ciliophora(100)	CONThreeP(100)	CONThreeP_X(100)	CONThreeP_XX(100)	Askenasia(100)	Askenasia_sp.(100)
ASV01185	Eukaryota(100)	Alveolata(100)	Ciliophora(100)	Spirotrichea(100)	Hypotrichia(100)	Halteriidae(100)	Halteria(100)	Halteria_grandinella(100)
ASV01186	Eukaryota(100)	Rhizaria(100)	Cercozoa(100)	Filosa-Thecofilosea(100)	Tectofilosida(100)	Pseudodifflugiidae(100)	Pseudodifflugia(100)	Pseudodifflugia_gracilis(100)
ASV01187	Eukaryota(100)	Stramenopiles(100)	Ochrophyta(100)	Bacillariophyta(100)	Bacillariophyta_X(100)	Raphid-pennate(100)	Cymbella(100)	Cymbella_unclassified(100)
ASV01188	Eukaryota(100)	Alveolata(100)	Alveolata_unclassified(100)	Alveolata_unclassified(100)	Alveolata_unclassified(100)	Alveolata_unclassified(100)	Alveolata_unclassified(100)	Alveolata_unclassified(100)
ASV01189	Eukaryota(100)	Archaeplastida(100)	Chlorophyta(100)	Chlorophyceae(100)	Sphaeropleales(100)	Sphaeropleales_X(100)	Desmodesmus(100)	Desmodesmus_unclassified(100)
ASV01190	Eukaryota(100)	Alveolata(100)	Ciliophora(100)	Spirotrichea(100)	Hypotrichia(100)	Halteriidae(100)	Halteriidae_unclassified(100)	Halteriidae_unclassified(100)
ASV01191	Eukaryota(100)	Alveolata(100)	Dinoflagellata(100)	Dinophyceae(100)	Dinophyceae_unclassified(100)	Dinophyceae_unclassified(100)	Dinophyceae_unclassified(100)	Dinophyceae_unclassified(100)
ASV01192	Eukaryota(100)	Alveolata(100)	Ciliophora(100)	Spirotrichea(100)	Hypotrichia(100)	Halteriidae(100)	Halteria(100)	Halteria_grandinella(100)
ASV01193	Eukaryota(100)	Rhizaria(100)	Cercozoa(100)	Filosa-Sarcomonadea(100)	Glissomonadida(100)	Sandonidae(100)	Sandonidae_unclassified(100)	Sandonidae_unclassified(100)
ASV01194	Eukaryota(100)	Archaeplastida(100)	Chlorophyta(100)	Chlorophyceae(100)	Chlamydomonadales(100)	Chlamydomonadales_X(100)	Chlamydomonadales_X_unclassified(100)	Chlamydomonadales_X_unclassified(100)
ASV01195	Eukaryota(100)	Rhizaria(100)	Cercozoa(100)	Filosa-Sarcomonadea(100)	Glissomonadida(100)	Glissomonadida_Clade-Y(100)	Glissomonadida_Clade-Y_X(100)	Glissomonadida_Clade-Y_X_sp.(100)
ASV01196	Eukaryota(100)	Alveolata(100)	Chrompodellids(100)	Colpodellidea(100)	Colpodellida(100)	Alphamonaceae(100)	Aphamonas(100)	Aphamonas_edax(100)
ASV01197	Eukaryota(100)	Alveolata(100)	Ciliophora(100)	Spirotrichea(100)	Hypotrichia(100)	Halteriidae(100)	Halteria(100)	Halteria_grandinella(100)
ASV01198	Eukaryota(100)	Archaeplastida(100)	Chlorophyta(100)	Trebouxiophyceae(100)	Chlorellales(100)	Chlorellales_X(100)	Chlorellales_X_unclassified(100)	Chlorellales_X_unclassified(100)
ASV01199	Eukaryota(100)	Opisthokonta(100)	Mesomycetozoa(100)	Nucleariidea(100)	Nucleariida(100)	Nucleariida_X(100)	Nuclearia(100)	Nuclearia_delicatula(100)
ASV01200	Eukaryota(100)	Alveolata(100)	Ciliophora(100)	Spirotrichea(100)	Choreotrichida(100)	Strobilidiidae_A(100)	Rimostrombidium_A(100)	Rimostrombidium_A_sp.(100)
ASV01201	Eukaryota(100)	Alveolata(100)	Ciliophora(100)	Spirotrichea(100)	Hypotrichia(100)	Halteriidae(100)	Halteria(100)	Halteria_grandinella(100)
ASV01202	Eukaryota(100)	Stramenopiles(100)	Ochrophyta(100)	Bacillariophyta(100)	Bacillariophyta_X(100)	Raphid-pennate(100)	Nitzschia(100)	Nitzschia_palea(100)
ASV01203	Eukaryota(100)	Archaeplastida(100)	Chlorophyta(100)	Chlorophyceae(100)	Sphaeropleales(100)	Sphaeropleales_X(100)	Ankyra(100)	Ankyra_judayi(100)
ASV01204	Eukaryota(100)	Alveolata(100)	Ciliophora(100)	Spirotrichea(100)	Hypotrichia(100)	Halteriidae(100)	Halteria(100)	Halteria_grandinella(100)
ASV01205	Eukaryota(100)	Stramenopiles(100)	Ochrophyta(100)	Chrysophyceae(100)	Chrysophyceae_X(100)	Chrysophyceae_Clade-F(100)	Paraphysomonas(100)	Paraphysomonas_bandaiensis(100)
ASV01206	Eukaryota(100)	Eukaryota_unclassified(100)	Eukaryota_unclassified(100)	Eukaryota_unclassified(100)	Eukaryota_unclassified(100)	Eukaryota_unclassified(100)	Eukaryota_unclassified(100)	Eukaryota_unclassified(100)
ASV01207	Eukaryota(100)	Archaeplastida(100)	Chlorophyta(100)	Chlorophyta_unclassified(100)	Chlorophyta_unclassified(100)	Chlorophyta_unclassified(100)	Chlorophyta_unclassified(100)	Chlorophyta_unclassified(100)
ASV01208	Eukaryota(100)	Alveolata(100)	Ciliophora(100)	Spirotrichea(100)	Hypotrichia(100)	Halteriidae(100)	Halteria(100)	Halteria_grandinella(100)
ASV01209	Eukaryota(100)	Alveolata(100)	Ciliophora(100)	Spirotrichea(100)	Euplotia(100)	Aspidiscidae(100)	Aspidisca(100)	Aspidisca_unclassified(100)
ASV01210	Eukaryota(100)	Opisthokonta(100)	Choanoflagellida(100)	Choanoflagellatea(100)	Choanoflagellatea_unclassified(100)	Choanoflagellatea_unclassified(100)	Choanoflagellatea_unclassified(100)	Choanoflagellatea_unclassified(100)
ASV01211	Eukaryota(100)	Eukaryota_unclassified(100)	Eukaryota_unclassified(100)	Eukaryota_unclassified(100)	Eukaryota_unclassified(100)	Eukaryota_unclassified(100)	Eukaryota_unclassified(100)	Eukaryota_unclassified(100)
ASV01212	Eukaryota(100)	Alveolata(100)	Ciliophora(100)	Spirotrichea(100)	Hypotrichia(100)	Halteriidae(100)	Halteriidae_unclassified(100)	Halteriidae_unclassified(100)
ASV01213	Eukaryota(100)	Alveolata(100)	Ciliophora(100)	CONThreeP(100)	CONThreeP_X(100)	CONThreeP_XX(100)	Askenasia(100)	Askenasia_sp.(100)
ASV01214	Eukaryota(100)	Alveolata(100)	Ciliophora(100)	Spirotrichea(100)	Hypotrichia(100)	Hypotrichia_unclassified(100)	Hypotrichia_unclassified(100)	Hypotrichia_unclassified(100)
ASV01215	Eukaryota(100)	Rhizaria(100)	Cercozoa(100)	Endomyxa(100)	Vampyrellida(100)	Leptophryidae(100)	Leptophryidae_X(100)	Leptophryidae_X_sp.(100)
ASV01216	Eukaryota(100)	Stramenopiles(100)	Ochrophyta(100)	Chrysophyceae(100)	Chrysophyceae_X(100)	Chrysophyceae_Clade-C(100)	Spumella(100)	Spumella_sp.(100)
ASV01217	Eukaryota(100)	Alveolata(100)	Ciliophora(100)	Spirotrichea(100)	Hypotrichia(100)	Halteriidae(100)	Halteria(100)	Halteria_grandinella(100)
ASV01218	Eukaryota(100)	Stramenopiles(100)	Ochrophyta(100)	Bacillariophyta(100)	Bacillariophyta_X(100)	Araphid-pennate(100)	Diatoma(100)	Diatoma_unclassified(100)
ASV01219	Eukaryota(100)	Archaeplastida(100)	Chlorophyta(100)	Chlorophyceae(100)	Sphaeropleales(100)	Sphaeropleales_X(100)	Ankyra(100)	Ankyra_judayi(100)
ASV01220	Eukaryota(100)	Alveolata(100)	Ciliophora(100)	Spirotrichea(100)	Hypotrichia(100)	Halteriidae(100)	Halteria(100)	Halteria_grandinella(100)
ASV01221	Eukaryota(100)	Archaeplastida(100)	Chlorophyta(100)	Chlorophyceae(100)	Chlamydomonadales(100)	Chlamydomonadales_X(100)	Spermatozopsis(100)	Spermatozopsis_similis(100)
ASV01222	Eukaryota(100)	Archaeplastida(100)	Chlorophyta(100)	Chlorophyceae(100)	Chlamydomonadales(100)	Chlamydomonadales_X(100)	Chlamydomonas(100)	Chlamydomonas_unclassified(100)
ASV01223	Eukaryota(100)	Alveolata(100)	Ciliophora(100)	Spirotrichea(100)	Hypotrichia(100)	Halteriidae(100)	Halteria(100)	Halteria_grandinella(100)
ASV01224	Eukaryota(100)	Rhizaria(100)	Cercozoa(100)	Cercozoa_unclassified(100)	Cercozoa_unclassified(100)	Cercozoa_unclassified(100)	Cercozoa_unclassified(100)	Cercozoa_unclassified(100)
ASV01225	Eukaryota(100)	Alveolata(100)	Ciliophora(100)	Oligohymenophorea(100)	Hymenostomatia(100)	Tetrahymenida(100)	Tetrahymenida_unclassified(100)	Tetrahymenida_unclassified(100)
ASV01226	Eukaryota(100)	Stramenopiles(100)	Ochrophyta(100)	Chrysophyceae(100)	Chrysophyceae_X(100)	Chrysophyceae_Clade-F(100)	Paraphysomonas(100)	Paraphysomonas_vestita(100)
ASV01227	Eukaryota(100)	Rhizaria(100)	Cercozoa(100)	Filosa-Sarcomonadea(100)	Cercomonadida(100)	Paracercomonadidae(100)	Paracercomonas(100)	Paracercomonas_sp.(100)
ASV01228	Eukaryota(100)	Archaeplastida(100)	Chlorophyta(100)	Chlorophyceae(100)	Chaetophorales(100)	Chaetophorales_X(100)	Stigeoclonium(100)	Stigeoclonium_unclassified(100)
ASV01229	Eukaryota(100)	Opisthokonta(100)	Fungi(100)	Cryptomycota(100)	Cryptomycotina(100)	Cryptomycotina_X(100)	Cryptomycotina_XX(100)	Cryptomycotina_XX_sp.(100)
ASV01230	Eukaryota(100)	Alveolata(100)	Ciliophora(100)	Spirotrichea(100)	Hypotrichia(100)	Halteriidae(100)	Halteria(100)	Halteria_grandinella(100)
ASV01231	Eukaryota(100)	Alveolata(100)	Ciliophora(100)	Spirotrichea(100)	Hypotrichia(100)	Halteriidae(100)	Halteria(100)	Halteria_grandinella(100)
ASV01232	Eukaryota(100)	Opisthokonta(100)	Fungi(100)	Cryptomycota(100)	Cryptomycotina(100)	Cryptomycotina_X(100)	Cryptomycotina_XX(100)	Cryptomycotina_XX_sp.(100)
ASV01233	Eukaryota(100)	Stramenopiles(100)	Opalozoa(100)	Bicoecea(100)	Pseudodendromonadales(100)	Pseudodendromonadales_X(100)	Pseudodendromonadales_X_unclassified(100)	Pseudodendromonadales_X_unclassified(100)
ASV01234	Eukaryota(100)	Archaeplastida(100)	Chlorophyta(100)	Chlorophyceae(100)	Sphaeropleales(100)	Sphaeropleales_X(100)	Sphaeropleales_X_unclassified(100)	Sphaeropleales_X_unclassified(100)
ASV01235	Eukaryota(100)	Opisthokonta(100)	Fungi(100)	Fungi_unclassified(100)	Fungi_unclassified(100)	Fungi_unclassified(100)	Fungi_unclassified(100)	Fungi_unclassified(100)
ASV01236	Eukaryota(100)	Hacrobia(100)	Cryptophyta(100)	Cryptophyceae(100)	Goniomonadales(100)	Goniomonadales_X(100)	Goniomonas(100)	Goniomonas_sp.(100)
ASV01237	Eukaryota(100)	Alveolata(100)	Ciliophora(100)	Spirotrichea(100)	Hypotrichia(100)	Halteriidae(100)	Halteria(100)	Halteria_grandinella(100)
ASV01238	Eukaryota(100)	Alveolata(100)	Ciliophora(100)	Spirotrichea(100)	Hypotrichia(100)	Halteriidae(100)	Halteria(100)	Halteria_grandinella(100)
ASV01239	Eukaryota(100)	Archaeplastida(100)	Chlorophyta(100)	Chlorophyceae(100)	Sphaeropleales(100)	Sphaeropleales_X(100)	Ankyra(100)	Ankyra_judayi(100)
ASV01240	Eukaryota(100)	Archaeplastida(100)	Chlorophyta(100)	Chlorophyceae(100)	Sphaeropleales(100)	Sphaeropleales_X(100)	Ankyra(100)	Ankyra_judayi(100)
ASV01241	Eukaryota(100)	Stramenopiles(100)	Ochrophyta(100)	Ochrophyta_unclassified(100)	Ochrophyta_unclassified(100)	Ochrophyta_unclassified(100)	Ochrophyta_unclassified(100)	Ochrophyta_unclassified(100)
ASV01242	Eukaryota(100)	Alveolata(100)	Ciliophora(100)	Spirotrichea(100)	Hypotrichia(100)	Hypotrichia_unclassified(100)	Hypotrichia_unclassified(100)	Hypotrichia_unclassified(100)
ASV01243	Eukaryota(100)	Archaeplastida(100)	Chlorophyta(100)	Chlorophyceae(100)	Sphaeropleales(100)	Sphaeropleales_X(100)	Ankyra(100)	Ankyra_judayi(100)
ASV01244	Eukaryota(100)	Alveolata(100)	Alveolata_unclassified(100)	Alveolata_unclassified(100)	Alveolata_unclassified(100)	Alveolata_unclassified(100)	Alveolata_unclassified(100)	Alveolata_unclassified(100)
ASV01245	Eukaryota(100)	Rhizaria(100)	Cercozoa(100)	Filosa-Sarcomonadea(100)	Glissomonadida(100)	Allapsidae(100)	Teretomonas(100)	Teretomonas_rotunda(100)
ASV01246	Eukaryota(100)	Archaeplastida(100)	Chlorophyta(100)	Trebouxiophyceae(100)	Chlorellales(100)	Chlorellales_X(100)	Chlorellales_X_unclassified(100)	Chlorellales_X_unclassified(100)
ASV01247	Eukaryota(100)	Alveolata(100)	Ciliophora(100)	Spirotrichea(100)	Hypotrichia(100)	Halteriidae(100)	Halteriidae_unclassified(100)	Halteriidae_unclassified(100)
ASV01248	Eukaryota(100)	Eukaryota_unclassified(100)	Eukaryota_unclassified(100)	Eukaryota_unclassified(100)	Eukaryota_unclassified(100)	Eukaryota_unclassified(100)	Eukaryota_unclassified(100)	Eukaryota_unclassified(100)
ASV01249	Eukaryota(100)	Archaeplastida(100)	Chlorophyta(100)	Trebouxiophyceae(100)	Chlorellales(100)	Chlorellales_X(100)	Chlorellales_X_unclassified(100)	Chlorellales_X_unclassified(100)
ASV01250	Eukaryota(100)	Alveolata(100)	Ciliophora(100)	Spirotrichea(100)	Hypotrichia(100)	Oxytrichidae(100)	Sterkiella(100)	Sterkiella_nova(100)
ASV01251	Eukaryota(100)	Stramenopiles(100)	Opalozoa(100)	Bicoecea(100)	Bicoecea_unclassified(100)	Bicoecea_unclassified(100)	Bicoecea_unclassified(100)	Bicoecea_unclassified(100)
ASV01252	Eukaryota(100)	Alveolata(100)	Ciliophora(100)	Spirotrichea(100)	Hypotrichia(100)	Halteriidae(100)	Halteriidae_unclassified(100)	Halteriidae_unclassified(100)
ASV01253	Eukaryota(100)	Opisthokonta(100)	Fungi(100)	Chytridiomycota(100)	Chytridiomycotina(100)	Chytridiomycetes(100)	Chytridiomycetes_unclassified(100)	Chytridiomycetes_unclassified(100)
ASV01254	Eukaryota(100)	Stramenopiles(100)	Opalozoa(100)	Bicoecea(100)	Bicoecea_unclassified(100)	Bicoecea_unclassified(100)	Bicoecea_unclassified(100)	Bicoecea_unclassified(100)
ASV01255	Eukaryota(100)	Eukaryota_unclassified(100)	Eukaryota_unclassified(100)	Eukaryota_unclassified(100)	Eukaryota_unclassified(100)	Eukaryota_unclassified(100)	Eukaryota_unclassified(100)	Eukaryota_unclassified(100)
ASV01256	Eukaryota(100)	Archaeplastida(100)	Chlorophyta(100)	Chlorophyceae(100)	Chaetophorales(100)	Chaetophorales_X(100)	Chaetophorales_X_unclassified(100)	Chaetophorales_X_unclassified(100)
ASV01257	Eukaryota(100)	Rhizaria(100)	Cercozoa(100)	Filosa-Thecofilosea(100)	Tectofilosida(100)	Pseudodifflugiidae(100)	Pseudodifflugia(100)	Pseudodifflugia_gracilis(100)
ASV01258	Eukaryota(100)	Alveolata(100)	Ciliophora(100)	Spirotrichea(100)	Hypotrichia(100)	Halteriidae(100)	Halteria(100)	Halteria_grandinella(100)
ASV01259	Eukaryota(100)	Alveolata(100)	Ciliophora(100)	Spirotrichea(100)	Hypotrichia(100)	Halteriidae(100)	Halteriidae_unclassified(100)	Halteriidae_unclassified(100)
ASV01260	Eukaryota(100)	Stramenopiles(100)	Ochrophyta(100)	Chrysophyceae(100)	Chrysophyceae_X(100)	Chrysophyceae_Clade-C(100)	Poteriospumella(100)	Poteriospumella_lacustris(100)
ASV01261	Eukaryota(100)	Alveolata(100)	Ciliophora(100)	Spirotrichea(100)	Hypotrichia(100)	Halteriidae(100)	Halteria(100)	Halteria_grandinella(100)
ASV01262	Eukaryota(100)	Alveolata(100)	Ciliophora(100)	Spirotrichea(100)	Hypotrichia(100)	Halteriidae(100)	Halteria(100)	Halteria_grandinella(100)
ASV01263	Eukaryota(100)	Alveolata(100)	Ciliophora(100)	Spirotrichea(100)	Hypotrichia(100)	Hypotrichia_unclassified(100)	Hypotrichia_unclassified(100)	Hypotrichia_unclassified(100)
ASV01264	Eukaryota(100)	Stramenopiles(100)	Sagenista(100)	Labyrinthulomycetes(100)	Amphifilida(100)	Amphifilaceae(100)	Amphifilaceae_X(100)	Amphifilaceae_X_sp.(100)
ASV01265	Eukaryota(100)	Alveolata(100)	Ciliophora(100)	Spirotrichea(100)	Hypotrichia(100)	Halteriidae(100)	Halteria(100)	Halteria_grandinella(100)
ASV01266	Eukaryota(100)	Archaeplastida(100)	Chlorophyta(100)	Chlorophyceae(100)	Sphaeropleales(100)	Sphaeropleales_X(100)	Ankyra(100)	Ankyra_judayi(100)
ASV01267	Eukaryota(100)	Eukaryota_unclassified(100)	Eukaryota_unclassified(100)	Eukaryota_unclassified(100)	Eukaryota_unclassified(100)	Eukaryota_unclassified(100)	Eukaryota_unclassified(100)	Eukaryota_unclassified(100)
ASV01268	Eukaryota(100)	Opisthokonta(100)	Fungi(100)	Chytridiomycota(100)	Chytridiomycotina(100)	Chytridiomycotina_unclassified(100)	Chytridiomycotina_unclassified(100)	Chytridiomycotina_unclassified(100)
ASV01269	Eukaryota(100)	Rhizaria(100)	Cercozoa(100)	Filosa-Granofilosea(100)	Limnofilida(100)	Limnofilidae(100)	Limnofila(100)	Limnofila_longa(100)
ASV01270	Eukaryota(100)	Archaeplastida(100)	Chlorophyta(100)	Chlorophyceae(100)	Chaetophorales(100)	Chaetophorales_X(100)	Chaetophorales_X_unclassified(100)	Chaetophorales_X_unclassified(100)
ASV01271	Eukaryota(100)	Alveolata(100)	Ciliophora(100)	Spirotrichea(100)	Hypotrichia(100)	Hypotrichia_unclassified(100)	Hypotrichia_unclassified(100)	Hypotrichia_unclassified(100)
ASV01272	Eukaryota(100)	Alveolata(100)	Ciliophora(100)	Spirotrichea(100)	Hypotrichia(100)	Hypotrichia_unclassified(100)	Hypotrichia_unclassified(100)	Hypotrichia_unclassified(100)
ASV01273	Eukaryota(100)	Archaeplastida(100)	Chlorophyta(100)	Trebouxiophyceae(100)	Chlorellales(100)	Chlorellales_X(100)	Chlorellales_X_unclassified(100)	Chlorellales_X_unclassified(100)
ASV01274	Eukaryota(100)	Archaeplastida(100)	Chlorophyta(100)	Chlorophyceae(100)	Sphaeropleales(100)	Sphaeropleales_X(100)	Ankyra(100)	Ankyra_judayi(100)
ASV01275	Eukaryota(100)	Alveolata(100)	Dinoflagellata(100)	Dinophyceae(100)	Suessiales(100)	Suessiaceae(100)	Asulcocephalium(100)	Asulcocephalium_miricentonis(100)
ASV01276	Eukaryota(100)	Archaeplastida(100)	Chlorophyta(100)	Chlorophyceae(100)	Chlamydomonadales(100)	Chlamydomonadales_X(100)	Chlamydomonadales_X_unclassified(100)	Chlamydomonadales_X_unclassified(100)
ASV01277	Eukaryota(100)	Alveolata(100)	Ciliophora(100)	Spirotrichea(100)	Hypotrichia(100)	Halteriidae(100)	Halteria(100)	Halteria_grandinella(100)
ASV01278	Eukaryota(100)	Alveolata(100)	Ciliophora(100)	Spirotrichea(100)	Hypotrichia(100)	Halteriidae(100)	Halteria(100)	Halteria_grandinella(100)
ASV01279	Eukaryota(100)	Alveolata(100)	Ciliophora(100)	Spirotrichea(100)	Hypotrichia(100)	Hypotrichia_unclassified(100)	Hypotrichia_unclassified(100)	Hypotrichia_unclassified(100)
ASV01280	Eukaryota(100)	Alveolata(100)	Ciliophora(100)	Spirotrichea(100)	Hypotrichia(100)	Halteriidae(100)	Halteria(100)	Halteria_grandinella(100)
ASV01281	Eukaryota(100)	Archaeplastida(100)	Chlorophyta(100)	Chlorophyceae(100)	Chlamydomonadales(100)	Chlamydomonadales_X(100)	Chlamydomonadales_X_unclassified(100)	Chlamydomonadales_X_unclassified(100)
ASV01282	Eukaryota(100)	Alveolata(100)	Ciliophora(100)	Spirotrichea(100)	Hypotrichia(100)	Halteriidae(100)	Halteria(100)	Halteria_grandinella(100)
ASV01283	Eukaryota(100)	Stramenopiles(100)	Ochrophyta(100)	Chrysophyceae(100)	Chrysophyceae_X(100)	Chrysophyceae_Clade-C(100)	Poterioochromonas(100)	Poterioochromonas_malhamensis(100)
ASV01284	Eukaryota(100)	Rhizaria(100)	Cercozoa(100)	Filosa-Imbricatea(100)	Filosa-Imbricatea_X(100)	Novel-clade-2(100)	Novel-clade-2_X(100)	Novel-clade-2_X_sp.(100)
ASV01285	Eukaryota(100)	Hacrobia(100)	Cryptophyta(100)	Cryptophyceae(100)	Cryptophyceae_unclassified(100)	Cryptophyceae_unclassified(100)	Cryptophyceae_unclassified(100)	Cryptophyceae_unclassified(100)
ASV01286	Eukaryota(100)	Alveolata(100)	Ciliophora(100)	Spirotrichea(100)	Hypotrichia(100)	Hypotrichia_unclassified(100)	Hypotrichia_unclassified(100)	Hypotrichia_unclassified(100)
ASV01287	Eukaryota(100)	Alveolata(100)	Ciliophora(100)	Spirotrichea(100)	Hypotrichia(100)	Halteriidae(100)	Halteria(100)	Halteria_grandinella(100)
ASV01288	Eukaryota(100)	Eukaryota_unclassified(100)	Eukaryota_unclassified(100)	Eukaryota_unclassified(100)	Eukaryota_unclassified(100)	Eukaryota_unclassified(100)	Eukaryota_unclassified(100)	Eukaryota_unclassified(100)
ASV01289	Eukaryota(100)	Alveolata(100)	Ciliophora(100)	Spirotrichea(100)	Hypotrichia(100)	Halteriidae(100)	Halteria(100)	Halteria_grandinella(100)
ASV01290	Eukaryota(100)	Opisthokonta(100)	Choanoflagellida(100)	Choanoflagellatea(100)	Craspedida(100)	Salpingoecidae_Group_C1(100)	Salpingoecidae_Group_C1_X(100)	Salpingoecidae_Group_C1_X_sp.(100)
ASV01291	Eukaryota(100)	Opisthokonta(100)	Fungi(100)	Cryptomycota(100)	Cryptomycotina(100)	Cryptomycotina_X(100)	Cryptomycotina_XX(100)	Cryptomycotina_XX_sp.(100)
ASV01292	Eukaryota(100)	Rhizaria(100)	Cercozoa(100)	Filosa-Sarcomonadea(100)	Glissomonadida(100)	Glissomonadida_Clade-Y(100)	Glissomonadida_Clade-Y_X(100)	Glissomonadida_Clade-Y_X_sp.(100)
ASV01293	Eukaryota(100)	Stramenopiles(100)	Opalozoa(100)	Bicoecea(100)	Bicoecea_unclassified(100)	Bicoecea_unclassified(100)	Bicoecea_unclassified(100)	Bicoecea_unclassified(100)
ASV01294	Eukaryota(100)	Opisthokonta(100)	Fungi(100)	Blastocladiomycota(100)	Blastocladiomycotina(100)	Blastocladiomycetes(100)	Blastocladiomycetes_unclassified(100)	Blastocladiomycetes_unclassified(100)
ASV01295	Eukaryota(100)	Opisthokonta(100)	Choanoflagellida(100)	Choanoflagellatea(100)	Craspedida(100)	Salpingoecidae_Group_C1(100)	Salpingoecidae_Group_C1_X(100)	Salpingoecidae_Group_C1_X_sp.(100)
ASV01296	Eukaryota(100)	Alveolata(100)	Ciliophora(100)	Spirotrichea(100)	Hypotrichia(100)	Halteriidae(100)	Halteria(100)	Halteria_grandinella(100)
ASV01297	Eukaryota(100)	Eukaryota_unclassified(100)	Eukaryota_unclassified(100)	Eukaryota_unclassified(100)	Eukaryota_unclassified(100)	Eukaryota_unclassified(100)	Eukaryota_unclassified(100)	Eukaryota_unclassified(100)
ASV01298	Eukaryota(100)	Alveolata(100)	Ciliophora(100)	Oligohymenophorea(100)	Scuticociliatia_2(100)	Scuticociliatia_2_X(100)	Cyclidium_3(100)	Cyclidium_glaucoma(100)
ASV01299	Eukaryota(100)	Stramenopiles(100)	Opalozoa(100)	Bicoecea(100)	Bicoecea_unclassified(100)	Bicoecea_unclassified(100)	Bicoecea_unclassified(100)	Bicoecea_unclassified(100)
ASV01300	Eukaryota(100)	Alveolata(100)	Ciliophora(100)	Spirotrichea(100)	Strombidiida(100)	Pelagostrombidiidae(100)	Pelagostrombidiidae_unclassified(100)	Pelagostrombidiidae_unclassified(100)
ASV01301	Eukaryota(100)	Opisthokonta(100)	Fungi(100)	Chytridiomycota(100)	Chytridiomycotina(100)	Chytridiomycetes(100)	Rhyzophidiales_X(100)	Rhyzophidiales_X_sp.(100)
ASV01302	Eukaryota(100)	Alveolata(100)	Ciliophora(100)	Oligohymenophorea(100)	Scuticociliatia_2(100)	Scuticociliatia_2_X(100)	Cyclidium_3(100)	Cyclidium_glaucoma(100)
ASV01303	Eukaryota(100)	Alveolata(100)	Ciliophora(100)	Spirotrichea(100)	Hypotrichia(100)	Halteriidae(100)	Halteriidae_unclassified(100)	Halteriidae_unclassified(100)
ASV01304	Eukaryota(100)	Eukaryota_unclassified(100)	Eukaryota_unclassified(100)	Eukaryota_unclassified(100)	Eukaryota_unclassified(100)	Eukaryota_unclassified(100)	Eukaryota_unclassified(100)	Eukaryota_unclassified(100)
ASV01305	Eukaryota(100)	Opisthokonta(100)	Fungi(100)	Cryptomycota(100)	Cryptomycotina(100)	Cryptomycotina_X(100)	Cryptomycotina_XX(100)	Cryptomycotina_XX_sp.(100)
ASV01306	Eukaryota(100)	Alveolata(100)	Ciliophora(100)	Spirotrichea(100)	Hypotrichia(100)	Halteriidae(100)	Halteriidae_unclassified(100)	Halteriidae_unclassified(100)
ASV01307	Eukaryota(100)	Alveolata(100)	Ciliophora(100)	Spirotrichea(100)	Hypotrichia(100)	Halteriidae(100)	Halteria(100)	Halteria_grandinella(100)
ASV01308	Eukaryota(100)	Alveolata(100)	Ciliophora(100)	Spirotrichea(100)	Hypotrichia(100)	Halteriidae(100)	Halteriidae_unclassified(100)	Halteriidae_unclassified(100)
ASV01309	Eukaryota(100)	Alveolata(100)	Ciliophora(100)	Spirotrichea(100)	Hypotrichia(100)	Halteriidae(100)	Halteria(100)	Halteria_grandinella(100)
ASV01310	Eukaryota(100)	Alveolata(100)	Ciliophora(100)	Spirotrichea(100)	Hypotrichia(100)	Halteriidae(100)	Halteria(100)	Halteria_grandinella(100)
ASV01311	Eukaryota(100)	Archaeplastida(100)	Chlorophyta(100)	Chlorophyceae(100)	Chaetophorales(100)	Chaetophorales_X(100)	Uronema_Chlorophyceae(100)	Uronema_Chlorophyceae_unclassified(100)
ASV01312	Eukaryota(100)	Hacrobia(100)	Cryptophyta(100)	Cryptophyceae(100)	Cryptophyceae_X(100)	Basal_Cryptophyceae-1(100)	Basal_Cryptophyceae-1_X(100)	Basal_Cryptophyceae-1_X_sp.(100)
ASV01313	Eukaryota(100)	Archaeplastida(100)	Chlorophyta(100)	Trebouxiophyceae(100)	Chlorellales(100)	Chlorellales_X(100)	Chlorellales_X_unclassified(100)	Chlorellales_X_unclassified(100)
ASV01314	Eukaryota(100)	Alveolata(100)	Ciliophora(100)	Oligohymenophorea(100)	Scuticociliatia_2(100)	Scuticociliatia_2_X(100)	Cyclidium_3(100)	Cyclidium_glaucoma(100)
ASV01315	Eukaryota(100)	Alveolata(100)	Ciliophora(100)	Spirotrichea(100)	Hypotrichia(100)	Halteriidae(100)	Halteria(100)	Halteria_grandinella(100)
ASV01316	Eukaryota(100)	Opisthokonta(100)	Fungi(100)	Chytridiomycota(100)	Chytridiomycotina(100)	Chytridiomycetes(100)	Chytridiomycetes_unclassified(100)	Chytridiomycetes_unclassified(100)
ASV01317	Eukaryota(100)	Opisthokonta(100)	Fungi(100)	Chytridiomycota(100)	Chytridiomycotina(100)	Chytridiomycetes(100)	Rhyzophidiales_X(100)	Rhyzophidiales_X_sp.(100)
ASV01318	Eukaryota(100)	Alveolata(100)	Ciliophora(100)	Spirotrichea(100)	Hypotrichia(100)	Halteriidae(100)	Halteria(100)	Halteria_grandinella(100)
ASV01319	Eukaryota(100)	Alveolata(100)	Ciliophora(100)	Spirotrichea(100)	Hypotrichia(100)	Halteriidae(100)	Halteriidae_unclassified(100)	Halteriidae_unclassified(100)
ASV01320	Eukaryota(100)	Opisthokonta(100)	Fungi(100)	Entomophthoromycota(100)	Entomophthoromycotina(100)	Entomophthorales(100)	Pandora(100)	Pandora_neoaphidis(100)
ASV01321	Eukaryota(100)	Stramenopiles(100)	Ochrophyta(100)	Chrysophyceae(100)	Chrysophyceae_X(100)	Chrysophyceae_Clade-F(100)	Chrysophyceae_Clade-F_X(100)	Chrysophyceae_Clade-F_X_sp.(100)
ASV01322	Eukaryota(100)	Alveolata(100)	Ciliophora(100)	Oligohymenophorea(100)	Scuticociliatia_2(100)	Scuticociliatia_2_X(100)	Cyclidium_3(100)	Cyclidium_glaucoma(100)
ASV01323	Eukaryota(100)	Alveolata(100)	Ciliophora(100)	Spirotrichea(100)	Hypotrichia(100)	Halteriidae(100)	Halteria(100)	Halteria_grandinella(100)
ASV01324	Eukaryota(100)	Alveolata(100)	Ciliophora(100)	Spirotrichea(100)	Hypotrichia(100)	Halteriidae(100)	Halteria(100)	Halteria_grandinella(100)
ASV01325	Eukaryota(100)	Opisthokonta(100)	Choanoflagellida(100)	Choanoflagellatea(100)	Craspedida(100)	Salpingoecidae_Group_C1(100)	Salpingoecidae_Group_C1_X(100)	Salpingoecidae_Group_C1_X_sp.(100)
ASV01326	Eukaryota(100)	Alveolata(100)	Ciliophora(100)	Spirotrichea(100)	Hypotrichia(100)	Hypotrichia_unclassified(100)	Hypotrichia_unclassified(100)	Hypotrichia_unclassified(100)
ASV01327	Eukaryota(100)	Archaeplastida(100)	Chlorophyta(100)	Chlorophyceae(100)	Sphaeropleales(100)	Sphaeropleales_X(100)	Ankyra(100)	Ankyra_judayi(100)
ASV01328	Eukaryota(100)	Archaeplastida(100)	Chlorophyta(100)	Chlorophyceae(100)	Sphaeropleales(100)	Sphaeropleales_X(100)	Ankyra(100)	Ankyra_judayi(100)
ASV01329	Eukaryota(100)	Archaeplastida(100)	Chlorophyta(100)	Chlorophyceae(100)	Chlorophyceae_unclassified(100)	Chlorophyceae_unclassified(100)	Chlorophyceae_unclassified(100)	Chlorophyceae_unclassified(100)
ASV01330	Eukaryota(100)	Alveolata(100)	Ciliophora(100)	Spirotrichea(100)	Hypotrichia(100)	Halteriidae(100)	Halteriidae_unclassified(100)	Halteriidae_unclassified(100)
ASV01331	Eukaryota(100)	Stramenopiles(100)	Opalozoa(100)	Bicoecea(100)	Bicoecales(100)	Bicoecaceae(100)	Bicosoeca(100)	Bicosoeca_petiolata(100)
ASV01332	Eukaryota(100)	Alveolata(100)	Ciliophora(100)	Spirotrichea(100)	Hypotrichia(100)	Halteriidae(100)	Halteriidae_unclassified(100)	Halteriidae_unclassified(100)
ASV01333	Eukaryota(100)	Stramenopiles(100)	Opalozoa(100)	Bicoecea(100)	Pseudodendromonadales(100)	Pseudodendromonadales_X(100)	Pseudodendromonadales_X_unclassified(100)	Pseudodendromonadales_X_unclassified(100)
ASV01334	Eukaryota(100)	Opisthokonta(100)	Fungi(100)	Entomophthoromycota(100)	Entomophthoromycotina(100)	Entomophthorales(100)	Pandora(100)	Pandora_neoaphidis(100)
ASV01335	Eukaryota(100)	Archaeplastida(100)	Chlorophyta(100)	Chlorophyceae(100)	Sphaeropleales(100)	Sphaeropleales_X(100)	Ankyra(100)	Ankyra_judayi(100)
ASV01336	Eukaryota(100)	Stramenopiles(100)	Opalozoa(100)	Bicoecea(100)	Bicoecea_unclassified(100)	Bicoecea_unclassified(100)	Bicoecea_unclassified(100)	Bicoecea_unclassified(100)
ASV01337	Eukaryota(100)	Opisthokonta(100)	Fungi(100)	Chytridiomycota(100)	Chytridiomycotina(100)	Chytridiomycetes(100)	Chytridiomycetes_unclassified(100)	Chytridiomycetes_unclassified(100)
ASV01338	Eukaryota(100)	Archaeplastida(100)	Chlorophyta(100)	Chlorophyceae(100)	Chlamydomonadales(100)	Chlamydomonadales_X(100)	Chlamydomonas(100)	Chlamydomonas_unclassified(100)
ASV01339	Eukaryota(100)	Stramenopiles(100)	Ochrophyta(100)	Chrysophyceae(100)	Chrysophyceae_X(100)	Chrysophyceae_Clade-F(100)	Chrysophyceae_Clade-F_unclassified(100)	Chrysophyceae_Clade-F_unclassified(100)
ASV01340	Eukaryota(100)	Archaeplastida(100)	Chlorophyta(100)	Chlorophyceae(100)	Sphaeropleales(100)	Sphaeropleales_X(100)	Ankyra(100)	Ankyra_judayi(100)
ASV01341	Eukaryota(100)	Alveolata(100)	Ciliophora(100)	Spirotrichea(100)	Hypotrichia(100)	Halteriidae(100)	Halteria(100)	Halteria_grandinella(100)
ASV01342	Eukaryota(100)	Alveolata(100)	Ciliophora(100)	Spirotrichea(100)	Hypotrichia(100)	Halteriidae(100)	Halteriidae_unclassified(100)	Halteriidae_unclassified(100)
ASV01343	Eukaryota(100)	Eukaryota_unclassified(100)	Eukaryota_unclassified(100)	Eukaryota_unclassified(100)	Eukaryota_unclassified(100)	Eukaryota_unclassified(100)	Eukaryota_unclassified(100)	Eukaryota_unclassified(100)
ASV01344	Eukaryota(100)	Alveolata(100)	Ciliophora(100)	Spirotrichea(100)	Hypotrichia(100)	Halteriidae(100)	Halteria(100)	Halteria_grandinella(100)
ASV01345	Eukaryota(100)	Alveolata(100)	Ciliophora(100)	Spirotrichea(100)	Hypotrichia(100)	Hypotrichia_unclassified(100)	Hypotrichia_unclassified(100)	Hypotrichia_unclassified(100)
ASV01346	Eukaryota(100)	Eukaryota_unclassified(100)	Eukaryota_unclassified(100)	Eukaryota_unclassified(100)	Eukaryota_unclassified(100)	Eukaryota_unclassified(100)	Eukaryota_unclassified(100)	Eukaryota_unclassified(100)
ASV01347	Eukaryota(100)	Stramenopiles(100)	Ochrophyta(100)	Chrysophyceae(100)	Chrysophyceae_X(100)	Chrysophyceae_Clade-C(100)	Poterioochromonas(100)	Poterioochromonas_malhamensis(100)
ASV01348	Eukaryota(100)	Rhizaria(100)	Cercozoa(100)	Cercozoa_unclassified(100)	Cercozoa_unclassified(100)	Cercozoa_unclassified(100)	Cercozoa_unclassified(100)	Cercozoa_unclassified(100)
ASV01349	Eukaryota(100)	Archaeplastida(100)	Chlorophyta(100)	Chlorophyceae(100)	Sphaeropleales(100)	Sphaeropleales_X(100)	Ankyra(100)	Ankyra_judayi(100)
ASV01350	Eukaryota(100)	Stramenopiles(100)	Ochrophyta(100)	Chrysophyceae(100)	Chrysophyceae_X(100)	Chrysophyceae_Clade-F(100)	Chrysophyceae_Clade-F_unclassified(100)	Chrysophyceae_Clade-F_unclassified(100)
ASV01351	Eukaryota(100)	Alveolata(100)	Ciliophora(100)	Spirotrichea(100)	Hypotrichia(100)	Hypotrichia_unclassified(100)	Hypotrichia_unclassified(100)	Hypotrichia_unclassified(100)
ASV01352	Eukaryota(100)	Archaeplastida(100)	Chlorophyta(100)	Chlorophyceae(100)	Sphaeropleales(100)	Sphaeropleales_X(100)	Ankyra(100)	Ankyra_judayi(100)
ASV01353	Eukaryota(100)	Alveolata(100)	Ciliophora(100)	Spirotrichea(100)	Hypotrichia(100)	Halteriidae(100)	Halteria(100)	Halteria_grandinella(100)
ASV01354	Eukaryota(100)	Alveolata(100)	Ciliophora(100)	Spirotrichea(100)	Hypotrichia(100)	Hypotrichia_unclassified(100)	Hypotrichia_unclassified(100)	Hypotrichia_unclassified(100)
ASV01355	Eukaryota(100)	Alveolata(100)	Ciliophora(100)	Spirotrichea(100)	Hypotrichia(100)	Hypotrichia_unclassified(100)	Hypotrichia_unclassified(100)	Hypotrichia_unclassified(100)
ASV01356	Eukaryota(100)	Opisthokonta(100)	Fungi(100)	Chytridiomycota(100)	Chytridiomycotina(100)	Chytridiomycetes(100)	Chytridiomycetes_unclassified(100)	Chytridiomycetes_unclassified(100)
ASV01357	Eukaryota(100)	Alveolata(100)	Ciliophora(100)	Spirotrichea(100)	Hypotrichia(100)	Halteriidae(100)	Halteriidae_unclassified(100)	Halteriidae_unclassified(100)
ASV01358	Eukaryota(100)	Alveolata(100)	Ciliophora(100)	Oligohymenophorea(100)	Scuticociliatia_2(100)	Scuticociliatia_2_X(100)	Cyclidium_3(100)	Cyclidium_glaucoma(100)
ASV01359	Eukaryota(100)	Stramenopiles(100)	Ochrophyta(100)	Chrysophyceae(100)	Chrysophyceae_X(100)	Chrysophyceae_Clade-F(100)	Monas(100)	Monas_sp.(100)
ASV01360	Eukaryota(100)	Opisthokonta(100)	Fungi(100)	Fungi_unclassified(100)	Fungi_unclassified(100)	Fungi_unclassified(100)	Fungi_unclassified(100)	Fungi_unclassified(100)
ASV01361	Eukaryota(100)	Eukaryota_unclassified(100)	Eukaryota_unclassified(100)	Eukaryota_unclassified(100)	Eukaryota_unclassified(100)	Eukaryota_unclassified(100)	Eukaryota_unclassified(100)	Eukaryota_unclassified(100)
ASV01362	Eukaryota(100)	Alveolata(100)	Ciliophora(100)	Spirotrichea(100)	Choreotrichida(100)	Strobilidiidae_D(100)	Rimostrombidium_D(100)	Rimostrombidium_D_sp.(100)
ASV01363	Eukaryota(100)	Alveolata(100)	Ciliophora(100)	Spirotrichea(100)	Choreotrichida(100)	Strobilidiidae_C(100)	Strobilidiidae_C_X(100)	Strobilidiidae_C_X_sp.(100)
ASV01364	Eukaryota(100)	Rhizaria(100)	Cercozoa(100)	Filosa-Sarcomonadea(100)	Glissomonadida(100)	Glissomonadida_Clade-Y(100)	Glissomonadida_Clade-Y_X(100)	Glissomonadida_Clade-Y_X_sp.(100)
ASV01365	Eukaryota(100)	Opisthokonta(100)	Opisthokonta_unclassified(100)	Opisthokonta_unclassified(100)	Opisthokonta_unclassified(100)	Opisthokonta_unclassified(100)	Opisthokonta_unclassified(100)	Opisthokonta_unclassified(100)
ASV01366	Eukaryota(100)	Amoebozoa(100)	Lobosa(100)	Tubulinea(100)	Nolandida(100)	Nolandellidae(100)	Nolandellidae_X(100)	Nolandellidae_X_sp.(100)
ASV01367	Eukaryota(100)	Stramenopiles(100)	Ochrophyta(100)	Chrysophyceae(100)	Chrysophyceae_X(100)	Chrysophyceae_Clade-F(100)	Chrysophyceae_Clade-F_unclassified(100)	Chrysophyceae_Clade-F_unclassified(100)
ASV01368	Eukaryota(100)	Alveolata(100)	Ciliophora(100)	Spirotrichea(100)	Hypotrichia(100)	Halteriidae(100)	Halteriidae_unclassified(100)	Halteriidae_unclassified(100)
ASV01369	Eukaryota(100)	Alveolata(100)	Ciliophora(100)	Spirotrichea(100)	Hypotrichia(100)	Halteriidae(100)	Halteriidae_unclassified(100)	Halteriidae_unclassified(100)
ASV01370	Eukaryota(100)	Alveolata(100)	Ciliophora(100)	Spirotrichea(100)	Hypotrichia(100)	Halteriidae(100)	Halteriidae_unclassified(100)	Halteriidae_unclassified(100)
ASV01371	Eukaryota(100)	Archaeplastida(100)	Chlorophyta(100)	Trebouxiophyceae(100)	Watanabea-Clade(100)	Watanabea-Clade_X(100)	Apatococcus(100)	Apatococcus_lobatus(100)
ASV01372	Eukaryota(100)	Alveolata(100)	Ciliophora(100)	Spirotrichea(100)	Hypotrichia(100)	Halteriidae(100)	Halteria(100)	Halteria_grandinella(100)
ASV01373	Eukaryota(100)	Rhizaria(100)	Cercozoa(100)	Filosa-Sarcomonadea(100)	Glissomonadida(100)	Allapsidae(100)	Allapsidae_unclassified(100)	Allapsidae_unclassified(100)
ASV01374	Eukaryota(100)	Alveolata(100)	Ciliophora(100)	Spirotrichea(100)	Hypotrichia(100)	Halteriidae(100)	Halteria(100)	Halteria_grandinella(100)
ASV01375	Eukaryota(100)	Stramenopiles(100)	Sagenista(100)	Labyrinthulomycetes(100)	Amphifilida(100)	Amphifilaceae(100)	Amphifilaceae_X(100)	Amphifilaceae_X_sp.(100)
ASV01376	Eukaryota(100)	Alveolata(100)	Ciliophora(100)	Spirotrichea(100)	Hypotrichia(100)	Halteriidae(100)	Halteriidae_unclassified(100)	Halteriidae_unclassified(100)
ASV01377	Eukaryota(100)	Opisthokonta(100)	Choanoflagellida(100)	Choanoflagellatea(100)	Craspedida(100)	Salpingoecidae_Group_C3(100)	Salpingoecidae_Group_C3_X(100)	Salpingoecidae_Group_C3_X_sp.(100)
ASV01378	Eukaryota(100)	Alveolata(100)	Ciliophora(100)	Spirotrichea(100)	Hypotrichia(100)	Halteriidae(100)	Halteria(100)	Halteria_grandinella(100)
ASV01379	Eukaryota(100)	Alveolata(100)	Ciliophora(100)	Spirotrichea(100)	Hypotrichia(100)	Halteriidae(100)	Halteria(100)	Halteria_grandinella(100)
ASV01380	Eukaryota(100)	Alveolata(100)	Ciliophora(100)	Oligohymenophorea(100)	Hymenostomatia(100)	Tetrahymenida(100)	Tetrahymenida_unclassified(100)	Tetrahymenida_unclassified(100)
ASV01381	Eukaryota(100)	Alveolata(100)	Ciliophora(100)	Oligohymenophorea(100)	Scuticociliatia_2(100)	Scuticociliatia_2_X(100)	Cyclidium_3(100)	Cyclidium_glaucoma(100)
ASV01382	Eukaryota(100)	Alveolata(100)	Ciliophora(100)	Spirotrichea(100)	Hypotrichia(100)	Hypotrichia_unclassified(100)	Hypotrichia_unclassified(100)	Hypotrichia_unclassified(100)
ASV01383	Eukaryota(100)	Opisthokonta(100)	Mesomycetozoa(100)	Nucleariidea(100)	Nucleariida(100)	Nucleariida_unclassified(100)	Nucleariida_unclassified(100)	Nucleariida_unclassified(100)
ASV01384	Eukaryota(100)	Alveolata(100)	Ciliophora(100)	Spirotrichea(100)	Hypotrichia(100)	Halteriidae(100)	Halteria(100)	Halteria_grandinella(100)
ASV01385	Eukaryota(100)	Alveolata(100)	Ciliophora(100)	Spirotrichea(100)	Hypotrichia(100)	Halteriidae(100)	Halteria(100)	Halteria_grandinella(100)
ASV01386	Eukaryota(100)	Stramenopiles(100)	Opalozoa(100)	Bicoecea(100)	Pseudodendromonadales(100)	Pseudodendromonadales_X(100)	Pseudodendromonadales_X_unclassified(100)	Pseudodendromonadales_X_unclassified(100)
ASV01387	Eukaryota(100)	Amoebozoa(100)	Lobosa(100)	Tubulinea(100)	Echinamoebida(100)	Echinamoebidae(100)	Echinamoeba(100)	Echinamoeba_sp.(100)
ASV01388	Eukaryota(100)	Archaeplastida(100)	Chlorophyta(100)	Trebouxiophyceae(100)	Prasiolales(100)	Prasiolales_X(100)	Prasiolales_X_unclassified(100)	Prasiolales_X_unclassified(100)
ASV01389	Eukaryota(100)	Archaeplastida(100)	Chlorophyta(100)	Chlorophyceae(100)	Chlamydomonadales(100)	Chlamydomonadales_X(100)	Chlamydomonas(100)	Chlamydomonas_unclassified(100)
ASV01390	Eukaryota(100)	Archaeplastida(100)	Chlorophyta(100)	Chlorophyceae(100)	Sphaeropleales(100)	Sphaeropleales_X(100)	Ankyra(100)	Ankyra_judayi(100)
ASV01391	Eukaryota(100)	Archaeplastida(100)	Chlorophyta(100)	Chlorophyceae(100)	Sphaeropleales(100)	Sphaeropleales_X(100)	Ankyra(100)	Ankyra_judayi(100)
ASV01392	Eukaryota(100)	Alveolata(100)	Ciliophora(100)	Spirotrichea(100)	Hypotrichia(100)	Hypotrichia_unclassified(100)	Hypotrichia_unclassified(100)	Hypotrichia_unclassified(100)
ASV01393	Eukaryota(100)	Rhizaria(100)	Cercozoa(100)	Filosa-Imbricatea(100)	Filosa-Imbricatea_unclassified(100)	Filosa-Imbricatea_unclassified(100)	Filosa-Imbricatea_unclassified(100)	Filosa-Imbricatea_unclassified(100)
ASV01394	Eukaryota(100)	Alveolata(100)	Ciliophora(100)	Spirotrichea(100)	Hypotrichia(100)	Halteriidae(100)	Halteriidae_unclassified(100)	Halteriidae_unclassified(100)
ASV01395	Eukaryota(100)	Opisthokonta(100)	Fungi(100)	Chytridiomycota(100)	Chytridiomycotina(100)	Chytridiomycotina_unclassified(100)	Chytridiomycotina_unclassified(100)	Chytridiomycotina_unclassified(100)
ASV01396	Eukaryota(100)	Alveolata(100)	Ciliophora(100)	Spirotrichea(100)	Hypotrichia(100)	Halteriidae(100)	Halteria(100)	Halteria_grandinella(100)
ASV01397	Eukaryota(100)	Stramenopiles(100)	Ochrophyta(100)	Chrysophyceae(100)	Chrysophyceae_X(100)	Chrysophyceae_Clade-F(100)	Chrysophyceae_Clade-F_unclassified(100)	Chrysophyceae_Clade-F_unclassified(100)
ASV01398	Eukaryota(100)	Alveolata(100)	Ciliophora(100)	Spirotrichea(100)	Hypotrichia(100)	Halteriidae(100)	Halteria(100)	Halteria_grandinella(100)
ASV01399	Eukaryota(100)	Opisthokonta(100)	Fungi(100)	Chytridiomycota(100)	Chytridiomycotina(100)	Chytridiomycotina_unclassified(100)	Chytridiomycotina_unclassified(100)	Chytridiomycotina_unclassified(100)
ASV01400	Eukaryota(100)	Archaeplastida(100)	Chlorophyta(100)	Mamiellophyceae(100)	Monomastigales(100)	Monomastigaceae(100)	Monomastigaceae_unclassified(100)	Monomastigaceae_unclassified(100)
ASV01401	Eukaryota(100)	Archaeplastida(100)	Chlorophyta(100)	Chlorophyta_unclassified(100)	Chlorophyta_unclassified(100)	Chlorophyta_unclassified(100)	Chlorophyta_unclassified(100)	Chlorophyta_unclassified(100)
ASV01402	Eukaryota(100)	Eukaryota_unclassified(100)	Eukaryota_unclassified(100)	Eukaryota_unclassified(100)	Eukaryota_unclassified(100)	Eukaryota_unclassified(100)	Eukaryota_unclassified(100)	Eukaryota_unclassified(100)
ASV01403	Eukaryota(100)	Alveolata(100)	Ciliophora(100)	Colpodea(100)	Colpodea_X(100)	Cyrtolophosidida(100)	Cyrtolophosis(100)	Cyrtolophosis_unclassified(100)
ASV01404	Eukaryota(100)	Alveolata(100)	Ciliophora(100)	CONThreeP(100)	CONThreeP_X(100)	CONThreeP_XX(100)	Askenasia(100)	Askenasia_sp.(100)
ASV01405	Eukaryota(100)	Alveolata(100)	Ciliophora(100)	Spirotrichea(100)	Hypotrichia(100)	Halteriidae(100)	Halteria(100)	Halteria_grandinella(100)
ASV01406	Eukaryota(100)	Archaeplastida(100)	Chlorophyta(100)	Chlorophyceae(100)	Sphaeropleales(100)	Sphaeropleales_X(100)	Ankyra(100)	Ankyra_judayi(100)
ASV01407	Eukaryota(100)	Stramenopiles(100)	Pseudofungi(100)	Oomycota(100)	Oomycota_X(100)	Peronosporales(100)	Pythium(100)	Pythium_adhaerens(100)
ASV01408	Eukaryota(100)	Alveolata(100)	Ciliophora(100)	Spirotrichea(100)	Hypotrichia(100)	Hypotrichia_unclassified(100)	Hypotrichia_unclassified(100)	Hypotrichia_unclassified(100)
ASV01409	Eukaryota(100)	Apusozoa(100)	Apusomonadidae(100)	Apusomonadidae_Group-4(100)	Apusomonadidae_Group-4_X(100)	Apusomonadidae_Group-4_XX(100)	Diphylleia(100)	Diphylleia_rotans(100)
ASV01410	Eukaryota(100)	Alveolata(100)	Ciliophora(100)	Spirotrichea(100)	Hypotrichia(100)	Halteriidae(100)	Halteria(100)	Halteria_grandinella(100)
ASV01411	Eukaryota(100)	Archaeplastida(100)	Chlorophyta(100)	Chlorophyceae(100)	Sphaeropleales(100)	Sphaeropleales_X(100)	Ankyra(100)	Ankyra_judayi(100)
ASV01412	Eukaryota(100)	Alveolata(100)	Ciliophora(100)	Oligohymenophorea(100)	Scuticociliatia_2(100)	Scuticociliatia_2_X(100)	Cyclidium_3(100)	Cyclidium_glaucoma(100)
ASV01413	Eukaryota(100)	Alveolata(100)	Ciliophora(100)	Spirotrichea(100)	Hypotrichia(100)	Halteriidae(100)	Halteria(100)	Halteria_grandinella(100)
ASV01414	Eukaryota(100)	Eukaryota_unclassified(100)	Eukaryota_unclassified(100)	Eukaryota_unclassified(100)	Eukaryota_unclassified(100)	Eukaryota_unclassified(100)	Eukaryota_unclassified(100)	Eukaryota_unclassified(100)
ASV01415	Eukaryota(100)	Stramenopiles(100)	Sagenista(100)	Labyrinthulomycetes(100)	Amphifilida(100)	Amphifilaceae(100)	Amphifilaceae_X(100)	Amphifilaceae_X_sp.(100)
ASV01416	Eukaryota(100)	Archaeplastida(100)	Chlorophyta(100)	Chlorophyceae(100)	Sphaeropleales(100)	Sphaeropleales_X(100)	Ankyra(100)	Ankyra_judayi(100)
ASV01417	Eukaryota(100)	Alveolata(100)	Ciliophora(100)	Spirotrichea(100)	Hypotrichia(100)	Halteriidae(100)	Halteria(100)	Halteria_grandinella(100)
ASV01418	Eukaryota(100)	Alveolata(100)	Ciliophora(100)	Spirotrichea(100)	Hypotrichia(100)	Hypotrichia_unclassified(100)	Hypotrichia_unclassified(100)	Hypotrichia_unclassified(100)
ASV01419	Eukaryota(100)	Stramenopiles(100)	Opalozoa(100)	Bicoecea(100)	Bicoecea_unclassified(100)	Bicoecea_unclassified(100)	Bicoecea_unclassified(100)	Bicoecea_unclassified(100)
ASV01420	Eukaryota(100)	Rhizaria(100)	Cercozoa(100)	Filosa-Sarcomonadea(100)	Cercomonadida(100)	Paracercomonadidae(100)	Paracercomonas(100)	Paracercomonas_sp.(100)
ASV01421	Eukaryota(100)	Alveolata(100)	Dinoflagellata(100)	Dinophyceae(100)	Suessiales(100)	Suessiaceae(100)	Suessiaceae_unclassified(100)	Suessiaceae_unclassified(100)
ASV01422	Eukaryota(100)	Amoebozoa(100)	Lobosa(100)	Tubulinea(100)	Echinamoebida(100)	Vermamoebidae(100)	Hartmannella(100)	Hartmannella_unclassified(100)
ASV01423	Eukaryota(100)	Amoebozoa(100)	Lobosa(100)	Tubulinea(100)	Nolandida(100)	Nolandellidae(100)	Nolandellidae_X(100)	Nolandellidae_X_sp.(100)
ASV01424	Eukaryota(100)	Alveolata(100)	Ciliophora(100)	Spirotrichea(100)	Hypotrichia(100)	Halteriidae(100)	Halteriidae_unclassified(100)	Halteriidae_unclassified(100)
ASV01425	Eukaryota(100)	Archaeplastida(100)	Chlorophyta(100)	Chlorophyceae(100)	Chlamydomonadales(100)	Chlamydomonadales_X(100)	Chlamydomonadales_X_unclassified(100)	Chlamydomonadales_X_unclassified(100)
ASV01426	Eukaryota(100)	Alveolata(100)	Ciliophora(100)	Spirotrichea(100)	Hypotrichia(100)	Halteriidae(100)	Halteria(100)	Halteria_grandinella(100)
ASV01427	Eukaryota(100)	Archaeplastida(100)	Chlorophyta(100)	Chlorophyta_unclassified(100)	Chlorophyta_unclassified(100)	Chlorophyta_unclassified(100)	Chlorophyta_unclassified(100)	Chlorophyta_unclassified(100)
ASV01428	Eukaryota(100)	Alveolata(100)	Ciliophora(100)	Oligohymenophorea(100)	Scuticociliatia_2(100)	Scuticociliatia_2_X(100)	Cyclidium_3(100)	Cyclidium_glaucoma(100)
ASV01429	Eukaryota(100)	Opisthokonta(100)	Fungi(100)	Chytridiomycota(100)	Chytridiomycotina(100)	Chytridiomycetes(100)	Chytridiomycetes_unclassified(100)	Chytridiomycetes_unclassified(100)
ASV01430	Eukaryota(100)	Stramenopiles(100)	Ochrophyta(100)	Bacillariophyta(100)	Bacillariophyta_X(100)	Raphid-pennate(100)	Nitzschia(100)	Nitzschia_unclassified(100)
ASV01431	Eukaryota(100)	Eukaryota_unclassified(100)	Eukaryota_unclassified(100)	Eukaryota_unclassified(100)	Eukaryota_unclassified(100)	Eukaryota_unclassified(100)	Eukaryota_unclassified(100)	Eukaryota_unclassified(100)
ASV01432	Eukaryota(100)	Archaeplastida(100)	Chlorophyta(100)	Chlorophyceae(100)	Sphaeropleales(100)	Sphaeropleales_X(100)	Ankyra(100)	Ankyra_judayi(100)
ASV01433	Eukaryota(100)	Alveolata(100)	Ciliophora(100)	Spirotrichea(100)	Hypotrichia(100)	Halteriidae(100)	Halteria(100)	Halteria_grandinella(100)
ASV01434	Eukaryota(100)	Alveolata(100)	Dinoflagellata(100)	Dinophyceae(100)	Dinophyceae_unclassified(100)	Dinophyceae_unclassified(100)	Dinophyceae_unclassified(100)	Dinophyceae_unclassified(100)
ASV01435	Eukaryota(100)	Archaeplastida(100)	Chlorophyta(100)	Chlorophyceae(100)	Chaetophorales(100)	Chaetophorales_X(100)	Uronema_Chlorophyceae(100)	Uronema_Chlorophyceae_unclassified(100)
ASV01436	Eukaryota(100)	Stramenopiles(100)	Ochrophyta(100)	Chrysophyceae(100)	Chrysophyceae_X(100)	Chrysophyceae_Clade-F(100)	Paraphysomonas(100)	Paraphysomonas_vestita(100)
ASV01437	Eukaryota(100)	Archaeplastida(100)	Chlorophyta(100)	Chlorophyceae(100)	Chlorophyceae_unclassified(100)	Chlorophyceae_unclassified(100)	Chlorophyceae_unclassified(100)	Chlorophyceae_unclassified(100)
ASV01438	Eukaryota(100)	Stramenopiles(100)	Ochrophyta(100)	Chrysophyceae(100)	Chrysophyceae_X(100)	Chrysophyceae_Clade-C(100)	Chrysophyceae_Clade-C_unclassified(100)	Chrysophyceae_Clade-C_unclassified(100)
ASV01439	Eukaryota(100)	Alveolata(100)	Ciliophora(100)	Spirotrichea(100)	Hypotrichia(100)	Halteriidae(100)	Halteria(100)	Halteria_grandinella(100)
ASV01440	Eukaryota(100)	Alveolata(100)	Ciliophora(100)	Spirotrichea(100)	Strombidiida_A(100)	Strombidiida_A_X(100)	Strombidiida_A_XX(100)	Strombidiida_A_XX_sp.(100)
ASV01441	Eukaryota(100)	Opisthokonta(100)	Choanoflagellida(100)	Choanoflagellatea(100)	Choanoflagellatea_unclassified(100)	Choanoflagellatea_unclassified(100)	Choanoflagellatea_unclassified(100)	Choanoflagellatea_unclassified(100)
ASV01442	Eukaryota(100)	Stramenopiles(100)	Ochrophyta(100)	Eustigmatophyceae(100)	Eustigmatophyceae_X(100)	Eustigmatophyceae_XX(100)	Nannochloropsis(100)	Nannochloropsis_granulata(100)
ASV01443	Eukaryota(100)	Alveolata(100)	Ciliophora(100)	Spirotrichea(100)	Hypotrichia(100)	Halteriidae(100)	Halteria(100)	Halteria_grandinella(100)
ASV01444	Eukaryota(100)	Eukaryota_unclassified(100)	Eukaryota_unclassified(100)	Eukaryota_unclassified(100)	Eukaryota_unclassified(100)	Eukaryota_unclassified(100)	Eukaryota_unclassified(100)	Eukaryota_unclassified(100)
ASV01445	Eukaryota(100)	Amoebozoa(100)	Lobosa(100)	Tubulinea(100)	Nolandida(100)	Nolandellidae(100)	Nolandellidae_X(100)	Nolandellidae_X_sp.(100)
ASV01446	Eukaryota(100)	Archaeplastida(100)	Chlorophyta(100)	Chlorophyceae(100)	Sphaeropleales(100)	Sphaeropleales_X(100)	Ankyra(100)	Ankyra_judayi(100)
ASV01447	Eukaryota(100)	Hacrobia(100)	Centroheliozoa(100)	Centroheliozoa_X(100)	Pterocystida(100)	Heterophryidae(100)	Heterophrys(100)	Heterophrys_sp.(100)
ASV01448	Eukaryota(100)	Archaeplastida(100)	Chlorophyta(100)	Chlorophyceae(100)	Sphaeropleales(100)	Sphaeropleales_X(100)	Sphaeropleales_X_unclassified(100)	Sphaeropleales_X_unclassified(100)
ASV01449	Eukaryota(100)	Alveolata(100)	Ciliophora(100)	Spirotrichea(100)	Hypotrichia(100)	Halteriidae(100)	Halteriidae_unclassified(100)	Halteriidae_unclassified(100)
ASV01450	Eukaryota(100)	Alveolata(100)	Ciliophora(100)	Spirotrichea(100)	Hypotrichia(100)	Halteriidae(100)	Halteria(100)	Halteria_grandinella(100)
ASV01451	Eukaryota(100)	Alveolata(100)	Ciliophora(100)	Oligohymenophorea(100)	Scuticociliatia_2(100)	Scuticociliatia_2_X(100)	Cyclidium_3(100)	Cyclidium_glaucoma(100)
ASV01452	Eukaryota(100)	Stramenopiles(100)	Opalozoa(100)	Bicoecea(100)	Bicoecea_unclassified(100)	Bicoecea_unclassified(100)	Bicoecea_unclassified(100)	Bicoecea_unclassified(100)
ASV01453	Eukaryota(100)	Archaeplastida(100)	Chlorophyta(100)	Chlorophyceae(100)	Chlamydomonadales(100)	Chlamydomonadales_X(100)	Chlamydomonas(100)	Chlamydomonas_unclassified(100)
ASV01454	Eukaryota(100)	Alveolata(100)	Ciliophora(100)	Spirotrichea(100)	Hypotrichia(100)	Halteriidae(100)	Halteriidae_unclassified(100)	Halteriidae_unclassified(100)
ASV01455	Eukaryota(100)	Stramenopiles(100)	Ochrophyta(100)	Chrysophyceae(100)	Chrysophyceae_X(100)	Chrysophyceae_X_unclassified(100)	Chrysophyceae_X_unclassified(100)	Chrysophyceae_X_unclassified(100)
ASV01456	Eukaryota(100)	Amoebozoa(100)	Lobosa(100)	Tubulinea(100)	Nolandida(100)	Nolandellidae(100)	Nolandellidae_X(100)	Nolandellidae_X_sp.(100)
ASV01457	Eukaryota(100)	Stramenopiles(100)	Opalozoa(100)	Bicoecea(100)	Bicoecea_unclassified(100)	Bicoecea_unclassified(100)	Bicoecea_unclassified(100)	Bicoecea_unclassified(100)
ASV01458	Eukaryota(100)	Alveolata(100)	Ciliophora(100)	Spirotrichea(100)	Hypotrichia(100)	Halteriidae(100)	Halteria(100)	Halteria_grandinella(100)
ASV01459	Eukaryota(100)	Alveolata(100)	Ciliophora(100)	Spirotrichea(100)	Hypotrichia(100)	Halteriidae(100)	Halteria(100)	Halteria_grandinella(100)
ASV01460	Eukaryota(100)	Archaeplastida(100)	Chlorophyta(100)	Chlorophyceae(100)	Sphaeropleales(100)	Sphaeropleales_X(100)	Ankyra(100)	Ankyra_judayi(100)
ASV01461	Eukaryota(100)	Hacrobia(100)	Cryptophyta(100)	Cryptophyceae(100)	Cryptophyceae_X(100)	Basal_Cryptophyceae-1(100)	Basal_Cryptophyceae-1_X(100)	Basal_Cryptophyceae-1_X_sp.(100)
ASV01462	Eukaryota(100)	Alveolata(100)	Ciliophora(100)	Spirotrichea(100)	Hypotrichia(100)	Oxytrichidae(100)	Stylonychia(100)	Stylonychia_unclassified(100)
ASV01463	Eukaryota(100)	Archaeplastida(100)	Chlorophyta(100)	Chlorophyceae(100)	Chlamydomonadales(100)	Chlamydomonadales_X(100)	Chlamydomonas(100)	Chlamydomonas_unclassified(100)
ASV01464	Eukaryota(100)	Alveolata(100)	Ciliophora(100)	Spirotrichea(100)	Hypotrichia(100)	Halteriidae(100)	Halteriidae_unclassified(100)	Halteriidae_unclassified(100)
ASV01465	Eukaryota(100)	Opisthokonta(100)	Choanoflagellida(100)	Choanoflagellatea(100)	Choanoflagellatea_unclassified(100)	Choanoflagellatea_unclassified(100)	Choanoflagellatea_unclassified(100)	Choanoflagellatea_unclassified(100)
ASV01466	Eukaryota(100)	Archaeplastida(100)	Chlorophyta(100)	Chlorophyceae(100)	Sphaeropleales(100)	Sphaeropleales_X(100)	Ankyra(100)	Ankyra_judayi(100)
ASV01467	Eukaryota(100)	Alveolata(100)	Ciliophora(100)	Spirotrichea(100)	Hypotrichia(100)	Halteriidae(100)	Halteriidae_unclassified(100)	Halteriidae_unclassified(100)
ASV01468	Eukaryota(100)	Alveolata(100)	Ciliophora(100)	Spirotrichea(100)	Choreotrichida(100)	Strobilidiidae(100)	Strobilidiidae_X(100)	Strobilidiidae_X_sp.(100)
ASV01469	Eukaryota(100)	Alveolata(100)	Ciliophora(100)	Oligohymenophorea(100)	Scuticociliatia_2(100)	Scuticociliatia_2_X(100)	Cyclidium_3(100)	Cyclidium_glaucoma(100)
ASV01470	Eukaryota(100)	Archaeplastida(100)	Chlorophyta(100)	Trebouxiophyceae(100)	Chlorellales(100)	Chlorellales_X(100)	Chlorellales_X_unclassified(100)	Chlorellales_X_unclassified(100)
ASV01471	Eukaryota(100)	Archaeplastida(100)	Chlorophyta(100)	Chlorophyceae(100)	Chlamydomonadales(100)	Chlamydomonadales_X(100)	Chlamydomonadales_X_unclassified(100)	Chlamydomonadales_X_unclassified(100)
ASV01472	Eukaryota(100)	Stramenopiles(100)	Ochrophyta(100)	Chrysophyceae(100)	Chrysophyceae_X(100)	Chrysophyceae_Clade-F(100)	Paraphysomonas(100)	Paraphysomonas_vestita(100)
ASV01473	Eukaryota(100)	Hacrobia(100)	Centroheliozoa(100)	Centroheliozoa_X(100)	Pterocystida(100)	Pterocystidae(100)	Pterocystidae_unclassified(100)	Pterocystidae_unclassified(100)
ASV01474	Eukaryota(100)	Stramenopiles(100)	Opalozoa(100)	Bicoecea(100)	Bicoecea_unclassified(100)	Bicoecea_unclassified(100)	Bicoecea_unclassified(100)	Bicoecea_unclassified(100)
ASV01475	Eukaryota(100)	Archaeplastida(100)	Chlorophyta(100)	Trebouxiophyceae(100)	Chlorellales(100)	Chlorellales_X(100)	Chlorellales_X_unclassified(100)	Chlorellales_X_unclassified(100)
ASV01476	Eukaryota(100)	Alveolata(100)	Ciliophora(100)	Spirotrichea(100)	Hypotrichia(100)	Halteriidae(100)	Halteria(100)	Halteria_grandinella(100)
ASV01477	Eukaryota(100)	Opisthokonta(100)	Opisthokonta_unclassified(100)	Opisthokonta_unclassified(100)	Opisthokonta_unclassified(100)	Opisthokonta_unclassified(100)	Opisthokonta_unclassified(100)	Opisthokonta_unclassified(100)
ASV01478	Eukaryota(100)	Archaeplastida(100)	Chlorophyta(100)	Trebouxiophyceae(100)	Chlorellales(100)	Chlorellales_X(100)	Chlorellales_X_unclassified(100)	Chlorellales_X_unclassified(100)
ASV01479	Eukaryota(100)	Rhizaria(100)	Cercozoa(100)	Endomyxa(100)	Vampyrellida(100)	Leptophryidae(100)	Leptophryidae_X(100)	Leptophryidae_X_sp.(100)
ASV01480	Eukaryota(100)	Rhizaria(100)	Cercozoa(100)	Filosa-Sarcomonadea(100)	Cercomonadida(100)	Paracercomonadidae(100)	Paracercomonas(100)	Paracercomonas_sp.(100)
ASV01481	Eukaryota(100)	Archaeplastida(100)	Chlorophyta(100)	Chlorophyceae(100)	Sphaeropleales(100)	Sphaeropleales_X(100)	Sphaeropleales_X_unclassified(100)	Sphaeropleales_X_unclassified(100)
ASV01482	Eukaryota(100)	Archaeplastida(100)	Chlorophyta(100)	Trebouxiophyceae(100)	Chlorellales(100)	Chlorellales_X(100)	Chlorellales_X_unclassified(100)	Chlorellales_X_unclassified(100)
ASV01483	Eukaryota(100)	Archaeplastida(100)	Chlorophyta(100)	Chlorophyceae(100)	Chlamydomonadales(100)	Chlamydomonadales_X(100)	Chlamydomonas(100)	Chlamydomonas_unclassified(100)
ASV01484	Eukaryota(100)	Alveolata(100)	Ciliophora(100)	Spirotrichea(100)	Hypotrichia(100)	Halteriidae(100)	Halteria(100)	Halteria_grandinella(100)
ASV01485	Eukaryota(100)	Archaeplastida(100)	Chlorophyta(100)	Trebouxiophyceae(100)	Chlorellales(100)	Chlorellales_X(100)	Chlorellales_X_unclassified(100)	Chlorellales_X_unclassified(100)
ASV01486	Eukaryota(100)	Stramenopiles(100)	Opalozoa(100)	Bicoecea(100)	Bicoecea_unclassified(100)	Bicoecea_unclassified(100)	Bicoecea_unclassified(100)	Bicoecea_unclassified(100)
ASV01487	Eukaryota(100)	Alveolata(100)	Ciliophora(100)	Spirotrichea(100)	Hypotrichia(100)	Halteriidae(100)	Halteriidae_unclassified(100)	Halteriidae_unclassified(100)
ASV01488	Eukaryota(100)	Alveolata(100)	Ciliophora(100)	Spirotrichea(100)	Hypotrichia(100)	Halteriidae(100)	Halteria(100)	Halteria_grandinella(100)
ASV01489	Eukaryota(100)	Archaeplastida(100)	Rhodophyta(100)	Bangiophyceae(100)	Cyanidiales(100)	Cyanidiales_X(100)	Cyanidiales_XX(100)	Cyanidiales_XX_sp.(100)
ASV01490	Eukaryota(100)	Alveolata(100)	Ciliophora(100)	Spirotrichea(100)	Hypotrichia(100)	Halteriidae(100)	Halteria(100)	Halteria_grandinella(100)
ASV01491	Eukaryota(100)	Alveolata(100)	Ciliophora(100)	Spirotrichea(100)	Hypotrichia(100)	Halteriidae(100)	Halteriidae_unclassified(100)	Halteriidae_unclassified(100)
ASV01492	Eukaryota(100)	Stramenopiles(100)	Ochrophyta(100)	Bacillariophyta(100)	Bacillariophyta_X(100)	Raphid-pennate(100)	Nitzschia(100)	Nitzschia_palea(100)
ASV01493	Eukaryota(100)	Alveolata(100)	Ciliophora(100)	Oligohymenophorea(100)	Hymenostomatia(100)	Tetrahymenida(100)	Tetrahymenida_unclassified(100)	Tetrahymenida_unclassified(100)
ASV01494	Eukaryota(100)	Alveolata(100)	Ciliophora(100)	Spirotrichea(100)	Hypotrichia(100)	Halteriidae(100)	Halteria(100)	Halteria_grandinella(100)
ASV01495	Eukaryota(100)	Alveolata(100)	Ciliophora(100)	Spirotrichea(100)	Hypotrichia(100)	Halteriidae(100)	Halteriidae_unclassified(100)	Halteriidae_unclassified(100)
ASV01496	Eukaryota(100)	Archaeplastida(100)	Chlorophyta(100)	Chlorophyceae(100)	Chlamydomonadales(100)	Chlamydomonadales_X(100)	Chlamydomonas(100)	Chlamydomonas_unclassified(100)
ASV01497	Eukaryota(100)	Opisthokonta(100)	Fungi(100)	Chytridiomycota(100)	Chytridiomycotina(100)	Chytridiomycetes(100)	Chytridiomycetes_unclassified(100)	Chytridiomycetes_unclassified(100)
ASV01498	Eukaryota(100)	Stramenopiles(100)	Opalozoa(100)	Bicoecea(100)	Bicoecea_unclassified(100)	Bicoecea_unclassified(100)	Bicoecea_unclassified(100)	Bicoecea_unclassified(100)
ASV01499	Eukaryota(100)	Archaeplastida(100)	Chlorophyta(100)	Chlorophyceae(100)	Sphaeropleales(100)	Sphaeropleales_X(100)	Sphaeropleales_X_unclassified(100)	Sphaeropleales_X_unclassified(100)
ASV01500	Eukaryota(100)	Alveolata(100)	Ciliophora(100)	Oligohymenophorea(100)	Hymenostomatia(100)	Tetrahymenida(100)	Tetrahymena(100)	Tetrahymena_unclassified(100)
ASV01501	Eukaryota(100)	Alveolata(100)	Ciliophora(100)	Spirotrichea(100)	Hypotrichia(100)	Halteriidae(100)	Halteriidae_unclassified(100)	Halteriidae_unclassified(100)
ASV01502	Eukaryota(100)	Alveolata(100)	Ciliophora(100)	Oligohymenophorea(100)	Scuticociliatia_2(100)	Scuticociliatia_2_X(100)	Cyclidium_3(100)	Cyclidium_glaucoma(100)
ASV01503	Eukaryota(100)	Opisthokonta(100)	Fungi(100)	Fungi_unclassified(100)	Fungi_unclassified(100)	Fungi_unclassified(100)	Fungi_unclassified(100)	Fungi_unclassified(100)
ASV01504	Eukaryota(100)	Archaeplastida(100)	Chlorophyta(100)	Chlorophyceae(100)	Sphaeropleales(100)	Sphaeropleales_X(100)	Ankyra(100)	Ankyra_judayi(100)
ASV01505	Eukaryota(100)	Alveolata(100)	Ciliophora(100)	Spirotrichea(100)	Hypotrichia(100)	Halteriidae(100)	Halteria(100)	Halteria_grandinella(100)
ASV01506	Eukaryota(100)	Archaeplastida(100)	Chlorophyta(100)	Chlorophyceae(100)	Sphaeropleales(100)	Sphaeropleales_X(100)	Protodesmus(100)	Protodesmus_globulifer(100)
ASV01507	Eukaryota(100)	Opisthokonta(100)	Fungi(100)	Fungi_unclassified(100)	Fungi_unclassified(100)	Fungi_unclassified(100)	Fungi_unclassified(100)	Fungi_unclassified(100)
ASV01508	Eukaryota(100)	Alveolata(100)	Ciliophora(100)	Spirotrichea(100)	Hypotrichia(100)	Halteriidae(100)	Halteria(100)	Halteria_grandinella(100)
ASV01509	Eukaryota(100)	Alveolata(100)	Ciliophora(100)	Spirotrichea(100)	Hypotrichia(100)	Halteriidae(100)	Halteriidae_unclassified(100)	Halteriidae_unclassified(100)
ASV01510	Eukaryota(100)	Stramenopiles(100)	Ochrophyta(100)	Chrysophyceae(100)	Chrysophyceae_X(100)	Chrysophyceae_Clade-F(100)	Paraphysomonas(100)	Paraphysomonas_vestita(100)
ASV01511	Eukaryota(100)	Stramenopiles(100)	Ochrophyta(100)	Chrysophyceae(100)	Chrysophyceae_X(100)	Chrysophyceae_Clade-C(100)	Poteriospumella(100)	Poteriospumella_lacustris(100)
ASV01512	Eukaryota(100)	Alveolata(100)	Ciliophora(100)	Spirotrichea(100)	Hypotrichia(100)	Halteriidae(100)	Halteriidae_unclassified(100)	Halteriidae_unclassified(100)
ASV01513	Eukaryota(100)	Alveolata(100)	Ciliophora(100)	Spirotrichea(100)	Hypotrichia(100)	Oxytrichidae(100)	Sterkiella(100)	Sterkiella_nova(100)
ASV01514	Eukaryota(100)	Alveolata(100)	Ciliophora(100)	Spirotrichea(100)	Hypotrichia(100)	Halteriidae(100)	Halteriidae_unclassified(100)	Halteriidae_unclassified(100)
ASV01515	Eukaryota(100)	Opisthokonta(100)	Fungi(100)	Cryptomycota(100)	Cryptomycotina(100)	Cryptomycotina_X(100)	Cryptomycotina_XX(100)	Cryptomycotina_XX_sp.(100)
ASV01516	Eukaryota(100)	Alveolata(100)	Ciliophora(100)	Oligohymenophorea(100)	Scuticociliatia_2(100)	Scuticociliatia_2_X(100)	Cyclidium_3(100)	Cyclidium_glaucoma(100)
ASV01517	Eukaryota(100)	Alveolata(100)	Ciliophora(100)	Spirotrichea(100)	Hypotrichia(100)	Halteriidae(100)	Halteria(100)	Halteria_grandinella(100)
ASV01518	Eukaryota(100)	Alveolata(100)	Ciliophora(100)	Spirotrichea(100)	Hypotrichia(100)	Halteriidae(100)	Halteria(100)	Halteria_grandinella(100)
ASV01519	Eukaryota(100)	Alveolata(100)	Ciliophora(100)	Spirotrichea(100)	Hypotrichia(100)	Halteriidae(100)	Halteria(100)	Halteria_grandinella(100)
ASV01520	Eukaryota(100)	Alveolata(100)	Ciliophora(100)	Spirotrichea(100)	Hypotrichia(100)	Halteriidae(100)	Halteria(100)	Halteria_grandinella(100)
ASV01521	Eukaryota(100)	Alveolata(100)	Ciliophora(100)	Spirotrichea(100)	Hypotrichia(100)	Halteriidae(100)	Halteria(100)	Halteria_grandinella(100)
ASV01522	Eukaryota(100)	Alveolata(100)	Ciliophora(100)	Oligohymenophorea(100)	Scuticociliatia_2(100)	Scuticociliatia_2_X(100)	Cyclidium_3(100)	Cyclidium_glaucoma(100)
ASV01523	Eukaryota(100)	Alveolata(100)	Ciliophora(100)	Spirotrichea(100)	Hypotrichia(100)	Halteriidae(100)	Halteria(100)	Halteria_grandinella(100)
ASV01524	Eukaryota(100)	Alveolata(100)	Ciliophora(100)	Spirotrichea(100)	Hypotrichia(100)	Halteriidae(100)	Halteria(100)	Halteria_grandinella(100)
ASV01525	Eukaryota(100)	Alveolata(100)	Ciliophora(100)	Spirotrichea(100)	Strombidiida_A(100)	Strombidiida_A_X(100)	Strombidiida_A_XX(100)	Strombidiida_A_XX_sp.(100)
ASV01526	Eukaryota(100)	Alveolata(100)	Ciliophora(100)	Spirotrichea(100)	Hypotrichia(100)	Halteriidae(100)	Halteria(100)	Halteria_grandinella(100)
ASV01527	Eukaryota(100)	Alveolata(100)	Ciliophora(100)	Spirotrichea(100)	Choreotrichida(100)	Strobilidiidae_D(100)	Rimostrombidium_D(100)	Rimostrombidium_D_sp.(100)
ASV01528	Eukaryota(100)	Archaeplastida(100)	Chlorophyta(100)	Chlorophyceae(100)	Chlamydomonadales(100)	Chlamydomonadales_X(100)	Chlamydomonadales_X_unclassified(100)	Chlamydomonadales_X_unclassified(100)
ASV01529	Eukaryota(100)	Opisthokonta(100)	Fungi(100)	Chytridiomycota(100)	Chytridiomycotina(100)	Chytridiomycetes(100)	Chytridiomycetes_unclassified(100)	Chytridiomycetes_unclassified(100)
ASV01530	Eukaryota(100)	Alveolata(100)	Ciliophora(100)	Spirotrichea(100)	Hypotrichia(100)	Halteriidae(100)	Halteria(100)	Halteria_grandinella(100)
ASV01531	Eukaryota(100)	Alveolata(100)	Ciliophora(100)	Spirotrichea(100)	Hypotrichia(100)	Halteriidae(100)	Halteria(100)	Halteria_grandinella(100)
ASV01532	Eukaryota(100)	Amoebozoa(100)	Lobosa(100)	Tubulinea(100)	Echinamoebida(100)	Echinamoebidae(100)	Echinamoeba(100)	Echinamoeba_sp.(100)
ASV01533	Eukaryota(100)	Archaeplastida(100)	Chlorophyta(100)	Chlorophyceae(100)	Chaetophorales(100)	Chaetophorales_X(100)	Chaetophorales_X_unclassified(100)	Chaetophorales_X_unclassified(100)
ASV01534	Eukaryota(100)	Alveolata(100)	Ciliophora(100)	Spirotrichea(100)	Hypotrichia(100)	Halteriidae(100)	Halteria(100)	Halteria_grandinella(100)
ASV01535	Eukaryota(100)	Alveolata(100)	Ciliophora(100)	Spirotrichea(100)	Hypotrichia(100)	Halteriidae(100)	Halteria(100)	Halteria_grandinella(100)
ASV01536	Eukaryota(100)	Alveolata(100)	Ciliophora(100)	Spirotrichea(100)	Hypotrichia(100)	Oxytrichidae(100)	Stylonychia(100)	Stylonychia_unclassified(100)
ASV01537	Eukaryota(100)	Stramenopiles(100)	Ochrophyta(100)	Chrysophyceae(100)	Chrysophyceae_X(100)	Chrysophyceae_Clade-G(100)	Chrysophyceae_Clade-G_X(100)	Chrysophyceae_Clade-G_X_sp.(100)
ASV01538	Eukaryota(100)	Stramenopiles(100)	Pseudofungi(100)	Oomycota(100)	Oomycota_X(100)	Peronosporales(100)	Peronosporales_X(100)	Peronosporales_X_sp.(100)
ASV01539	Eukaryota(100)	Archaeplastida(100)	Chlorophyta(100)	Chlorophyceae(100)	Chlamydomonadales(100)	Chlamydomonadales_X(100)	Chlamydomonas(100)	Chlamydomonas_unclassified(100)
ASV01540	Eukaryota(100)	Stramenopiles(100)	Pseudofungi(100)	Oomycota(100)	Oomycota_X(100)	Peronosporales(100)	Peronosporales_unclassified(100)	Peronosporales_unclassified(100)
ASV01541	Eukaryota(100)	Alveolata(100)	Ciliophora(100)	Oligohymenophorea(100)	Scuticociliatia_2(100)	Scuticociliatia_2_X(100)	Cyclidium_3(100)	Cyclidium_glaucoma(100)
ASV01542	Eukaryota(100)	Alveolata(100)	Ciliophora(100)	CONThreeP(100)	CONThreeP_X(100)	CONThreeP_XX(100)	Askenasia(100)	Askenasia_sp.(100)
ASV01543	Eukaryota(100)	Alveolata(100)	Ciliophora(100)	Spirotrichea(100)	Hypotrichia(100)	Halteriidae(100)	Halteria(100)	Halteria_grandinella(100)
ASV01544	Eukaryota(100)	Stramenopiles(100)	Opalozoa(100)	Bicoecea(100)	Pseudodendromonadales(100)	Pseudodendromonadales_X(100)	Pseudodendromonadales_X_unclassified(100)	Pseudodendromonadales_X_unclassified(100)
ASV01545	Eukaryota(100)	Alveolata(100)	Ciliophora(100)	Spirotrichea(100)	Hypotrichia(100)	Halteriidae(100)	Halteria(100)	Halteria_grandinella(100)
ASV01546	Eukaryota(100)	Stramenopiles(100)	Opalozoa(100)	Bicoecea(100)	Bicoecea_unclassified(100)	Bicoecea_unclassified(100)	Bicoecea_unclassified(100)	Bicoecea_unclassified(100)
ASV01547	Eukaryota(100)	Alveolata(100)	Ciliophora(100)	Spirotrichea(100)	Hypotrichia(100)	Hypotrichia_unclassified(100)	Hypotrichia_unclassified(100)	Hypotrichia_unclassified(100)
ASV01548	Eukaryota(100)	Stramenopiles(100)	Ochrophyta(100)	Chrysophyceae(100)	Chrysophyceae_X(100)	Chrysophyceae_X_unclassified(100)	Chrysophyceae_X_unclassified(100)	Chrysophyceae_X_unclassified(100)
ASV01549	Eukaryota(100)	Stramenopiles(100)	Ochrophyta(100)	Synurophyceae(100)	Synurales(100)	Synurales_X(100)	Mallomonas(100)	Mallomonas_unclassified(100)
ASV01550	Eukaryota(100)	Archaeplastida(100)	Chlorophyta(100)	Chlorophyceae(100)	Sphaeropleales(100)	Sphaeropleales_X(100)	Desmodesmus(100)	Desmodesmus_communis(100)
ASV01551	Eukaryota(100)	Alveolata(100)	Ciliophora(100)	Spirotrichea(100)	Choreotrichida(100)	Strobilidiidae_C(100)	Strobilidiidae_C_X(100)	Strobilidiidae_C_X_sp.(100)
ASV01552	Eukaryota(100)	Alveolata(100)	Ciliophora(100)	Spirotrichea(100)	Hypotrichia(100)	Halteriidae(100)	Halteriidae_unclassified(100)	Halteriidae_unclassified(100)
ASV01553	Eukaryota(100)	Stramenopiles(100)	Opalozoa(100)	Bicoecea(100)	Bicoecea_unclassified(100)	Bicoecea_unclassified(100)	Bicoecea_unclassified(100)	Bicoecea_unclassified(100)
ASV01554	Eukaryota(100)	Opisthokonta(100)	Opisthokonta_unclassified(100)	Opisthokonta_unclassified(100)	Opisthokonta_unclassified(100)	Opisthokonta_unclassified(100)	Opisthokonta_unclassified(100)	Opisthokonta_unclassified(100)
ASV01555	Eukaryota(100)	Alveolata(100)	Ciliophora(100)	Oligohymenophorea(100)	Scuticociliatia_2(100)	Scuticociliatia_2_X(100)	Cyclidium_3(100)	Cyclidium_glaucoma(100)
ASV01556	Eukaryota(100)	Hacrobia(100)	Centroheliozoa(100)	Centroheliozoa_X(100)	Pterocystida(100)	Pterocystidae(100)	Pterocystis(100)	Pterocystis_sp.(100)
ASV01557	Eukaryota(100)	Opisthokonta(100)	Opisthokonta_unclassified(100)	Opisthokonta_unclassified(100)	Opisthokonta_unclassified(100)	Opisthokonta_unclassified(100)	Opisthokonta_unclassified(100)	Opisthokonta_unclassified(100)
ASV01558	Eukaryota(100)	Stramenopiles(100)	Ochrophyta(100)	Chrysophyceae(100)	Chrysophyceae_X(100)	Chrysophyceae_Clade-F(100)	Paraphysomonas(100)	Paraphysomonas_vestita(100)
ASV01559	Eukaryota(100)	Alveolata(100)	Ciliophora(100)	Spirotrichea(100)	Hypotrichia(100)	Halteriidae(100)	Halteria(100)	Halteria_grandinella(100)
ASV01560	Eukaryota(100)	Archaeplastida(100)	Chlorophyta(100)	Chlorophyceae(100)	Chlamydomonadales(100)	Chlamydomonadales_X(100)	Chlamydomonadales_X_unclassified(100)	Chlamydomonadales_X_unclassified(100)
ASV01561	Eukaryota(100)	Archaeplastida(100)	Chlorophyta(100)	Chlorophyceae(100)	Sphaeropleales(100)	Sphaeropleales_X(100)	Ankyra(100)	Ankyra_judayi(100)
ASV01562	Eukaryota(100)	Alveolata(100)	Ciliophora(100)	Spirotrichea(100)	Hypotrichia(100)	Halteriidae(100)	Halteria(100)	Halteria_grandinella(100)
ASV01563	Eukaryota(100)	Opisthokonta(100)	Fungi(100)	Chytridiomycota(100)	Chytridiomycotina(100)	Chytridiomycotina_X(100)	Chytridiomycotina_XX(100)	Chytridiomycotina_XX_sp.(100)
ASV01564	Eukaryota(100)	Alveolata(100)	Ciliophora(100)	Spirotrichea(100)	Hypotrichia(100)	Halteriidae(100)	Halteria(100)	Halteria_grandinella(100)
ASV01565	Eukaryota(100)	Archaeplastida(100)	Chlorophyta(100)	Chlorophyceae(100)	Sphaeropleales(100)	Sphaeropleales_X(100)	Ankyra(100)	Ankyra_judayi(100)
ASV01566	Eukaryota(100)	Alveolata(100)	Ciliophora(100)	Oligohymenophorea(100)	Scuticociliatia_2(100)	Scuticociliatia_2_X(100)	Cyclidium_3(100)	Cyclidium_glaucoma(100)
ASV01567	Eukaryota(100)	Archaeplastida(100)	Chlorophyta(100)	Trebouxiophyceae(100)	Watanabea-Clade(100)	Watanabea-Clade_X(100)	Apatococcus(100)	Apatococcus_lobatus(100)
ASV01568	Eukaryota(100)	Alveolata(100)	Ciliophora(100)	Ciliophora_unclassified(100)	Ciliophora_unclassified(100)	Ciliophora_unclassified(100)	Ciliophora_unclassified(100)	Ciliophora_unclassified(100)
ASV01569	Eukaryota(100)	Alveolata(100)	Ciliophora(100)	Spirotrichea(100)	Hypotrichia(100)	Halteriidae(100)	Halteria(100)	Halteria_grandinella(100)
ASV01570	Eukaryota(100)	Archaeplastida(100)	Chlorophyta(100)	Chlorophyceae(100)	Chlamydomonadales(100)	Chlamydomonadales_X(100)	Chlamydomonadales_X_unclassified(100)	Chlamydomonadales_X_unclassified(100)
ASV01571	Eukaryota(100)	Archaeplastida(100)	Chlorophyta(100)	Chlorophyceae(100)	Chlamydomonadales(100)	Chlamydomonadales_X(100)	Chlamydomonas(100)	Chlamydomonas_unclassified(100)
ASV01572	Eukaryota(100)	Opisthokonta(100)	Fungi(100)	Chytridiomycota(100)	Chytridiomycotina(100)	Chytridiomycetes(100)	Chytridiomycetes_unclassified(100)	Chytridiomycetes_unclassified(100)
ASV01573	Eukaryota(100)	Opisthokonta(100)	Choanoflagellida(100)	Choanoflagellatea(100)	Choanoflagellatea_unclassified(100)	Choanoflagellatea_unclassified(100)	Choanoflagellatea_unclassified(100)	Choanoflagellatea_unclassified(100)
ASV01574	Eukaryota(100)	Alveolata(100)	Ciliophora(100)	Spirotrichea(100)	Hypotrichia(100)	Halteriidae(100)	Halteria(100)	Halteria_grandinella(100)
ASV01575	Eukaryota(100)	Alveolata(100)	Ciliophora(100)	Spirotrichea(100)	Hypotrichia(100)	Halteriidae(100)	Halteriidae_unclassified(100)	Halteriidae_unclassified(100)
ASV01576	Eukaryota(100)	Alveolata(100)	Ciliophora(100)	Spirotrichea(100)	Hypotrichia(100)	Halteriidae(100)	Halteriidae_unclassified(100)	Halteriidae_unclassified(100)
ASV01577	Eukaryota(100)	Archaeplastida(100)	Chlorophyta(100)	Chlorophyceae(100)	Chaetophorales(100)	Chaetophorales_X(100)	Aphanochaete(100)	Aphanochaete_unclassified(100)
ASV01578	Eukaryota(100)	Alveolata(100)	Ciliophora(100)	Spirotrichea(100)	Hypotrichia(100)	Hypotrichia_unclassified(100)	Hypotrichia_unclassified(100)	Hypotrichia_unclassified(100)
ASV01579	Eukaryota(100)	Archaeplastida(100)	Chlorophyta(100)	Chlorophyta_unclassified(100)	Chlorophyta_unclassified(100)	Chlorophyta_unclassified(100)	Chlorophyta_unclassified(100)	Chlorophyta_unclassified(100)
ASV01580	Eukaryota(100)	Eukaryota_unclassified(100)	Eukaryota_unclassified(100)	Eukaryota_unclassified(100)	Eukaryota_unclassified(100)	Eukaryota_unclassified(100)	Eukaryota_unclassified(100)	Eukaryota_unclassified(100)
ASV01581	Eukaryota(100)	Stramenopiles(100)	Opalozoa(100)	Bicoecea(100)	Bicoecea_unclassified(100)	Bicoecea_unclassified(100)	Bicoecea_unclassified(100)	Bicoecea_unclassified(100)
ASV01582	Eukaryota(100)	Archaeplastida(100)	Chlorophyta(100)	Trebouxiophyceae(100)	Chlorellales(100)	Chlorellales_X(100)	Chlorellales_X_unclassified(100)	Chlorellales_X_unclassified(100)
ASV01583	Eukaryota(100)	Alveolata(100)	Ciliophora(100)	Oligohymenophorea(100)	Hymenostomatia(100)	Tetrahymenida(100)	Tetrahymena(100)	Tetrahymena_unclassified(100)
ASV01584	Eukaryota(100)	Alveolata(100)	Ciliophora(100)	Spirotrichea(100)	Hypotrichia(100)	Halteriidae(100)	Halteria(100)	Halteria_grandinella(100)
ASV01585	Eukaryota(100)	Hacrobia(100)	Haptophyta(100)	Prymnesiophyceae(100)	Prymnesiales(100)	Chrysochromulinaceae(100)	Chrysochromulina(100)	Chrysochromulina_parva(100)
ASV01586	Eukaryota(100)	Stramenopiles(100)	Opalozoa(100)	Bicoecea(100)	Bicoecea_unclassified(100)	Bicoecea_unclassified(100)	Bicoecea_unclassified(100)	Bicoecea_unclassified(100)
ASV01587	Eukaryota(100)	Alveolata(100)	Ciliophora(100)	Spirotrichea(100)	Hypotrichia(100)	Halteriidae(100)	Halteria(100)	Halteria_grandinella(100)
ASV01588	Eukaryota(100)	Amoebozoa(100)	Lobosa(100)	Tubulinea(100)	Nolandida(100)	Nolandellidae(100)	Nolandellidae_X(100)	Nolandellidae_X_sp.(100)
ASV01589	Eukaryota(100)	Alveolata(100)	Ciliophora(100)	Spirotrichea(100)	Hypotrichia(100)	Halteriidae(100)	Halteria(100)	Halteria_grandinella(100)
ASV01590	Eukaryota(100)	Stramenopiles(100)	Opalozoa(100)	Bicoecea(100)	Pseudodendromonadales(100)	Pseudodendromonadales_X(100)	Pseudodendromonadales_X_unclassified(100)	Pseudodendromonadales_X_unclassified(100)
ASV01591	Eukaryota(100)	Stramenopiles(100)	Ochrophyta(100)	Chrysophyceae(100)	Chrysophyceae_X(100)	Chrysophyceae_Clade-C(100)	Chromulinospumella(100)	Chromulinospumella_sphaerica(100)
ASV01592	Eukaryota(100)	Alveolata(100)	Ciliophora(100)	Spirotrichea(100)	Hypotrichia(100)	Halteriidae(100)	Halteria(100)	Halteria_grandinella(100)
ASV01593	Eukaryota(100)	Alveolata(100)	Ciliophora(100)	Spirotrichea(100)	Hypotrichia(100)	Halteriidae(100)	Halteria(100)	Halteria_grandinella(100)
ASV01594	Eukaryota(100)	Archaeplastida(100)	Chlorophyta(100)	Trebouxiophyceae(100)	Chlorellales(100)	Chlorellales_X(100)	Chlorellales_X_unclassified(100)	Chlorellales_X_unclassified(100)
ASV01595	Eukaryota(100)	Alveolata(100)	Ciliophora(100)	Spirotrichea(100)	Hypotrichia(100)	Halteriidae(100)	Halteria(100)	Halteria_grandinella(100)
ASV01596	Eukaryota(100)	Opisthokonta(100)	Fungi(100)	Fungi_unclassified(100)	Fungi_unclassified(100)	Fungi_unclassified(100)	Fungi_unclassified(100)	Fungi_unclassified(100)
ASV01597	Eukaryota(100)	Hacrobia(100)	Cryptophyta(100)	Cryptophyceae(100)	Cryptophyceae_X(100)	Basal_Cryptophyceae-1(100)	Basal_Cryptophyceae-1_X(100)	Basal_Cryptophyceae-1_X_sp.(100)
ASV01598	Eukaryota(100)	Alveolata(100)	Ciliophora(100)	Spirotrichea(100)	Hypotrichia(100)	Hypotrichia_unclassified(100)	Hypotrichia_unclassified(100)	Hypotrichia_unclassified(100)
ASV01599	Eukaryota(100)	Alveolata(100)	Dinoflagellata(100)	Dinophyceae(100)	Peridiniales(100)	Thoracosphaeraceae(100)	Apocalathium(100)	Apocalathium_aciculiferum(100)
ASV01600	Eukaryota(100)	Alveolata(100)	Ciliophora(100)	Spirotrichea(100)	Hypotrichia(100)	Halteriidae(100)	Halteria(100)	Halteria_grandinella(100)
ASV01601	Eukaryota(100)	Alveolata(100)	Chrompodellids(100)	Colpodellidea(100)	Colpodellida(100)	Alphamonaceae(100)	Aphamonas(100)	Aphamonas_edax(100)
ASV01602	Eukaryota(100)	Alveolata(100)	Ciliophora(100)	Spirotrichea(100)	Hypotrichia(100)	Halteriidae(100)	Halteria(100)	Halteria_grandinella(100)
ASV01603	Eukaryota(100)	Alveolata(100)	Ciliophora(100)	Spirotrichea(100)	Hypotrichia(100)	Oxytrichidae(100)	Stylonychia(100)	Stylonychia_unclassified(100)
ASV01604	Eukaryota(100)	Alveolata(100)	Ciliophora(100)	Spirotrichea(100)	Hypotrichia(100)	Halteriidae(100)	Halteriidae_unclassified(100)	Halteriidae_unclassified(100)
ASV01605	Eukaryota(100)	Opisthokonta(100)	Fungi(100)	Chytridiomycota(100)	Chytridiomycotina(100)	Chytridiomycetes(100)	Chytridiomycetes_unclassified(100)	Chytridiomycetes_unclassified(100)
ASV01606	Eukaryota(100)	Archaeplastida(100)	Chlorophyta(100)	Chlorophyceae(100)	Sphaeropleales(100)	Sphaeropleales_X(100)	Ankyra(100)	Ankyra_judayi(100)
ASV01607	Eukaryota(100)	Stramenopiles(100)	Ochrophyta(100)	Bacillariophyta(100)	Bacillariophyta_X(100)	Raphid-pennate(100)	Cymatopleura(100)	Cymatopleura_elliptica(100)
ASV01608	Eukaryota(100)	Archaeplastida(100)	Chlorophyta(100)	Chlorophyceae(100)	Chlamydomonadales(100)	Chlamydomonadales_X(100)	Chlamydomonadales_X_unclassified(100)	Chlamydomonadales_X_unclassified(100)
ASV01609	Eukaryota(100)	Alveolata(100)	Ciliophora(100)	Spirotrichea(100)	Hypotrichia(100)	Halteriidae(100)	Halteriidae_unclassified(100)	Halteriidae_unclassified(100)
ASV01610	Eukaryota(100)	Archaeplastida(100)	Chlorophyta(100)	Chlorophyta_unclassified(100)	Chlorophyta_unclassified(100)	Chlorophyta_unclassified(100)	Chlorophyta_unclassified(100)	Chlorophyta_unclassified(100)
ASV01611	Eukaryota(100)	Alveolata(100)	Ciliophora(100)	Spirotrichea(100)	Hypotrichia(100)	Halteriidae(100)	Halteriidae_unclassified(100)	Halteriidae_unclassified(100)
ASV01612	Eukaryota(100)	Opisthokonta(100)	Fungi(100)	Fungi_unclassified(100)	Fungi_unclassified(100)	Fungi_unclassified(100)	Fungi_unclassified(100)	Fungi_unclassified(100)
ASV01613	Eukaryota(100)	Archaeplastida(100)	Chlorophyta(100)	Trebouxiophyceae(100)	Chlorellales(100)	Chlorellales_X(100)	Chlorellales_X_unclassified(100)	Chlorellales_X_unclassified(100)
ASV01614	Eukaryota(100)	Alveolata(100)	Ciliophora(100)	Spirotrichea(100)	Hypotrichia(100)	Halteriidae(100)	Halteria(100)	Halteria_grandinella(100)
ASV01615	Eukaryota(100)	Alveolata(100)	Ciliophora(100)	Spirotrichea(100)	Hypotrichia(100)	Halteriidae(100)	Halteria(100)	Halteria_grandinella(100)
ASV01616	Eukaryota(100)	Archaeplastida(100)	Chlorophyta(100)	Chlorophyceae(100)	Sphaeropleales(100)	Selenastraceae(100)	Monoraphidium(100)	Monoraphidium_dybowskii(100)
ASV01617	Eukaryota(100)	Archaeplastida(100)	Chlorophyta(100)	Chlorophyceae(100)	Sphaeropleales(100)	Sphaeropleales_X(100)	Ankyra(100)	Ankyra_judayi(100)
ASV01618	Eukaryota(100)	Eukaryota_unclassified(100)	Eukaryota_unclassified(100)	Eukaryota_unclassified(100)	Eukaryota_unclassified(100)	Eukaryota_unclassified(100)	Eukaryota_unclassified(100)	Eukaryota_unclassified(100)
ASV01619	Eukaryota(100)	Alveolata(100)	Ciliophora(100)	Spirotrichea(100)	Hypotrichia(100)	Halteriidae(100)	Halteriidae_unclassified(100)	Halteriidae_unclassified(100)
ASV01620	Eukaryota(100)	Alveolata(100)	Ciliophora(100)	Spirotrichea(100)	Hypotrichia(100)	Halteriidae(100)	Halteria(100)	Halteria_grandinella(100)
ASV01621	Eukaryota(100)	Opisthokonta(100)	Choanoflagellida(100)	Choanoflagellatea(100)	Craspedida(100)	Salpingoecidae_Group_C2(100)	Salpingoecidae_Group_C2_X(100)	Salpingoecidae_Group_C2_X_sp.(100)
ASV01622	Eukaryota(100)	Stramenopiles(100)	Pseudofungi(100)	Oomycota(100)	Oomycota_X(100)	Peronosporales(100)	Peronosporales_unclassified(100)	Peronosporales_unclassified(100)
ASV01623	Eukaryota(100)	Alveolata(100)	Ciliophora(100)	Spirotrichea(100)	Hypotrichia(100)	Halteriidae(100)	Halteria(100)	Halteria_grandinella(100)
ASV01624	Eukaryota(100)	Alveolata(100)	Ciliophora(100)	Spirotrichea(100)	Hypotrichia(100)	Hypotrichia_unclassified(100)	Hypotrichia_unclassified(100)	Hypotrichia_unclassified(100)
ASV01625	Eukaryota(100)	Opisthokonta(100)	Opisthokonta_unclassified(100)	Opisthokonta_unclassified(100)	Opisthokonta_unclassified(100)	Opisthokonta_unclassified(100)	Opisthokonta_unclassified(100)	Opisthokonta_unclassified(100)
ASV01626	Eukaryota(100)	Archaeplastida(100)	Chlorophyta(100)	Chlorophyta_unclassified(100)	Chlorophyta_unclassified(100)	Chlorophyta_unclassified(100)	Chlorophyta_unclassified(100)	Chlorophyta_unclassified(100)
ASV01627	Eukaryota(100)	Alveolata(100)	Ciliophora(100)	Spirotrichea(100)	Hypotrichia(100)	Halteriidae(100)	Halteriidae_unclassified(100)	Halteriidae_unclassified(100)
ASV01628	Eukaryota(100)	Rhizaria(100)	Cercozoa(100)	Filosa-Sarcomonadea(100)	Glissomonadida(100)	Glissomonadida_unclassified(100)	Glissomonadida_unclassified(100)	Glissomonadida_unclassified(100)
ASV01629	Eukaryota(100)	Alveolata(100)	Ciliophora(100)	Spirotrichea(100)	Hypotrichia(100)	Hypotrichia_unclassified(100)	Hypotrichia_unclassified(100)	Hypotrichia_unclassified(100)
ASV01630	Eukaryota(100)	Alveolata(100)	Ciliophora(100)	Phyllopharyngea(100)	Cyrtophoria_4(100)	Chilodonellidae(100)	Chilodonella(100)	Chilodonella_uncinata(100)
ASV01631	Eukaryota(100)	Alveolata(100)	Ciliophora(100)	Spirotrichea(100)	Hypotrichia(100)	Halteriidae(100)	Halteria(100)	Halteria_grandinella(100)
ASV01632	Eukaryota(100)	Archaeplastida(100)	Chlorophyta(100)	Chlorophyceae(100)	Sphaeropleales(100)	Sphaeropleales_X(100)	Ankyra(100)	Ankyra_judayi(100)
ASV01633	Eukaryota(100)	Amoebozoa(100)	Lobosa(100)	Lobosa_X(100)	Lobosa_XX(100)	LKM74-lineage(100)	LKM74-lineage_X(100)	LKM74-lineage_X_sp.(100)
ASV01634	Eukaryota(100)	Rhizaria(100)	Cercozoa(100)	Filosa-Sarcomonadea(100)	Glissomonadida(100)	Allapsidae(100)	Allapsidae_unclassified(100)	Allapsidae_unclassified(100)
ASV01635	Eukaryota(100)	Hacrobia(100)	Cryptophyta(100)	Cryptophyceae(100)	Cryptophyceae_X(100)	Basal_Cryptophyceae-1(100)	Basal_Cryptophyceae-1_X(100)	Basal_Cryptophyceae-1_X_sp.(100)
ASV01636	Eukaryota(100)	Alveolata(100)	Ciliophora(100)	Spirotrichea(100)	Hypotrichia(100)	Halteriidae(100)	Halteria(100)	Halteria_grandinella(100)
ASV01637	Eukaryota(100)	Alveolata(100)	Ciliophora(100)	Spirotrichea(100)	Hypotrichia(100)	Halteriidae(100)	Halteriidae_unclassified(100)	Halteriidae_unclassified(100)
ASV01638	Eukaryota(100)	Alveolata(100)	Ciliophora(100)	Spirotrichea(100)	Hypotrichia(100)	Halteriidae(100)	Halteriidae_unclassified(100)	Halteriidae_unclassified(100)
ASV01639	Eukaryota(100)	Archaeplastida(100)	Chlorophyta(100)	Chlorophyceae(100)	Sphaeropleales(100)	Sphaeropleales_X(100)	Ankyra(100)	Ankyra_judayi(100)
ASV01640	Eukaryota(100)	Alveolata(100)	Ciliophora(100)	Spirotrichea(100)	Hypotrichia(100)	Hypotrichia_unclassified(100)	Hypotrichia_unclassified(100)	Hypotrichia_unclassified(100)
ASV01641	Eukaryota(100)	Alveolata(100)	Ciliophora(100)	Spirotrichea(100)	Hypotrichia(100)	Halteriidae(100)	Halteria(100)	Halteria_grandinella(100)
ASV01642	Eukaryota(100)	Hacrobia(100)	Cryptophyta(100)	Cryptophyceae(100)	Cryptophyceae_X(100)	Basal_Cryptophyceae-1(100)	Basal_Cryptophyceae-1_X(100)	Basal_Cryptophyceae-1_X_sp.(100)
ASV01643	Eukaryota(100)	Archaeplastida(100)	Chlorophyta(100)	Chlorophyceae(100)	Sphaeropleales(100)	Sphaeropleales_X(100)	Ankyra(100)	Ankyra_judayi(100)
ASV01644	Eukaryota(100)	Stramenopiles(100)	Ochrophyta(100)	Bacillariophyta(100)	Bacillariophyta_X(100)	Polar-centric-Mediophyceae(100)	Polar-centric-Mediophyceae_unclassified(100)	Polar-centric-Mediophyceae_unclassified(100)
ASV01645	Eukaryota(100)	Alveolata(100)	Ciliophora(100)	Spirotrichea(100)	Hypotrichia(100)	Halteriidae(100)	Halteria(100)	Halteria_grandinella(100)
ASV01646	Eukaryota(100)	Stramenopiles(100)	Opalozoa(100)	Bicoecea(100)	Pseudodendromonadales(100)	Pseudodendromonadales_X(100)	Pseudodendromonadales_X_unclassified(100)	Pseudodendromonadales_X_unclassified(100)
ASV01647	Eukaryota(100)	Alveolata(100)	Ciliophora(100)	Spirotrichea(100)	Hypotrichia(100)	Halteriidae(100)	Halteria(100)	Halteria_grandinella(100)
ASV01648	Eukaryota(100)	Alveolata(100)	Ciliophora(100)	Spirotrichea(100)	Choreotrichida(100)	Choreotrichida_unclassified(100)	Choreotrichida_unclassified(100)	Choreotrichida_unclassified(100)
ASV01649	Eukaryota(100)	Alveolata(100)	Ciliophora(100)	Oligohymenophorea(100)	Scuticociliatia_2(100)	Scuticociliatia_2_X(100)	Cyclidium_3(100)	Cyclidium_glaucoma(100)
ASV01650	Eukaryota(100)	Stramenopiles(100)	Opalozoa(100)	Bicoecea(100)	Pseudodendromonadales(100)	Pseudodendromonadales_X(100)	Pseudodendromonadales_X_unclassified(100)	Pseudodendromonadales_X_unclassified(100)
ASV01651	Eukaryota(100)	Stramenopiles(100)	Opalozoa(100)	Bicoecea(100)	Bicoecea_unclassified(100)	Bicoecea_unclassified(100)	Bicoecea_unclassified(100)	Bicoecea_unclassified(100)
ASV01652	Eukaryota(100)	Alveolata(100)	Dinoflagellata(100)	Dinophyceae(100)	Peridiniales(100)	Thoracosphaeraceae(100)	Apocalathium(100)	Apocalathium_aciculiferum(100)
ASV01653	Eukaryota(100)	Stramenopiles(100)	Pseudofungi(100)	Oomycota(100)	Oomycota_X(100)	Peronosporales(100)	Peronosporales_X(100)	Peronosporales_X_sp.(100)
ASV01654	Eukaryota(100)	Archaeplastida(100)	Chlorophyta(100)	Chlorophyceae(100)	Sphaeropleales(100)	Sphaeropleales_X(100)	Ankyra(100)	Ankyra_judayi(100)
ASV01655	Eukaryota(100)	Alveolata(100)	Ciliophora(100)	Spirotrichea(100)	Hypotrichia(100)	Halteriidae(100)	Halteria(100)	Halteria_grandinella(100)
ASV01656	Eukaryota(100)	Opisthokonta(100)	Choanoflagellida(100)	Choanoflagellatea(100)	Choanoflagellatea_unclassified(100)	Choanoflagellatea_unclassified(100)	Choanoflagellatea_unclassified(100)	Choanoflagellatea_unclassified(100)
ASV01657	Eukaryota(100)	Alveolata(100)	Ciliophora(100)	Spirotrichea(100)	Hypotrichia(100)	Oxytrichidae(100)	Oxytricha(100)	Oxytricha_granulifera(100)
ASV01658	Eukaryota(100)	Eukaryota_unclassified(100)	Eukaryota_unclassified(100)	Eukaryota_unclassified(100)	Eukaryota_unclassified(100)	Eukaryota_unclassified(100)	Eukaryota_unclassified(100)	Eukaryota_unclassified(100)
ASV01659	Eukaryota(100)	Alveolata(100)	Ciliophora(100)	Spirotrichea(100)	Hypotrichia(100)	Hypotrichia_unclassified(100)	Hypotrichia_unclassified(100)	Hypotrichia_unclassified(100)
ASV01660	Eukaryota(100)	Alveolata(100)	Ciliophora(100)	Oligohymenophorea(100)	Hymenostomatia(100)	Tetrahymenida(100)	Tetrahymenida_unclassified(100)	Tetrahymenida_unclassified(100)
ASV01661	Eukaryota(100)	Alveolata(100)	Ciliophora(100)	Spirotrichea(100)	Hypotrichia(100)	Halteriidae(100)	Halteria(100)	Halteria_grandinella(100)
ASV01662	Eukaryota(100)	Alveolata(100)	Ciliophora(100)	Oligohymenophorea(100)	Scuticociliatia_2(100)	Scuticociliatia_2_X(100)	Cyclidium_3(100)	Cyclidium_glaucoma(100)
ASV01663	Eukaryota(100)	Stramenopiles(100)	Ochrophyta(100)	Bacillariophyta(100)	Bacillariophyta_X(100)	Polar-centric-Mediophyceae(100)	Thalassiosira(100)	Thalassiosira_guillardii(100)
ASV01664	Eukaryota(100)	Archaeplastida(100)	Chlorophyta(100)	Chlorophyceae(100)	Sphaeropleales(100)	Sphaeropleales_X(100)	Sphaeropleales_X_unclassified(100)	Sphaeropleales_X_unclassified(100)
ASV01665	Eukaryota(100)	Alveolata(100)	Ciliophora(100)	Armophorea(100)	Armophorea_X(100)	Armophorea_XX(100)	Atopospira(100)	Atopospira_galeata(100)
ASV01666	Eukaryota(100)	Opisthokonta(100)	Fungi(100)	Fungi_unclassified(100)	Fungi_unclassified(100)	Fungi_unclassified(100)	Fungi_unclassified(100)	Fungi_unclassified(100)
ASV01667	Eukaryota(100)	Alveolata(100)	Ciliophora(100)	Spirotrichea(100)	Hypotrichia(100)	Halteriidae(100)	Halteriidae_unclassified(100)	Halteriidae_unclassified(100)
ASV01668	Eukaryota(100)	Alveolata(100)	Ciliophora(100)	Spirotrichea(100)	Hypotrichia(100)	Oxytrichidae(100)	Stylonychia(100)	Stylonychia_unclassified(100)
ASV01669	Eukaryota(100)	Alveolata(100)	Ciliophora(100)	Spirotrichea(100)	Hypotrichia(100)	Halteriidae(100)	Halteria(100)	Halteria_grandinella(100)
ASV01670	Eukaryota(100)	Archaeplastida(100)	Chlorophyta(100)	Chlorophyceae(100)	Chlamydomonadales(100)	Chlamydomonadales_X(100)	Chlamydomonas(100)	Chlamydomonas_unclassified(100)
ASV01671	Eukaryota(100)	Alveolata(100)	Ciliophora(100)	Spirotrichea(100)	Hypotrichia(100)	Halteriidae(100)	Halteriidae_unclassified(100)	Halteriidae_unclassified(100)
ASV01672	Eukaryota(100)	Opisthokonta(100)	Fungi(100)	Cryptomycota(100)	Cryptomycotina(100)	Cryptomycotina_X(100)	Cryptomycotina_XX(100)	Cryptomycotina_XX_sp.(100)
ASV01673	Eukaryota(100)	Alveolata(100)	Ciliophora(100)	Spirotrichea(100)	Hypotrichia(100)	Halteriidae(100)	Halteria(100)	Halteria_grandinella(100)
ASV01674	Eukaryota(100)	Alveolata(100)	Ciliophora(100)	Oligohymenophorea(100)	OLIGO4(100)	OLIGO4_X(100)	OLIGO4_XX(100)	OLIGO4_XX_sp.(100)
ASV01675	Eukaryota(100)	Alveolata(100)	Ciliophora(100)	Prostomatea_1(100)	Prostomatea_1_X(100)	Colepidae(100)	Coleps(100)	Coleps_hirtus(100)
ASV01676	Eukaryota(100)	Archaeplastida(100)	Chlorophyta(100)	Chlorophyceae(100)	Chlamydomonadales(100)	Chlamydomonadales_X(100)	Chlamydomonadales_X_unclassified(100)	Chlamydomonadales_X_unclassified(100)
ASV01677	Eukaryota(100)	Alveolata(100)	Ciliophora(100)	Spirotrichea(100)	Hypotrichia(100)	Hypotrichia_unclassified(100)	Hypotrichia_unclassified(100)	Hypotrichia_unclassified(100)
ASV01678	Eukaryota(100)	Stramenopiles(100)	Opalozoa(100)	Bicoecea(100)	Bicoecea_unclassified(100)	Bicoecea_unclassified(100)	Bicoecea_unclassified(100)	Bicoecea_unclassified(100)
ASV01679	Eukaryota(100)	Opisthokonta(100)	Fungi(100)	Chytridiomycota(100)	Chytridiomycotina(100)	Chytridiomycetes(100)	Rhyzophidiales_X(100)	Rhyzophidiales_X_sp.(100)
ASV01680	Eukaryota(100)	Alveolata(100)	Ciliophora(100)	Spirotrichea(100)	Hypotrichia(100)	Hypotrichia_unclassified(100)	Hypotrichia_unclassified(100)	Hypotrichia_unclassified(100)
ASV01681	Eukaryota(100)	Archaeplastida(100)	Chlorophyta(100)	Chlorophyceae(100)	Sphaeropleales(100)	Sphaeropleales_X(100)	Ankyra(100)	Ankyra_judayi(100)
ASV01682	Eukaryota(100)	Archaeplastida(100)	Chlorophyta(100)	Chlorophyceae(100)	Sphaeropleales(100)	Sphaeropleales_X(100)	Ankyra(100)	Ankyra_judayi(100)
ASV01683	Eukaryota(100)	Alveolata(100)	Ciliophora(100)	Oligohymenophorea(100)	Scuticociliatia_2(100)	Scuticociliatia_2_X(100)	Cyclidium_3(100)	Cyclidium_glaucoma(100)
ASV01684	Eukaryota(100)	Alveolata(100)	Ciliophora(100)	Spirotrichea(100)	Hypotrichia(100)	Hypotrichia_unclassified(100)	Hypotrichia_unclassified(100)	Hypotrichia_unclassified(100)
ASV01685	Eukaryota(100)	Stramenopiles(100)	Sagenista(100)	Labyrinthulomycetes(100)	Amphifilida(100)	Amphifilaceae(100)	Amphifilaceae_unclassified(100)	Amphifilaceae_unclassified(100)
ASV01686	Eukaryota(100)	Archaeplastida(100)	Chlorophyta(100)	Trebouxiophyceae(100)	Chlorellales(100)	Chlorellales_X(100)	Chlorellales_X_unclassified(100)	Chlorellales_X_unclassified(100)
ASV01687	Eukaryota(100)	Eukaryota_unclassified(100)	Eukaryota_unclassified(100)	Eukaryota_unclassified(100)	Eukaryota_unclassified(100)	Eukaryota_unclassified(100)	Eukaryota_unclassified(100)	Eukaryota_unclassified(100)
ASV01688	Eukaryota(100)	Stramenopiles(100)	Ochrophyta(100)	Chrysophyceae(100)	Chrysophyceae_X(100)	Chrysophyceae_Clade-F(100)	Paraphysomonas(100)	Paraphysomonas_vestita(100)
ASV01689	Eukaryota(100)	Alveolata(100)	Ciliophora(100)	Oligohymenophorea(100)	Scuticociliatia_2(100)	Scuticociliatia_2_X(100)	Cyclidium_3(100)	Cyclidium_glaucoma(100)
ASV01690	Eukaryota(100)	Alveolata(100)	Ciliophora(100)	Colpodea(100)	Colpodea_X(100)	Cyrtolophosidida(100)	Cyrtolophosis(100)	Cyrtolophosis_unclassified(100)
ASV01691	Eukaryota(100)	Stramenopiles(100)	Opalozoa(100)	Bicoecea(100)	Pseudodendromonadales(100)	Pseudodendromonadales_X(100)	Pseudodendromonadales_X_unclassified(100)	Pseudodendromonadales_X_unclassified(100)
ASV01692	Eukaryota(100)	Apusozoa(100)	Apusomonadidae(100)	Apusomonadidae_Group-4(100)	Apusomonadidae_Group-4_X(100)	Apusomonadidae_Group-4_XX(100)	Diphylleia(100)	Diphylleia_rotans(100)
ASV01693	Eukaryota(100)	Alveolata(100)	Ciliophora(100)	Oligohymenophorea(100)	Scuticociliatia_2(100)	Scuticociliatia_2_X(100)	Cyclidium_3(100)	Cyclidium_3_unclassified(100)
ASV01694	Eukaryota(100)	Alveolata(100)	Ciliophora(100)	Spirotrichea(100)	Hypotrichia(100)	Oxytrichidae(100)	Sterkiella(100)	Sterkiella_nova(100)
ASV01695	Eukaryota(100)	Stramenopiles(100)	Opalozoa(100)	Bicoecea(100)	Bicoecea_unclassified(100)	Bicoecea_unclassified(100)	Bicoecea_unclassified(100)	Bicoecea_unclassified(100)
ASV01696	Eukaryota(100)	Archaeplastida(100)	Chlorophyta(100)	Chlorophyceae(100)	Chlamydomonadales(100)	Chlamydomonadales_X(100)	Chlamydomonas(100)	Chlamydomonas_unclassified(100)
ASV01697	Eukaryota(100)	Archaeplastida(100)	Chlorophyta(100)	Trebouxiophyceae(100)	Chlorellales(100)	Chlorellales_X(100)	Chlorellales_X_unclassified(100)	Chlorellales_X_unclassified(100)
ASV01698	Eukaryota(100)	Alveolata(100)	Ciliophora(100)	Spirotrichea(100)	Hypotrichia(100)	Hypotrichia_unclassified(100)	Hypotrichia_unclassified(100)	Hypotrichia_unclassified(100)
ASV01699	Eukaryota(100)	Amoebozoa(100)	Lobosa(100)	Tubulinea(100)	Nolandida(100)	Nolandellidae(100)	Nolandellidae_X(100)	Nolandellidae_X_sp.(100)
ASV01700	Eukaryota(100)	Alveolata(100)	Ciliophora(100)	Spirotrichea(100)	Hypotrichia(100)	Halteriidae(100)	Halteria(100)	Halteria_grandinella(100)
ASV01701	Eukaryota(100)	Hacrobia(100)	Cryptophyta(100)	Cryptophyceae(100)	Cryptophyceae_X(100)	Basal_Cryptophyceae-1(100)	Basal_Cryptophyceae-1_X(100)	Basal_Cryptophyceae-1_X_sp.(100)
ASV01702	Eukaryota(100)	Alveolata(100)	Alveolata_unclassified(100)	Alveolata_unclassified(100)	Alveolata_unclassified(100)	Alveolata_unclassified(100)	Alveolata_unclassified(100)	Alveolata_unclassified(100)
ASV01703	Eukaryota(100)	Stramenopiles(100)	Opalozoa(100)	Bicoecea(100)	Bicoecales(100)	Bicoecaceae(100)	Bicoecaceae_X(100)	Bicoecaceae_X_sp.(100)
ASV01704	Eukaryota(100)	Alveolata(100)	Ciliophora(100)	Spirotrichea(100)	Hypotrichia(100)	Halteriidae(100)	Halteriidae_unclassified(100)	Halteriidae_unclassified(100)
ASV01705	Eukaryota(100)	Alveolata(100)	Ciliophora(100)	Spirotrichea(100)	Hypotrichia(100)	Halteriidae(100)	Halteria(100)	Halteria_grandinella(100)
ASV01706	Eukaryota(100)	Alveolata(100)	Ciliophora(100)	Spirotrichea(100)	Hypotrichia(100)	Halteriidae(100)	Halteriidae_unclassified(100)	Halteriidae_unclassified(100)
ASV01707	Eukaryota(100)	Archaeplastida(100)	Rhodophyta(100)	Bangiophyceae(100)	Cyanidiales(100)	Cyanidiales_X(100)	Cyanidiales_XX(100)	Cyanidiales_XX_sp.(100)
ASV01708	Eukaryota(100)	Archaeplastida(100)	Chlorophyta(100)	Chlorophyceae(100)	Chaetophorales(100)	Chaetophorales_X(100)	Uronema_Chlorophyceae(100)	Uronema_Chlorophyceae_unclassified(100)
ASV01709	Eukaryota(100)	Stramenopiles(100)	Opalozoa(100)	Bicoecea(100)	Bicoecea_unclassified(100)	Bicoecea_unclassified(100)	Bicoecea_unclassified(100)	Bicoecea_unclassified(100)
ASV01710	Eukaryota(100)	Stramenopiles(100)	Ochrophyta(100)	Ochrophyta_unclassified(100)	Ochrophyta_unclassified(100)	Ochrophyta_unclassified(100)	Ochrophyta_unclassified(100)	Ochrophyta_unclassified(100)
ASV01711	Eukaryota(100)	Alveolata(100)	Ciliophora(100)	Spirotrichea(100)	Hypotrichia(100)	Halteriidae(100)	Halteria(100)	Halteria_grandinella(100)
ASV01712	Eukaryota(100)	Stramenopiles(100)	Ochrophyta(100)	Chrysophyceae(100)	Chrysophyceae_X(100)	Chrysophyceae_Clade-C(100)	Poteriospumella(100)	Poteriospumella_lacustris(100)
ASV01713	Eukaryota(100)	Stramenopiles(100)	Ochrophyta(100)	Bacillariophyta(100)	Bacillariophyta_X(100)	Araphid-pennate(100)	Synedra(100)	Synedra_unclassified(100)
ASV01714	Eukaryota(100)	Alveolata(100)	Ciliophora(100)	Spirotrichea(100)	Hypotrichia(100)	Halteriidae(100)	Halteriidae_unclassified(100)	Halteriidae_unclassified(100)
ASV01715	Eukaryota(100)	Opisthokonta(100)	Fungi(100)	Chytridiomycota(100)	Chytridiomycotina(100)	Chytridiomycetes(100)	Rhyzophidiales_X(100)	Rhyzophidiales_X_sp.(100)
ASV01716	Eukaryota(100)	Alveolata(100)	Ciliophora(100)	Spirotrichea(100)	Hypotrichia(100)	Hypotrichia_unclassified(100)	Hypotrichia_unclassified(100)	Hypotrichia_unclassified(100)
ASV01717	Eukaryota(100)	Archaeplastida(100)	Chlorophyta(100)	Trebouxiophyceae(100)	Chlorellales(100)	Chlorellales_X(100)	Oocystella(100)	Oocystella_oogama(100)
ASV01718	Eukaryota(100)	Alveolata(100)	Ciliophora(100)	Spirotrichea(100)	Choreotrichida(100)	Strobilidiidae_J(100)	Strobilidiidae_J_X(100)	Strobilidiidae_J_X_sp.(100)
ASV01719	Eukaryota(100)	Alveolata(100)	Ciliophora(100)	Spirotrichea(100)	Hypotrichia(100)	Halteriidae(100)	Halteria(100)	Halteria_grandinella(100)
ASV01720	Eukaryota(100)	Amoebozoa(100)	Lobosa(100)	Lobosa_X(100)	Lobosa_XX(100)	LKM74-lineage(100)	LKM74-lineage_X(100)	LKM74-lineage_X_sp.(100)
ASV01721	Eukaryota(100)	Alveolata(100)	Ciliophora(100)	Spirotrichea(100)	Hypotrichia(100)	Halteriidae(100)	Halteria(100)	Halteria_grandinella(100)
ASV01722	Eukaryota(100)	Alveolata(100)	Ciliophora(100)	Spirotrichea(100)	Hypotrichia(100)	Halteriidae(100)	Halteria(100)	Halteria_grandinella(100)
ASV01723	Eukaryota(100)	Alveolata(100)	Ciliophora(100)	Spirotrichea(100)	Hypotrichia(100)	Hypotrichia_unclassified(100)	Hypotrichia_unclassified(100)	Hypotrichia_unclassified(100)
ASV01724	Eukaryota(100)	Archaeplastida(100)	Chlorophyta(100)	Trebouxiophyceae(100)	Chlorellales(100)	Chlorellales_X(100)	Chlorellales_X_unclassified(100)	Chlorellales_X_unclassified(100)
ASV01725	Eukaryota(100)	Archaeplastida(100)	Chlorophyta(100)	Chlorophyceae(100)	Chaetophorales(100)	Chaetophorales_X(100)	Chaetophorales_X_unclassified(100)	Chaetophorales_X_unclassified(100)
ASV01726	Eukaryota(100)	Alveolata(100)	Ciliophora(100)	Spirotrichea(100)	Hypotrichia(100)	Halteriidae(100)	Halteriidae_unclassified(100)	Halteriidae_unclassified(100)
ASV01727	Eukaryota(100)	Alveolata(100)	Ciliophora(100)	Litostomatea(100)	Litostomatea_X(100)	Litostomatea_XX(100)	Litostomatea_XXX(100)	Litostomatea_XXX_sp.(100)
ASV01728	Eukaryota(100)	Archaeplastida(100)	Chlorophyta(100)	Chlorophyceae(100)	Chlamydomonadales(100)	Chlamydomonadales_X(100)	Chlamydomonas(100)	Chlamydomonas_unclassified(100)
ASV01729	Eukaryota(100)	Rhizaria(100)	Cercozoa(100)	Filosa-Sarcomonadea(100)	Cercomonadida(100)	Paracercomonadidae(100)	Paracercomonas(100)	Paracercomonas_sp.(100)
ASV01730	Eukaryota(100)	Alveolata(100)	Ciliophora(100)	Spirotrichea(100)	Hypotrichia(100)	Oxytrichidae(100)	Oxytricha(100)	Oxytricha_granulifera(100)
ASV01731	Eukaryota(100)	Eukaryota_unclassified(100)	Eukaryota_unclassified(100)	Eukaryota_unclassified(100)	Eukaryota_unclassified(100)	Eukaryota_unclassified(100)	Eukaryota_unclassified(100)	Eukaryota_unclassified(100)
ASV01732	Eukaryota(100)	Rhizaria(100)	Cercozoa(100)	Filosa-Granofilosea(100)	Limnofilida(100)	Limnofilidae(100)	Limnofila(100)	Limnofila_longa(100)
ASV01733	Eukaryota(100)	Alveolata(100)	Ciliophora(100)	Spirotrichea(100)	Hypotrichia(100)	Halteriidae(100)	Halteria(100)	Halteria_grandinella(100)
ASV01734	Eukaryota(100)	Alveolata(100)	Ciliophora(100)	Spirotrichea(100)	Hypotrichia(100)	Hypotrichia_unclassified(100)	Hypotrichia_unclassified(100)	Hypotrichia_unclassified(100)
ASV01735	Eukaryota(100)	Alveolata(100)	Ciliophora(100)	Spirotrichea(100)	Hypotrichia(100)	Halteriidae(100)	Halteria(100)	Halteria_grandinella(100)
ASV01736	Eukaryota(100)	Hacrobia(100)	Centroheliozoa(100)	Centroheliozoa_X(100)	Pterocystida(100)	Pterocystidae(100)	Pterocystis(100)	Pterocystis_sp.(100)
ASV01737	Eukaryota(100)	Alveolata(100)	Ciliophora(100)	Spirotrichea(100)	Hypotrichia(100)	Halteriidae(100)	Halteria(100)	Halteria_grandinella(100)
ASV01738	Eukaryota(100)	Archaeplastida(100)	Chlorophyta(100)	Chlorophyceae(100)	Sphaeropleales(100)	Sphaeropleales_X(100)	Scenedesmus(100)	Scenedesmus_obliquus(100)
ASV01739	Eukaryota(100)	Archaeplastida(100)	Chlorophyta(100)	Chlorophyceae(100)	Chaetophorales(100)	Chaetophorales_X(100)	Chaetophorales_X_unclassified(100)	Chaetophorales_X_unclassified(100)
ASV01740	Eukaryota(100)	Archaeplastida(100)	Chlorophyta(100)	Trebouxiophyceae(100)	Chlorellales(100)	Chlorellales_X(100)	Oocystella(100)	Oocystella_oogama(100)
ASV01741	Eukaryota(100)	Archaeplastida(100)	Chlorophyta(100)	Chlorophyceae(100)	Sphaeropleales(100)	Sphaeropleales_X(100)	Ankyra(100)	Ankyra_judayi(100)
ASV01742	Eukaryota(100)	Archaeplastida(100)	Chlorophyta(100)	Chlorophyta_unclassified(100)	Chlorophyta_unclassified(100)	Chlorophyta_unclassified(100)	Chlorophyta_unclassified(100)	Chlorophyta_unclassified(100)
ASV01743	Eukaryota(100)	Stramenopiles(100)	Ochrophyta(100)	Chrysophyceae(100)	Chrysophyceae_X(100)	Chrysophyceae_Clade-C(100)	Poterioochromonas(100)	Poterioochromonas_malhamensis(100)
ASV01744	Eukaryota(100)	Alveolata(100)	Ciliophora(100)	Spirotrichea(100)	Hypotrichia(100)	Halteriidae(100)	Halteriidae_unclassified(100)	Halteriidae_unclassified(100)
ASV01745	Eukaryota(100)	Alveolata(100)	Ciliophora(100)	Spirotrichea(100)	Hypotrichia(100)	Hypotrichia_unclassified(100)	Hypotrichia_unclassified(100)	Hypotrichia_unclassified(100)
ASV01746	Eukaryota(100)	Archaeplastida(100)	Chlorophyta(100)	Chlorophyta_unclassified(100)	Chlorophyta_unclassified(100)	Chlorophyta_unclassified(100)	Chlorophyta_unclassified(100)	Chlorophyta_unclassified(100)
ASV01747	Eukaryota(100)	Alveolata(100)	Ciliophora(100)	Spirotrichea(100)	Hypotrichia(100)	Halteriidae(100)	Halteria(100)	Halteria_grandinella(100)
ASV01748	Eukaryota(100)	Archaeplastida(100)	Chlorophyta(100)	Chlorophyceae(100)	Chlamydomonadales(100)	Chlamydomonadales_X(100)	Chlamydomonadales_X_unclassified(100)	Chlamydomonadales_X_unclassified(100)
ASV01749	Eukaryota(100)	Alveolata(100)	Ciliophora(100)	Spirotrichea(100)	Hypotrichia(100)	Halteriidae(100)	Halteria(100)	Halteria_grandinella(100)
ASV01750	Eukaryota(100)	Alveolata(100)	Ciliophora(100)	Spirotrichea(100)	Hypotrichia(100)	Halteriidae(100)	Halteria(100)	Halteria_grandinella(100)
ASV01751	Eukaryota(100)	Alveolata(100)	Ciliophora(100)	Spirotrichea(100)	Hypotrichia(100)	Halteriidae(100)	Halteria(100)	Halteria_grandinella(100)
ASV01752	Eukaryota(100)	Stramenopiles(100)	Sagenista(100)	Labyrinthulomycetes(100)	Amphifilida(100)	Amphifilaceae(100)	Amphifilaceae_unclassified(100)	Amphifilaceae_unclassified(100)
ASV01753	Eukaryota(100)	Hacrobia(100)	Cryptophyta(100)	Cryptophyceae(100)	Cryptomonadales(100)	Cryptomonadales_X(100)	Komma(100)	Komma_caudata(100)
ASV01754	Eukaryota(100)	Archaeplastida(100)	Chlorophyta(100)	Trebouxiophyceae(100)	Trebouxiophyceae_X(100)	Trebouxiophyceae_XX(100)	Choricystis(100)	Choricystis_sp.(100)
ASV01755	Eukaryota(100)	Archaeplastida(100)	Chlorophyta(100)	Trebouxiophyceae(100)	Chlorellales(100)	Chlorellales_X(100)	Chlorellales_X_unclassified(100)	Chlorellales_X_unclassified(100)
ASV01756	Eukaryota(100)	Archaeplastida(100)	Chlorophyta(100)	Trebouxiophyceae(100)	Chlorellales(100)	Chlorellales_X(100)	Chlorellales_X_unclassified(100)	Chlorellales_X_unclassified(100)
ASV01757	Eukaryota(100)	Opisthokonta(100)	Fungi(100)	Chytridiomycota(100)	Chytridiomycotina(100)	Chytridiomycotina_unclassified(100)	Chytridiomycotina_unclassified(100)	Chytridiomycotina_unclassified(100)
ASV01758	Eukaryota(100)	Alveolata(100)	Ciliophora(100)	Spirotrichea(100)	Hypotrichia(100)	Halteriidae(100)	Halteria(100)	Halteria_grandinella(100)
ASV01759	Eukaryota(100)	Alveolata(100)	Ciliophora(100)	Spirotrichea(100)	Hypotrichia(100)	Hypotrichia_unclassified(100)	Hypotrichia_unclassified(100)	Hypotrichia_unclassified(100)
ASV01760	Eukaryota(100)	Archaeplastida(100)	Chlorophyta(100)	Trebouxiophyceae(100)	Chlorellales(100)	Chlorellales_X(100)	Micractinium(100)	Micractinium_unclassified(100)
ASV01761	Eukaryota(100)	Alveolata(100)	Ciliophora(100)	Spirotrichea(100)	Hypotrichia(100)	Halteriidae(100)	Halteria(100)	Halteria_grandinella(100)
ASV01762	Eukaryota(100)	Alveolata(100)	Ciliophora(100)	Spirotrichea(100)	Hypotrichia(100)	Halteriidae(100)	Halteria(100)	Halteria_grandinella(100)
ASV01763	Eukaryota(100)	Archaeplastida(100)	Chlorophyta(100)	Chlorophyceae(100)	Sphaeropleales(100)	Sphaeropleales_X(100)	Ankyra(100)	Ankyra_judayi(100)
ASV01764	Eukaryota(100)	Stramenopiles(100)	Ochrophyta(100)	Bacillariophyta(100)	Bacillariophyta_X(100)	Araphid-pennate(100)	Synedra(100)	Synedra_unclassified(100)
ASV01765	Eukaryota(100)	Alveolata(100)	Ciliophora(100)	Spirotrichea(100)	Hypotrichia(100)	Halteriidae(100)	Halteria(100)	Halteria_grandinella(100)
ASV01766	Eukaryota(100)	Archaeplastida(100)	Chlorophyta(100)	Chlorophyceae(100)	Sphaeropleales(100)	Sphaeropleales_X(100)	Ankyra(100)	Ankyra_judayi(100)
ASV01767	Eukaryota(100)	Alveolata(100)	Ciliophora(100)	Spirotrichea(100)	Hypotrichia(100)	Halteriidae(100)	Halteria(100)	Halteria_grandinella(100)
ASV01768	Eukaryota(100)	Archaeplastida(100)	Chlorophyta(100)	Chlorophyceae(100)	Chlamydomonadales(100)	Chlamydomonadales_X(100)	Chlamydomonadales_X_unclassified(100)	Chlamydomonadales_X_unclassified(100)
ASV01769	Eukaryota(100)	Alveolata(100)	Ciliophora(100)	Spirotrichea(100)	Hypotrichia(100)	Halteriidae(100)	Halteria(100)	Halteria_grandinella(100)
ASV01770	Eukaryota(100)	Alveolata(100)	Ciliophora(100)	Spirotrichea(100)	Hypotrichia(100)	Halteriidae(100)	Halteria(100)	Halteria_grandinella(100)
ASV01771	Eukaryota(100)	Stramenopiles(100)	Ochrophyta(100)	Bacillariophyta(100)	Bacillariophyta_X(100)	Polar-centric-Mediophyceae(100)	Stephanodiscus(100)	Stephanodiscus_unclassified(100)
ASV01772	Eukaryota(100)	Opisthokonta(100)	Fungi(100)	Chytridiomycota(100)	Chytridiomycotina(100)	Chytridiomycetes(100)	Chytridiomycetes_unclassified(100)	Chytridiomycetes_unclassified(100)
ASV01773	Eukaryota(100)	Opisthokonta(100)	Fungi(100)	Chytridiomycota(100)	Chytridiomycotina(100)	Chytridiomycetes(100)	Chytridiomycetes_unclassified(100)	Chytridiomycetes_unclassified(100)
ASV01774	Eukaryota(100)	Alveolata(100)	Ciliophora(100)	Spirotrichea(100)	Hypotrichia(100)	Halteriidae(100)	Halteria(100)	Halteria_grandinella(100)
ASV01775	Eukaryota(100)	Stramenopiles(100)	Ochrophyta(100)	Chrysophyceae(100)	Chrysophyceae_X(100)	Chrysophyceae_Clade-F(100)	Paraphysomonas(100)	Paraphysomonas_vestita(100)
ASV01776	Eukaryota(100)	Alveolata(100)	Ciliophora(100)	CONThreeP(100)	CONThreeP_X(100)	Urotrichidae(100)	Urotricha(100)	Urotricha_sp.(100)
ASV01777	Eukaryota(100)	Stramenopiles(100)	Opalozoa(100)	Bicoecea(100)	Bicoecales(100)	Bicoecaceae(100)	Bicoecaceae_X(100)	Bicoecaceae_X_sp.(100)
ASV01778	Eukaryota(100)	Stramenopiles(100)	Opalozoa(100)	Bicoecea(100)	Bicoecea_unclassified(100)	Bicoecea_unclassified(100)	Bicoecea_unclassified(100)	Bicoecea_unclassified(100)
ASV01779	Eukaryota(100)	Stramenopiles(100)	Sagenista(100)	Labyrinthulomycetes(100)	Amphifilida(100)	Amphifilaceae(100)	Amphifilaceae_X(100)	Amphifilaceae_X_sp.(100)
ASV01780	Eukaryota(100)	Alveolata(100)	Ciliophora(100)	Spirotrichea(100)	Hypotrichia(100)	Hypotrichia_unclassified(100)	Hypotrichia_unclassified(100)	Hypotrichia_unclassified(100)
ASV01781	Eukaryota(100)	Archaeplastida(100)	Chlorophyta(100)	Trebouxiophyceae(100)	Chlorellales(100)	Chlorellales_X(100)	Micractinium(100)	Micractinium_unclassified(100)
ASV01782	Eukaryota(100)	Archaeplastida(100)	Chlorophyta(100)	Chlorophyceae(100)	Sphaeropleales(100)	Sphaeropleales_X(100)	Ankyra(100)	Ankyra_judayi(100)
ASV01783	Eukaryota(100)	Archaeplastida(100)	Chlorophyta(100)	Chlorophyceae(100)	Chlamydomonadales(100)	Chlamydomonadales_X(100)	Chlamydomonas(100)	Chlamydomonas_unclassified(100)
ASV01784	Eukaryota(100)	Alveolata(100)	Ciliophora(100)	Spirotrichea(100)	Hypotrichia(100)	Halteriidae(100)	Halteria(100)	Halteria_grandinella(100)
ASV01785	Eukaryota(100)	Alveolata(100)	Ciliophora(100)	Spirotrichea(100)	Hypotrichia(100)	Halteriidae(100)	Halteriidae_unclassified(100)	Halteriidae_unclassified(100)
ASV01786	Eukaryota(100)	Archaeplastida(100)	Chlorophyta(100)	Chlorophyta_unclassified(100)	Chlorophyta_unclassified(100)	Chlorophyta_unclassified(100)	Chlorophyta_unclassified(100)	Chlorophyta_unclassified(100)
ASV01787	Eukaryota(100)	Alveolata(100)	Ciliophora(100)	Spirotrichea(100)	Hypotrichia(100)	Hypotrichia_unclassified(100)	Hypotrichia_unclassified(100)	Hypotrichia_unclassified(100)
ASV01788	Eukaryota(100)	Archaeplastida(100)	Chlorophyta(100)	Chlorophyceae(100)	Chlamydomonadales(100)	Chlamydomonadales_X(100)	Chlamydomonas(100)	Chlamydomonas_unclassified(100)
ASV01789	Eukaryota(100)	Archaeplastida(100)	Chlorophyta(100)	Chlorophyceae(100)	Sphaeropleales(100)	Sphaeropleales_X(100)	Sphaeropleales_X_unclassified(100)	Sphaeropleales_X_unclassified(100)
ASV01790	Eukaryota(100)	Alveolata(100)	Ciliophora(100)	Oligohymenophorea(100)	Scuticociliatia_2(100)	Scuticociliatia_2_X(100)	Cyclidium_3(100)	Cyclidium_glaucoma(100)
ASV01791	Eukaryota(100)	Alveolata(100)	Ciliophora(100)	Spirotrichea(100)	Hypotrichia(100)	Hypotrichia_unclassified(100)	Hypotrichia_unclassified(100)	Hypotrichia_unclassified(100)
ASV01792	Eukaryota(100)	Alveolata(100)	Ciliophora(100)	Spirotrichea(100)	Hypotrichia(100)	Halteriidae(100)	Halteria(100)	Halteria_grandinella(100)
ASV01793	Eukaryota(100)	Archaeplastida(100)	Chlorophyta(100)	Trebouxiophyceae(100)	Chlorellales(100)	Chlorellales_X(100)	Chlorellales_X_unclassified(100)	Chlorellales_X_unclassified(100)
ASV01794	Eukaryota(100)	Archaeplastida(100)	Chlorophyta(100)	Chlorophyceae(100)	Chlamydomonadales(100)	Chlamydomonadales_X(100)	Chlamydomonas(100)	Chlamydomonas_unclassified(100)
ASV01795	Eukaryota(100)	Stramenopiles(100)	Opalozoa(100)	Bicoecea(100)	Bicoecea_unclassified(100)	Bicoecea_unclassified(100)	Bicoecea_unclassified(100)	Bicoecea_unclassified(100)
ASV01796	Eukaryota(100)	Alveolata(100)	Ciliophora(100)	Spirotrichea(100)	Hypotrichia(100)	Hypotrichia_unclassified(100)	Hypotrichia_unclassified(100)	Hypotrichia_unclassified(100)
ASV01797	Eukaryota(100)	Alveolata(100)	Ciliophora(100)	Spirotrichea(100)	Hypotrichia(100)	Halteriidae(100)	Halteria(100)	Halteria_grandinella(100)
ASV01798	Eukaryota(100)	Stramenopiles(100)	Ochrophyta(100)	Chrysophyceae(100)	Chrysophyceae_X(100)	Chrysophyceae_Clade-F(100)	Chrysophyceae_Clade-F_unclassified(100)	Chrysophyceae_Clade-F_unclassified(100)
ASV01799	Eukaryota(100)	Stramenopiles(100)	Opalozoa(100)	Bicoecea(100)	Bicoecales(100)	Bicoecaceae(100)	Bicosoeca(100)	Bicosoeca_petiolata(100)
ASV01800	Eukaryota(100)	Archaeplastida(100)	Chlorophyta(100)	Chlorophyceae(100)	Chlamydomonadales(100)	Chlamydomonadales_X(100)	Chlamydomonadales_X_unclassified(100)	Chlamydomonadales_X_unclassified(100)
ASV01801	Eukaryota(100)	Alveolata(100)	Ciliophora(100)	Oligohymenophorea(100)	Hymenostomatia(100)	Tetrahymenida(100)	Tetrahymenida_unclassified(100)	Tetrahymenida_unclassified(100)
ASV01802	Eukaryota(100)	Archaeplastida(100)	Chlorophyta(100)	Chlorophyta_unclassified(100)	Chlorophyta_unclassified(100)	Chlorophyta_unclassified(100)	Chlorophyta_unclassified(100)	Chlorophyta_unclassified(100)
ASV01803	Eukaryota(100)	Stramenopiles(100)	Ochrophyta(100)	Bacillariophyta(100)	Bacillariophyta_X(100)	Araphid-pennate(100)	Synedra(100)	Synedra_unclassified(100)
ASV01804	Eukaryota(100)	Archaeplastida(100)	Chlorophyta(100)	Chlorophyceae(100)	Chlamydomonadales(100)	Chlamydomonadales_X(100)	Chlamydomonadales_X_unclassified(100)	Chlamydomonadales_X_unclassified(100)
ASV01805	Eukaryota(100)	Alveolata(100)	Ciliophora(100)	Spirotrichea(100)	Hypotrichia(100)	Halteriidae(100)	Halteriidae_unclassified(100)	Halteriidae_unclassified(100)
ASV01806	Eukaryota(100)	Stramenopiles(100)	Opalozoa(100)	Bicoecea(100)	Bicoecea_unclassified(100)	Bicoecea_unclassified(100)	Bicoecea_unclassified(100)	Bicoecea_unclassified(100)
ASV01807	Eukaryota(100)	Alveolata(100)	Ciliophora(100)	Spirotrichea(100)	Hypotrichia(100)	Halteriidae(100)	Halteria(100)	Halteria_grandinella(100)
ASV01808	Eukaryota(100)	Apusozoa(100)	Apusomonadidae(100)	Apusomonadidae_Group-4(100)	Apusomonadidae_Group-4_X(100)	Apusomonadidae_Group-4_XX(100)	Diphylleia(100)	Diphylleia_rotans(100)
ASV01809	Eukaryota(100)	Alveolata(100)	Ciliophora(100)	Spirotrichea(100)	Hypotrichia(100)	Hypotrichia_unclassified(100)	Hypotrichia_unclassified(100)	Hypotrichia_unclassified(100)
ASV01810	Eukaryota(100)	Alveolata(100)	Ciliophora(100)	Spirotrichea(100)	Spirotrichea_unclassified(100)	Spirotrichea_unclassified(100)	Spirotrichea_unclassified(100)	Spirotrichea_unclassified(100)
ASV01811	Eukaryota(100)	Rhizaria(100)	Cercozoa(100)	Endomyxa(100)	Vampyrellida(100)	Leptophryidae(100)	Leptophryidae_X(100)	Leptophryidae_X_sp.(100)
ASV01812	Eukaryota(100)	Alveolata(100)	Ciliophora(100)	Spirotrichea(100)	Hypotrichia(100)	Halteriidae(100)	Halteria(100)	Halteria_grandinella(100)
ASV01813	Eukaryota(100)	Alveolata(100)	Ciliophora(100)	Litostomatea(100)	Litostomatea_X(100)	Litostomatea_XX(100)	Litostomatea_XX_unclassified(100)	Litostomatea_XX_unclassified(100)
ASV01814	Eukaryota(100)	Alveolata(100)	Ciliophora(100)	Spirotrichea(100)	Hypotrichia(100)	Halteriidae(100)	Halteria(100)	Halteria_grandinella(100)
ASV01815	Eukaryota(100)	Archaeplastida(100)	Chlorophyta(100)	Chlorophyceae(100)	Chlamydomonadales(100)	Chlamydomonadales_X(100)	Chlamydomonas(100)	Chlamydomonas_unclassified(100)
ASV01816	Eukaryota(100)	Alveolata(100)	Ciliophora(100)	Spirotrichea(100)	Hypotrichia(100)	Halteriidae(100)	Halteria(100)	Halteria_grandinella(100)
ASV01817	Eukaryota(100)	Alveolata(100)	Ciliophora(100)	Spirotrichea(100)	Hypotrichia(100)	Halteriidae(100)	Halteria(100)	Halteria_grandinella(100)
ASV01818	Eukaryota(100)	Alveolata(100)	Ciliophora(100)	Spirotrichea(100)	Hypotrichia(100)	Halteriidae(100)	Halteria(100)	Halteria_grandinella(100)
ASV01819	Eukaryota(100)	Opisthokonta(100)	Fungi(100)	Fungi_unclassified(100)	Fungi_unclassified(100)	Fungi_unclassified(100)	Fungi_unclassified(100)	Fungi_unclassified(100)
ASV01820	Eukaryota(100)	Archaeplastida(100)	Chlorophyta(100)	Chlorophyceae(100)	Chlamydomonadales(100)	Chlamydomonadales_X(100)	Chlamydomonas(100)	Chlamydomonas_unclassified(100)
ASV01821	Eukaryota(100)	Opisthokonta(100)	Choanoflagellida(100)	Choanoflagellatea(100)	Choanoflagellatea_unclassified(100)	Choanoflagellatea_unclassified(100)	Choanoflagellatea_unclassified(100)	Choanoflagellatea_unclassified(100)
ASV01822	Eukaryota(100)	Alveolata(100)	Ciliophora(100)	Oligohymenophorea(100)	Scuticociliatia_2(100)	Scuticociliatia_2_X(100)	Cyclidium_3(100)	Cyclidium_glaucoma(100)
ASV01823	Eukaryota(100)	Archaeplastida(100)	Chlorophyta(100)	Trebouxiophyceae(100)	Chlorellales(100)	Chlorellales_X(100)	Micractinium(100)	Micractinium_unclassified(100)
ASV01824	Eukaryota(100)	Stramenopiles(100)	Opalozoa(100)	Bicoecea(100)	Bicoecales(100)	Bicoecaceae(100)	Bicosoeca(100)	Bicosoeca_petiolata(100)
ASV01825	Eukaryota(100)	Archaeplastida(100)	Chlorophyta(100)	Chlorophyceae(100)	Chlamydomonadales(100)	Chlamydomonadales_X(100)	Chlamydomonas(100)	Chlamydomonas_unclassified(100)
ASV01826	Eukaryota(100)	Alveolata(100)	Ciliophora(100)	Oligohymenophorea(100)	Scuticociliatia_2(100)	Scuticociliatia_2_X(100)	Cyclidium_3(100)	Cyclidium_glaucoma(100)
ASV01827	Eukaryota(100)	Archaeplastida(100)	Chlorophyta(100)	Chlorophyta_unclassified(100)	Chlorophyta_unclassified(100)	Chlorophyta_unclassified(100)	Chlorophyta_unclassified(100)	Chlorophyta_unclassified(100)
ASV01828	Eukaryota(100)	Archaeplastida(100)	Chlorophyta(100)	Trebouxiophyceae(100)	Chlorellales(100)	Chlorellales_X(100)	Chlorellales_X_unclassified(100)	Chlorellales_X_unclassified(100)
ASV01829	Eukaryota(100)	Opisthokonta(100)	Fungi(100)	Cryptomycota(100)	Cryptomycotina(100)	Cryptomycotina_X(100)	Cryptomycotina_XX(100)	Cryptomycotina_XX_sp.(100)
ASV01830	Eukaryota(100)	Archaeplastida(100)	Chlorophyta(100)	Chlorophyceae(100)	Chlamydomonadales(100)	Chlamydomonadales_X(100)	Chlamydomonas(100)	Chlamydomonas_unclassified(100)
ASV01831	Eukaryota(100)	Rhizaria(100)	Cercozoa(100)	Endomyxa(100)	Vampyrellida(100)	Leptophryidae(100)	Leptophryidae_X(100)	Leptophryidae_X_sp.(100)
ASV01832	Eukaryota(100)	Alveolata(100)	Ciliophora(100)	Spirotrichea(100)	Hypotrichia(100)	Halteriidae(100)	Halteria(100)	Halteria_grandinella(100)
ASV01833	Eukaryota(100)	Stramenopiles(100)	Ochrophyta(100)	Chrysophyceae(100)	Chrysophyceae_X(100)	Chrysophyceae_Clade-C(100)	Poterioochromonas(100)	Poterioochromonas_malhamensis(100)
ASV01834	Eukaryota(100)	Stramenopiles(100)	Opalozoa(100)	Bicoecea(100)	Bicoecea_unclassified(100)	Bicoecea_unclassified(100)	Bicoecea_unclassified(100)	Bicoecea_unclassified(100)
ASV01835	Eukaryota(100)	Rhizaria(100)	Cercozoa(100)	Filosa-Imbricatea(100)	Filosa-Imbricatea_X(100)	Novel-clade-2(100)	Novel-clade-2_X(100)	Novel-clade-2_X_sp.(100)
ASV01836	Eukaryota(100)	Alveolata(100)	Ciliophora(100)	CONThreeP(100)	CONThreeP_X(100)	CONThreeP_XX(100)	Askenasia(100)	Askenasia_sp.(100)
ASV01837	Eukaryota(100)	Alveolata(100)	Ciliophora(100)	Spirotrichea(100)	Hypotrichia(100)	Halteriidae(100)	Halteria(100)	Halteria_grandinella(100)
ASV01838	Eukaryota(100)	Alveolata(100)	Ciliophora(100)	Spirotrichea(100)	Hypotrichia(100)	Hypotrichia_unclassified(100)	Hypotrichia_unclassified(100)	Hypotrichia_unclassified(100)
ASV01839	Eukaryota(100)	Stramenopiles(100)	Opalozoa(100)	Bicoecea(100)	Bicoecea_unclassified(100)	Bicoecea_unclassified(100)	Bicoecea_unclassified(100)	Bicoecea_unclassified(100)
ASV01840	Eukaryota(100)	Stramenopiles(100)	Ochrophyta(100)	Chrysophyceae(100)	Chrysophyceae_X(100)	Chrysophyceae_Clade-C(100)	Poteriospumella(100)	Poteriospumella_lacustris(100)
ASV01841	Eukaryota(100)	Archaeplastida(100)	Chlorophyta(100)	Chlorophyceae(100)	Chlamydomonadales(100)	Chlamydomonadales_X(100)	Chlamydomonadales_X_unclassified(100)	Chlamydomonadales_X_unclassified(100)
ASV01842	Eukaryota(100)	Opisthokonta(100)	Fungi(100)	Chytridiomycota(100)	Chytridiomycotina(100)	Chytridiomycetes(100)	Chytridiomycetes_unclassified(100)	Chytridiomycetes_unclassified(100)
ASV01843	Eukaryota(100)	Archaeplastida(100)	Chlorophyta(100)	Chlorophyceae(100)	Sphaeropleales(100)	Sphaeropleales_X(100)	Ankyra(100)	Ankyra_judayi(100)
ASV01844	Eukaryota(100)	Alveolata(100)	Ciliophora(100)	Spirotrichea(100)	Hypotrichia(100)	Halteriidae(100)	Halteriidae_unclassified(100)	Halteriidae_unclassified(100)
ASV01845	Eukaryota(100)	Alveolata(100)	Ciliophora(100)	Spirotrichea(100)	Hypotrichia(100)	Halteriidae(100)	Halteria(100)	Halteria_grandinella(100)
ASV01846	Eukaryota(100)	Alveolata(100)	Ciliophora(100)	Spirotrichea(100)	Hypotrichia(100)	Halteriidae(100)	Halteria(100)	Halteria_grandinella(100)
ASV01847	Eukaryota(100)	Stramenopiles(100)	Sagenista(100)	Labyrinthulomycetes(100)	Amphifilida(100)	Amphifilaceae(100)	Amphifilaceae_X(100)	Amphifilaceae_X_sp.(100)
ASV01848	Eukaryota(100)	Amoebozoa(100)	Lobosa(100)	Tubulinea(100)	Echinamoebida(100)	Vermamoebidae(100)	Hartmannella(100)	Hartmannella_vermiformis(100)
ASV01849	Eukaryota(100)	Amoebozoa(100)	Amoebozoa_unclassified(100)	Amoebozoa_unclassified(100)	Amoebozoa_unclassified(100)	Amoebozoa_unclassified(100)	Amoebozoa_unclassified(100)	Amoebozoa_unclassified(100)
ASV01850	Eukaryota(100)	Stramenopiles(100)	Ochrophyta(100)	Chrysophyceae(100)	Chrysophyceae_X(100)	Chrysophyceae_Clade-C(100)	Poteriospumella(100)	Poteriospumella_lacustris(100)
ASV01851	Eukaryota(100)	Stramenopiles(100)	Opalozoa(100)	Bicoecea(100)	Bicoecea_unclassified(100)	Bicoecea_unclassified(100)	Bicoecea_unclassified(100)	Bicoecea_unclassified(100)
ASV01852	Eukaryota(100)	Rhizaria(100)	Cercozoa(100)	Filosa-Sarcomonadea(100)	Cercomonadida(100)	Paracercomonadidae(100)	Paracercomonas(100)	Paracercomonas_sp.(100)
ASV01853	Eukaryota(100)	Stramenopiles(100)	Ochrophyta(100)	Chrysophyceae(100)	Chrysophyceae_X(100)	Chrysophyceae_Clade-F(100)	Paraphysomonas(100)	Paraphysomonas_vestita(100)
ASV01854	Eukaryota(100)	Alveolata(100)	Ciliophora(100)	Spirotrichea(100)	Hypotrichia(100)	Hypotrichia_unclassified(100)	Hypotrichia_unclassified(100)	Hypotrichia_unclassified(100)
ASV01855	Eukaryota(100)	Archaeplastida(100)	Chlorophyta(100)	Chlorophyta_unclassified(100)	Chlorophyta_unclassified(100)	Chlorophyta_unclassified(100)	Chlorophyta_unclassified(100)	Chlorophyta_unclassified(100)
ASV01856	Eukaryota(100)	Alveolata(100)	Ciliophora(100)	Spirotrichea(100)	Hypotrichia(100)	Hypotrichia_unclassified(100)	Hypotrichia_unclassified(100)	Hypotrichia_unclassified(100)
ASV01857	Eukaryota(100)	Archaeplastida(100)	Chlorophyta(100)	Chlorophyceae(100)	Chlorophyceae_unclassified(100)	Chlorophyceae_unclassified(100)	Chlorophyceae_unclassified(100)	Chlorophyceae_unclassified(100)
ASV01858	Eukaryota(100)	Archaeplastida(100)	Chlorophyta(100)	Trebouxiophyceae(100)	Chlorellales(100)	Chlorellales_X(100)	Nannochloris(100)	Nannochloris_unclassified(100)
ASV01859	Eukaryota(100)	Alveolata(100)	Ciliophora(100)	Spirotrichea(100)	Euplotia(100)	Aspidiscidae(100)	Aspidisca(100)	Aspidisca_sp.(100)
ASV01860	Eukaryota(100)	Hacrobia(100)	Cryptophyta(100)	Cryptophyceae(100)	Cryptomonadales(100)	Cryptomonadales_X(100)	Komma(100)	Komma_caudata(100)
ASV01861	Eukaryota(100)	Alveolata(100)	Ciliophora(100)	Spirotrichea(100)	Hypotrichia(100)	Hypotrichia_unclassified(100)	Hypotrichia_unclassified(100)	Hypotrichia_unclassified(100)
ASV01862	Eukaryota(100)	Alveolata(100)	Ciliophora(100)	Spirotrichea(100)	Hypotrichia(100)	Halteriidae(100)	Halteria(100)	Halteria_grandinella(100)
ASV01863	Eukaryota(100)	Opisthokonta(100)	Fungi(100)	Cryptomycota(100)	Cryptomycotina(100)	Cryptomycotina_X(100)	Cryptomycotina_XX(100)	Cryptomycotina_XX_sp.(100)
ASV01864	Eukaryota(100)	Alveolata(100)	Ciliophora(100)	Spirotrichea(100)	Hypotrichia(100)	Halteriidae(100)	Halteriidae_unclassified(100)	Halteriidae_unclassified(100)
ASV01865	Eukaryota(100)	Alveolata(100)	Ciliophora(100)	Spirotrichea(100)	Hypotrichia(100)	Halteriidae(100)	Halteria(100)	Halteria_grandinella(100)
ASV01866	Eukaryota(100)	Stramenopiles(100)	Opalozoa(100)	Bicoecea(100)	Bicoecea_unclassified(100)	Bicoecea_unclassified(100)	Bicoecea_unclassified(100)	Bicoecea_unclassified(100)
ASV01867	Eukaryota(100)	Alveolata(100)	Ciliophora(100)	Spirotrichea(100)	Hypotrichia(100)	Halteriidae(100)	Halteria(100)	Halteria_grandinella(100)
ASV01868	Eukaryota(100)	Stramenopiles(100)	Opalozoa(100)	Bicoecea(100)	Pseudodendromonadales(100)	Pseudodendromonadales_X(100)	Pseudodendromonadales_X_unclassified(100)	Pseudodendromonadales_X_unclassified(100)
ASV01869	Eukaryota(100)	Archaeplastida(100)	Chlorophyta(100)	Chlorophyceae(100)	Sphaeropleales(100)	Sphaeropleales_X(100)	Sphaeropleales_X_unclassified(100)	Sphaeropleales_X_unclassified(100)
ASV01870	Eukaryota(100)	Alveolata(100)	Ciliophora(100)	Spirotrichea(100)	Hypotrichia(100)	Hypotrichia_unclassified(100)	Hypotrichia_unclassified(100)	Hypotrichia_unclassified(100)
ASV01871	Eukaryota(100)	Stramenopiles(100)	Ochrophyta(100)	Chrysophyceae(100)	Chrysophyceae_X(100)	Chrysophyceae_Clade-C(100)	Poteriospumella(100)	Poteriospumella_lacustris(100)
ASV01872	Eukaryota(100)	Alveolata(100)	Ciliophora(100)	Oligohymenophorea(100)	Scuticociliatia_2(100)	Scuticociliatia_2_X(100)	Cyclidium_3(100)	Cyclidium_glaucoma(100)
ASV01873	Eukaryota(100)	Stramenopiles(100)	Ochrophyta(100)	Bacillariophyta(100)	Bacillariophyta_X(100)	Raphid-pennate(100)	Nitzschia(100)	Nitzschia_palea(100)
ASV01874	Eukaryota(100)	Alveolata(100)	Ciliophora(100)	Spirotrichea(100)	Hypotrichia(100)	Halteriidae(100)	Halteria(100)	Halteria_grandinella(100)
ASV01875	Eukaryota(100)	Stramenopiles(100)	Ochrophyta(100)	Bacillariophyta(100)	Bacillariophyta_X(100)	Raphid-pennate(100)	Nitzschia(100)	Nitzschia_palea(100)
ASV01876	Eukaryota(100)	Archaeplastida(100)	Chlorophyta(100)	Chlorophyceae(100)	Chaetophorales(100)	Chaetophorales_X(100)	Chaetophorales_X_unclassified(100)	Chaetophorales_X_unclassified(100)
ASV01877	Eukaryota(100)	Alveolata(100)	Ciliophora(100)	Spirotrichea(100)	Hypotrichia(100)	Halteriidae(100)	Halteria(100)	Halteria_grandinella(100)
ASV01878	Eukaryota(100)	Alveolata(100)	Ciliophora(100)	Spirotrichea(100)	Hypotrichia(100)	Halteriidae(100)	Halteriidae_unclassified(100)	Halteriidae_unclassified(100)
ASV01879	Eukaryota(100)	Stramenopiles(100)	Opalozoa(100)	Bicoecea(100)	Bicoecea_unclassified(100)	Bicoecea_unclassified(100)	Bicoecea_unclassified(100)	Bicoecea_unclassified(100)
ASV01880	Eukaryota(100)	Stramenopiles(100)	Ochrophyta(100)	Bacillariophyta(100)	Bacillariophyta_X(100)	Raphid-pennate(100)	Nitzschia(100)	Nitzschia_draveillensis(100)
ASV01881	Eukaryota(100)	Stramenopiles(100)	Sagenista(100)	Labyrinthulomycetes(100)	Amphifilida(100)	Amphifilaceae(100)	Amphifilaceae_unclassified(100)	Amphifilaceae_unclassified(100)
ASV01882	Eukaryota(100)	Archaeplastida(100)	Chlorophyta(100)	Trebouxiophyceae(100)	Chlorellales(100)	Chlorellales_X(100)	Chlorellales_X_unclassified(100)	Chlorellales_X_unclassified(100)
ASV01883	Eukaryota(100)	Alveolata(100)	Ciliophora(100)	Oligohymenophorea(100)	Scuticociliatia_2(100)	Scuticociliatia_2_X(100)	Cyclidium_3(100)	Cyclidium_glaucoma(100)
ASV01884	Eukaryota(100)	Alveolata(100)	Ciliophora(100)	Spirotrichea(100)	Hypotrichia(100)	Hypotrichia_unclassified(100)	Hypotrichia_unclassified(100)	Hypotrichia_unclassified(100)
ASV01885	Eukaryota(100)	Opisthokonta(100)	Fungi(100)	Chytridiomycota(100)	Chytridiomycotina(100)	Chytridiomycetes(100)	Chytridiomycetes_unclassified(100)	Chytridiomycetes_unclassified(100)
ASV01886	Eukaryota(100)	Alveolata(100)	Ciliophora(100)	Spirotrichea(100)	Hypotrichia(100)	Halteriidae(100)	Halteria(100)	Halteria_grandinella(100)
ASV01887	Eukaryota(100)	Stramenopiles(100)	Sagenista(100)	Labyrinthulomycetes(100)	Amphifilida(100)	Amphifilaceae(100)	Amphifilaceae_X(100)	Amphifilaceae_X_sp.(100)
ASV01888	Eukaryota(100)	Alveolata(100)	Ciliophora(100)	Oligohymenophorea(100)	OLIGO4(100)	OLIGO4_X(100)	OLIGO4_XX(100)	OLIGO4_XX_sp.(100)
ASV01889	Eukaryota(100)	Stramenopiles(100)	Ochrophyta(100)	Chrysophyceae(100)	Chrysophyceae_X(100)	Chrysophyceae_Clade-C(100)	Poteriospumella(100)	Poteriospumella_lacustris(100)
ASV01890	Eukaryota(100)	Archaeplastida(100)	Chlorophyta(100)	Trebouxiophyceae(100)	Chlorellales(100)	Chlorellales_X(100)	Chlorellales_X_unclassified(100)	Chlorellales_X_unclassified(100)
ASV01891	Eukaryota(100)	Archaeplastida(100)	Chlorophyta(100)	Trebouxiophyceae(100)	Chlorellales(100)	Chlorellales_X(100)	Chlorellales_X_unclassified(100)	Chlorellales_X_unclassified(100)
ASV01892	Eukaryota(100)	Opisthokonta(100)	Opisthokonta_unclassified(100)	Opisthokonta_unclassified(100)	Opisthokonta_unclassified(100)	Opisthokonta_unclassified(100)	Opisthokonta_unclassified(100)	Opisthokonta_unclassified(100)
ASV01893	Eukaryota(100)	Stramenopiles(100)	Ochrophyta(100)	Chrysophyceae(100)	Chrysophyceae_X(100)	Chrysophyceae_Clade-C(100)	Poteriospumella(100)	Poteriospumella_lacustris(100)
ASV01894	Eukaryota(100)	Archaeplastida(100)	Chlorophyta(100)	Chlorophyceae(100)	Chlamydomonadales(100)	Chlamydomonadales_X(100)	Chlorochytrium(100)	Chlorochytrium_lemnae(100)
ASV01895	Eukaryota(100)	Alveolata(100)	Ciliophora(100)	Spirotrichea(100)	Hypotrichia(100)	Halteriidae(100)	Halteria(100)	Halteria_grandinella(100)
ASV01896	Eukaryota(100)	Rhizaria(100)	Cercozoa(100)	Filosa-Sarcomonadea(100)	Glissomonadida(100)	Glissomonadida_unclassified(100)	Glissomonadida_unclassified(100)	Glissomonadida_unclassified(100)
ASV01897	Eukaryota(100)	Amoebozoa(100)	Lobosa(100)	Tubulinea(100)	Nolandida(100)	Nolandellidae(100)	Nolandellidae_X(100)	Nolandellidae_X_sp.(100)
ASV01898	Eukaryota(100)	Stramenopiles(100)	Opalozoa(100)	Bicoecea(100)	Bicoecea_unclassified(100)	Bicoecea_unclassified(100)	Bicoecea_unclassified(100)	Bicoecea_unclassified(100)
ASV01899	Eukaryota(100)	Stramenopiles(100)	Opalozoa(100)	Bicoecea(100)	Bicoecea_unclassified(100)	Bicoecea_unclassified(100)	Bicoecea_unclassified(100)	Bicoecea_unclassified(100)
ASV01900	Eukaryota(100)	Alveolata(100)	Ciliophora(100)	Spirotrichea(100)	Hypotrichia(100)	Halteriidae(100)	Halteriidae_unclassified(100)	Halteriidae_unclassified(100)
ASV01901	Eukaryota(100)	Stramenopiles(100)	Pseudofungi(100)	Oomycota(100)	Oomycota_X(100)	Peronosporales(100)	Peronosporales_unclassified(100)	Peronosporales_unclassified(100)
ASV01902	Eukaryota(100)	Alveolata(100)	Ciliophora(100)	Spirotrichea(100)	Hypotrichia(100)	Halteriidae(100)	Halteriidae_unclassified(100)	Halteriidae_unclassified(100)
ASV01903	Eukaryota(100)	Stramenopiles(100)	Ochrophyta(100)	Chrysophyceae(100)	Chrysophyceae_X(100)	Chrysophyceae_Clade-C(100)	Chromulinospumella(100)	Chromulinospumella_sphaerica(100)
ASV01904	Eukaryota(100)	Stramenopiles(100)	Ochrophyta(100)	Chrysophyceae(100)	Chrysophyceae_X(100)	Chrysophyceae_Clade-F(100)	Paraphysomonas(100)	Paraphysomonas_vestita(100)
ASV01905	Eukaryota(100)	Alveolata(100)	Ciliophora(100)	Spirotrichea(100)	Hypotrichia(100)	Hypotrichia_unclassified(100)	Hypotrichia_unclassified(100)	Hypotrichia_unclassified(100)
ASV01906	Eukaryota(100)	Archaeplastida(100)	Chlorophyta(100)	Chlorophyceae(100)	Chaetophorales(100)	Chaetophorales_X(100)	Uronema_Chlorophyceae(100)	Uronema_Chlorophyceae_unclassified(100)
ASV01907	Eukaryota(100)	Alveolata(100)	Ciliophora(100)	Oligohymenophorea(100)	Hymenostomatia(100)	Tetrahymenida(100)	Tetrahymenida_unclassified(100)	Tetrahymenida_unclassified(100)
ASV01908	Eukaryota(100)	Archaeplastida(100)	Chlorophyta(100)	Chlorophyceae(100)	Sphaeropleales(100)	Sphaeropleales_X(100)	Ankyra(100)	Ankyra_judayi(100)
ASV01909	Eukaryota(100)	Alveolata(100)	Ciliophora(100)	Spirotrichea(100)	Hypotrichia(100)	Halteriidae(100)	Halteriidae_unclassified(100)	Halteriidae_unclassified(100)
ASV01910	Eukaryota(100)	Alveolata(100)	Ciliophora(100)	Spirotrichea(100)	Hypotrichia(100)	Halteriidae(100)	Halteriidae_unclassified(100)	Halteriidae_unclassified(100)
ASV01911	Eukaryota(100)	Amoebozoa(100)	Lobosa(100)	Tubulinea(100)	Echinamoebida(100)	Vermamoebidae(100)	Hartmannella(100)	Hartmannella_vermiformis(100)
ASV01912	Eukaryota(100)	Alveolata(100)	Ciliophora(100)	Spirotrichea(100)	Hypotrichia(100)	Halteriidae(100)	Halteria(100)	Halteria_grandinella(100)
ASV01913	Eukaryota:nucl(100)	Hacrobia:nucl(100)	Cryptophyta:nucl(100)	Cryptophyceae:nucl(100)	Cryptomonadales:nucl(100)	Hemiselmidaceae:nucl(100)	Hemiselmis:nucl(100)	Hemiselmis_sp.:nucl(100)
ASV01914	Eukaryota(100)	Hacrobia(100)	Centroheliozoa(100)	Centroheliozoa_X(100)	Pterocystida(100)	Pterocystidae(100)	Pterocystis(100)	Pterocystis_sp.(100)
ASV01915	Eukaryota(100)	Alveolata(100)	Ciliophora(100)	Oligohymenophorea(100)	Scuticociliatia_2(100)	Scuticociliatia_2_X(100)	Cyclidium_3(100)	Cyclidium_glaucoma(100)
ASV01916	Eukaryota(100)	Alveolata(100)	Ciliophora(100)	Spirotrichea(100)	Hypotrichia(100)	Hypotrichia_unclassified(100)	Hypotrichia_unclassified(100)	Hypotrichia_unclassified(100)
ASV01917	Eukaryota(100)	Archaeplastida(100)	Chlorophyta(100)	Chlorophyceae(100)	Chlamydomonadales(100)	Chlamydomonadales_X(100)	Chlamydomonadales_X_unclassified(100)	Chlamydomonadales_X_unclassified(100)
ASV01918	Eukaryota(100)	Alveolata(100)	Ciliophora(100)	Spirotrichea(100)	Hypotrichia(100)	Halteriidae(100)	Halteriidae_unclassified(100)	Halteriidae_unclassified(100)
ASV01919	Eukaryota(100)	Alveolata(100)	Ciliophora(100)	Spirotrichea(100)	Hypotrichia(100)	Halteriidae(100)	Halteria(100)	Halteria_grandinella(100)
ASV01920	Eukaryota(100)	Stramenopiles(100)	Ochrophyta(100)	Ochrophyta_unclassified(100)	Ochrophyta_unclassified(100)	Ochrophyta_unclassified(100)	Ochrophyta_unclassified(100)	Ochrophyta_unclassified(100)
ASV01921	Eukaryota(100)	Archaeplastida(100)	Chlorophyta(100)	Chlorophyceae(100)	Chaetophorales(100)	Chaetophorales_X(100)	Uronema_Chlorophyceae(100)	Uronema_Chlorophyceae_unclassified(100)
ASV01922	Eukaryota(100)	Stramenopiles(100)	Ochrophyta(100)	Chrysophyceae(100)	Chrysophyceae_X(100)	Chrysophyceae_Clade-C(100)	Chrysophyceae_Clade-C_X(100)	Chrysophyceae_Clade-C_X_sp.(100)
ASV01923	Eukaryota(100)	Alveolata(100)	Ciliophora(100)	Spirotrichea(100)	Hypotrichia(100)	Halteriidae(100)	Halteriidae_unclassified(100)	Halteriidae_unclassified(100)
ASV01924	Eukaryota(100)	Alveolata(100)	Ciliophora(100)	Spirotrichea(100)	Strombidiida(100)	Pelagostrombidiidae(100)	Pelagostrombidiidae_unclassified(100)	Pelagostrombidiidae_unclassified(100)
ASV01925	Eukaryota(100)	Archaeplastida(100)	Chlorophyta(100)	Chlorophyceae(100)	Sphaeropleales(100)	Sphaeropleales_X(100)	Ankyra(100)	Ankyra_judayi(100)
ASV01926	Eukaryota(100)	Alveolata(100)	Ciliophora(100)	Spirotrichea(100)	Hypotrichia(100)	Halteriidae(100)	Halteriidae_unclassified(100)	Halteriidae_unclassified(100)
ASV01927	Eukaryota(100)	Amoebozoa(100)	Lobosa(100)	Tubulinea(100)	Echinamoebida(100)	Vermamoebidae(100)	Vermamoebidae_unclassified(100)	Vermamoebidae_unclassified(100)
ASV01928	Eukaryota(100)	Alveolata(100)	Ciliophora(100)	Oligohymenophorea(100)	Scuticociliatia_2(100)	Scuticociliatia_2_X(100)	Cyclidium_3(100)	Cyclidium_glaucoma(100)
ASV01929	Eukaryota(100)	Rhizaria(100)	Cercozoa(100)	Filosa-Sarcomonadea(100)	Glissomonadida(100)	Glissomonadida_Clade-Y(100)	Glissomonadida_Clade-Y_X(100)	Glissomonadida_Clade-Y_X_sp.(100)
ASV01930	Eukaryota(100)	Alveolata(100)	Ciliophora(100)	Spirotrichea(100)	Hypotrichia(100)	Halteriidae(100)	Halteria(100)	Halteria_grandinella(100)
ASV01931	Eukaryota(100)	Alveolata(100)	Ciliophora(100)	Spirotrichea(100)	Strombidiida_A(100)	Strombidiida_A_X(100)	Strombidiida_A_XX(100)	Strombidiida_A_XX_sp.(100)
ASV01932	Eukaryota(100)	Opisthokonta(100)	Fungi(100)	Cryptomycota(100)	Cryptomycotina(100)	Cryptomycotina_X(100)	Cryptomycotina_XX(100)	Cryptomycotina_XX_sp.(100)
ASV01933	Eukaryota(100)	Alveolata(100)	Ciliophora(100)	Spirotrichea(100)	Hypotrichia(100)	Halteriidae(100)	Halteriidae_unclassified(100)	Halteriidae_unclassified(100)
ASV01934	Eukaryota(100)	Alveolata(100)	Ciliophora(100)	Spirotrichea(100)	Hypotrichia(100)	Hypotrichia_unclassified(100)	Hypotrichia_unclassified(100)	Hypotrichia_unclassified(100)
ASV01935	Eukaryota(100)	Alveolata(100)	Ciliophora(100)	Spirotrichea(100)	Hypotrichia(100)	Halteriidae(100)	Halteria(100)	Halteria_grandinella(100)
ASV01936	Eukaryota(100)	Archaeplastida(100)	Chlorophyta(100)	Chlorophyta_unclassified(100)	Chlorophyta_unclassified(100)	Chlorophyta_unclassified(100)	Chlorophyta_unclassified(100)	Chlorophyta_unclassified(100)
ASV01937	Eukaryota(100)	Alveolata(100)	Ciliophora(100)	Oligohymenophorea(100)	Scuticociliatia_2(100)	Scuticociliatia_2_X(100)	Cyclidium_3(100)	Cyclidium_glaucoma(100)
ASV01938	Eukaryota(100)	Archaeplastida(100)	Chlorophyta(100)	Chlorophyceae(100)	Sphaeropleales(100)	Sphaeropleales_X(100)	Ankyra(100)	Ankyra_judayi(100)
ASV01939	Eukaryota(100)	Alveolata(100)	Ciliophora(100)	Spirotrichea(100)	Hypotrichia(100)	Halteriidae(100)	Halteria(100)	Halteria_grandinella(100)
ASV01940	Eukaryota(100)	Apusozoa(100)	Apusomonadidae(100)	Apusomonadidae_Group-4(100)	Apusomonadidae_Group-4_X(100)	Apusomonadidae_Group-4_XX(100)	Diphylleia(100)	Diphylleia_rotans(100)
ASV01941	Eukaryota(100)	Alveolata(100)	Ciliophora(100)	Spirotrichea(100)	Hypotrichia(100)	Halteriidae(100)	Halteria(100)	Halteria_grandinella(100)
ASV01942	Eukaryota(100)	Stramenopiles(100)	Opalozoa(100)	Bicoecea(100)	Bicoecea_unclassified(100)	Bicoecea_unclassified(100)	Bicoecea_unclassified(100)	Bicoecea_unclassified(100)
ASV01943	Eukaryota(100)	Alveolata(100)	Ciliophora(100)	Spirotrichea(100)	Hypotrichia(100)	Halteriidae(100)	Halteriidae_unclassified(100)	Halteriidae_unclassified(100)
ASV01944	Eukaryota(100)	Alveolata(100)	Ciliophora(100)	Spirotrichea(100)	Hypotrichia(100)	Halteriidae(100)	Halteria(100)	Halteria_grandinella(100)
ASV01945	Eukaryota(100)	Alveolata(100)	Ciliophora(100)	Spirotrichea(100)	Hypotrichia(100)	Halteriidae(100)	Halteria(100)	Halteria_grandinella(100)
ASV01946	Eukaryota(100)	Opisthokonta(100)	Fungi(100)	Fungi_unclassified(100)	Fungi_unclassified(100)	Fungi_unclassified(100)	Fungi_unclassified(100)	Fungi_unclassified(100)
ASV01947	Eukaryota(100)	Alveolata(100)	Ciliophora(100)	Spirotrichea(100)	Hypotrichia(100)	Halteriidae(100)	Halteriidae_unclassified(100)	Halteriidae_unclassified(100)
ASV01948	Eukaryota(100)	Alveolata(100)	Ciliophora(100)	Spirotrichea(100)	Hypotrichia(100)	Halteriidae(100)	Halteriidae_unclassified(100)	Halteriidae_unclassified(100)
ASV01949	Eukaryota(100)	Archaeplastida(100)	Chlorophyta(100)	Mamiellophyceae(100)	Monomastigales(100)	Monomastigaceae(100)	Monomastigaceae_X(100)	Monomastigaceae_X_sp.(100)
ASV01950	Eukaryota(100)	Alveolata(100)	Ciliophora(100)	Spirotrichea(100)	Hypotrichia(100)	Halteriidae(100)	Halteria(100)	Halteria_grandinella(100)
ASV01951	Eukaryota(100)	Archaeplastida(100)	Chlorophyta(100)	Chlorophyceae(100)	Chlamydomonadales(100)	Chlamydomonadales_X(100)	Chlamydomonadales_X_unclassified(100)	Chlamydomonadales_X_unclassified(100)
ASV01952	Eukaryota(100)	Opisthokonta(100)	Fungi(100)	Chytridiomycota(100)	Chytridiomycotina(100)	Chytridiomycotina_X(100)	Chytridiomycotina_XX(100)	Chytridiomycotina_XX_sp.(100)
ASV01953	Eukaryota(100)	Alveolata(100)	Ciliophora(100)	Spirotrichea(100)	Hypotrichia(100)	Halteriidae(100)	Halteria(100)	Halteria_grandinella(100)
ASV01954	Eukaryota(100)	Archaeplastida(100)	Chlorophyta(100)	Chlorophyceae(100)	Chlamydomonadales(100)	Chlamydomonadales_X(100)	Chlamydomonas(100)	Chlamydomonas_kuwadae(100)
ASV01955	Eukaryota(100)	Alveolata(100)	Ciliophora(100)	Litostomatea(100)	Litostomatea_X(100)	Litostomatea_XX(100)	Litostomatea_XXX(100)	Litostomatea_XXX_sp.(100)
ASV01956	Eukaryota(100)	Opisthokonta(100)	Mesomycetozoa(100)	Nucleariidea(100)	Nucleariida(100)	Nucleariida_X(100)	Nuclearia(100)	Nuclearia_thermophila(100)
ASV01957	Eukaryota(100)	Stramenopiles(100)	Ochrophyta(100)	Chrysophyceae(100)	Chrysophyceae_X(100)	Chrysophyceae_Clade-E(100)	Chrysophyceae_Clade-E_X(100)	Chrysophyceae_Clade-E_X_sp.(100)
ASV01958	Eukaryota(100)	Stramenopiles(100)	Ochrophyta(100)	Bacillariophyta(100)	Bacillariophyta_X(100)	Polar-centric-Mediophyceae(100)	Acanthoceras(100)	Acanthoceras_sp.(100)
ASV01959	Eukaryota(100)	Alveolata(100)	Ciliophora(100)	Spirotrichea(100)	Hypotrichia(100)	Halteriidae(100)	Halteria(100)	Halteria_grandinella(100)
ASV01960	Eukaryota(100)	Alveolata(100)	Ciliophora(100)	CONThreeP(100)	CONThreeP_X(100)	CONThreeP_XX(100)	Askenasia(100)	Askenasia_sp.(100)
ASV01961	Eukaryota(100)	Archaeplastida(100)	Chlorophyta(100)	Chlorophyceae(100)	Chaetophorales(100)	Chaetophorales_X(100)	Chaetophorales_X_unclassified(100)	Chaetophorales_X_unclassified(100)
ASV01962	Eukaryota(100)	Archaeplastida(100)	Chlorophyta(100)	Trebouxiophyceae(100)	Chlorellales(100)	Chlorellales_X(100)	Chlorellales_X_unclassified(100)	Chlorellales_X_unclassified(100)
ASV01963	Eukaryota(100)	Stramenopiles(100)	Ochrophyta(100)	Bacillariophyta(100)	Bacillariophyta_X(100)	Raphid-pennate(100)	Nitzschia(100)	Nitzschia_unclassified(100)
ASV01964	Eukaryota(100)	Alveolata(100)	Ciliophora(100)	Oligohymenophorea(100)	Hymenostomatia(100)	Tetrahymenida(100)	Tetrahymenida_X(100)	Tetrahymenida_X_sp.(100)
ASV01965	Eukaryota(100)	Alveolata(100)	Ciliophora(100)	Spirotrichea(100)	Hypotrichia(100)	Halteriidae(100)	Halteriidae_unclassified(100)	Halteriidae_unclassified(100)
ASV01966	Eukaryota(100)	Stramenopiles(100)	Ochrophyta(100)	Chrysophyceae(100)	Chrysophyceae_X(100)	Chrysophyceae_Clade-F(100)	Paraphysomonas(100)	Paraphysomonas_vestita(100)
ASV01967	Eukaryota(100)	Alveolata(100)	Ciliophora(100)	Oligohymenophorea(100)	Hymenostomatia(100)	Tetrahymenida(100)	Tetrahymenida_unclassified(100)	Tetrahymenida_unclassified(100)
ASV01968	Eukaryota(100)	Opisthokonta(100)	Fungi(100)	Fungi_unclassified(100)	Fungi_unclassified(100)	Fungi_unclassified(100)	Fungi_unclassified(100)	Fungi_unclassified(100)
ASV01969	Eukaryota(100)	Archaeplastida(100)	Chlorophyta(100)	Chlorophyceae(100)	Chlamydomonadales(100)	Chlamydomonadales_X(100)	Chlamydomonas(100)	Chlamydomonas_unclassified(100)
ASV01970	Eukaryota(100)	Alveolata(100)	Ciliophora(100)	Spirotrichea(100)	Hypotrichia(100)	Halteriidae(100)	Halteria(100)	Halteria_grandinella(100)
ASV01971	Eukaryota(100)	Archaeplastida(100)	Chlorophyta(100)	Chlorophyceae(100)	Chlamydomonadales(100)	Chlamydomonadales_X(100)	Chlamydomonas(100)	Chlamydomonas_unclassified(100)
ASV01972	Eukaryota(100)	Eukaryota_unclassified(100)	Eukaryota_unclassified(100)	Eukaryota_unclassified(100)	Eukaryota_unclassified(100)	Eukaryota_unclassified(100)	Eukaryota_unclassified(100)	Eukaryota_unclassified(100)
ASV01973	Eukaryota(100)	Alveolata(100)	Ciliophora(100)	Spirotrichea(100)	Hypotrichia(100)	Hypotrichia_unclassified(100)	Hypotrichia_unclassified(100)	Hypotrichia_unclassified(100)
ASV01974	Eukaryota(100)	Opisthokonta(100)	Fungi(100)	Cryptomycota(100)	Cryptomycotina(100)	Cryptomycotina_X(100)	Cryptomycotina_XX(100)	Cryptomycotina_XX_sp.(100)
ASV01975	Eukaryota(100)	Alveolata(100)	Ciliophora(100)	Spirotrichea(100)	Strombidiida(100)	Pelagostrombidiidae(100)	Limnostrombidium(100)	Limnostrombidium_sp.(100)
ASV01976	Eukaryota(100)	Stramenopiles(100)	Opalozoa(100)	Bicoecea(100)	Bicoecea_unclassified(100)	Bicoecea_unclassified(100)	Bicoecea_unclassified(100)	Bicoecea_unclassified(100)
ASV01977	Eukaryota(100)	Archaeplastida(100)	Chlorophyta(100)	Chlorophyceae(100)	Chlamydomonadales(100)	Chlamydomonadales_X(100)	Chlamydomonadales_X_unclassified(100)	Chlamydomonadales_X_unclassified(100)
ASV01978	Eukaryota(100)	Opisthokonta(100)	Fungi(100)	Fungi_unclassified(100)	Fungi_unclassified(100)	Fungi_unclassified(100)	Fungi_unclassified(100)	Fungi_unclassified(100)
ASV01979	Eukaryota(100)	Archaeplastida(100)	Chlorophyta(100)	Chlorophyceae(100)	Sphaeropleales(100)	Sphaeropleales_X(100)	Sphaeropleales_X_unclassified(100)	Sphaeropleales_X_unclassified(100)
ASV01980	Eukaryota(100)	Eukaryota_unclassified(100)	Eukaryota_unclassified(100)	Eukaryota_unclassified(100)	Eukaryota_unclassified(100)	Eukaryota_unclassified(100)	Eukaryota_unclassified(100)	Eukaryota_unclassified(100)
ASV01981	Eukaryota(100)	Alveolata(100)	Ciliophora(100)	Spirotrichea(100)	Hypotrichia(100)	Halteriidae(100)	Halteria(100)	Halteria_grandinella(100)
ASV01982	Eukaryota(100)	Alveolata(100)	Ciliophora(100)	Spirotrichea(100)	Hypotrichia(100)	Hypotrichia_unclassified(100)	Hypotrichia_unclassified(100)	Hypotrichia_unclassified(100)
ASV01983	Eukaryota(100)	Alveolata(100)	Alveolata_unclassified(100)	Alveolata_unclassified(100)	Alveolata_unclassified(100)	Alveolata_unclassified(100)	Alveolata_unclassified(100)	Alveolata_unclassified(100)
ASV01984	Eukaryota(100)	Eukaryota_unclassified(100)	Eukaryota_unclassified(100)	Eukaryota_unclassified(100)	Eukaryota_unclassified(100)	Eukaryota_unclassified(100)	Eukaryota_unclassified(100)	Eukaryota_unclassified(100)
ASV01985	Eukaryota(100)	Opisthokonta(100)	Fungi(100)	Chytridiomycota(100)	Chytridiomycotina(100)	Chytridiomycetes(100)	Chytridiomycetes_unclassified(100)	Chytridiomycetes_unclassified(100)
ASV01986	Eukaryota(100)	Alveolata(100)	Ciliophora(100)	Spirotrichea(100)	Hypotrichia(100)	Hypotrichia_unclassified(100)	Hypotrichia_unclassified(100)	Hypotrichia_unclassified(100)
ASV01987	Eukaryota(100)	Archaeplastida(100)	Chlorophyta(100)	Chlorophyceae(100)	Chlamydomonadales(100)	Chlamydomonadales_X(100)	Chlamydomonadales_X_unclassified(100)	Chlamydomonadales_X_unclassified(100)
ASV01988	Eukaryota(100)	Alveolata(100)	Ciliophora(100)	Spirotrichea(100)	Hypotrichia(100)	Halteriidae(100)	Halteria(100)	Halteria_grandinella(100)
ASV01989	Eukaryota(100)	Alveolata(100)	Ciliophora(100)	Spirotrichea(100)	Hypotrichia(100)	Halteriidae(100)	Halteria(100)	Halteria_grandinella(100)
ASV01990	Eukaryota(100)	Stramenopiles(100)	Opalozoa(100)	Bicoecea(100)	Bicoecea_unclassified(100)	Bicoecea_unclassified(100)	Bicoecea_unclassified(100)	Bicoecea_unclassified(100)
ASV01991	Eukaryota(100)	Alveolata(100)	Ciliophora(100)	CONThreeP(100)	CONThreeP_X(100)	CONThreeP_XX(100)	Askenasia(100)	Askenasia_sp.(100)
ASV01992	Eukaryota(100)	Alveolata(100)	Ciliophora(100)	Spirotrichea(100)	Hypotrichia(100)	Halteriidae(100)	Halteria(100)	Halteria_grandinella(100)
ASV01993	Eukaryota(100)	Stramenopiles(100)	Pseudofungi(100)	Oomycota(100)	Oomycota_X(100)	Peronosporales(100)	Peronosporales_X(100)	Peronosporales_X_sp.(100)
ASV01994	Eukaryota(100)	Alveolata(100)	Ciliophora(100)	Oligohymenophorea(100)	Scuticociliatia_2(100)	Scuticociliatia_2_X(100)	Cyclidium_3(100)	Cyclidium_glaucoma(100)
ASV01995	Eukaryota(100)	Archaeplastida(100)	Chlorophyta(100)	Chlorophyceae(100)	Chaetophorales(100)	Chaetophorales_X(100)	Chaetophorales_X_unclassified(100)	Chaetophorales_X_unclassified(100)
ASV01996	Eukaryota(100)	Alveolata(100)	Ciliophora(100)	Spirotrichea(100)	Hypotrichia(100)	Oxytrichidae(100)	Stylonychia(100)	Stylonychia_mytilus(100)
ASV01997	Eukaryota(100)	Archaeplastida(100)	Chlorophyta(100)	Chlorophyceae(100)	Sphaeropleales(100)	Sphaeropleales_X(100)	Sphaeropleales_X_unclassified(100)	Sphaeropleales_X_unclassified(100)
ASV01998	Eukaryota(100)	Alveolata(100)	Ciliophora(100)	Spirotrichea(100)	Hypotrichia(100)	Halteriidae(100)	Halteria(100)	Halteria_grandinella(100)
[truncated: 22,685 more rows]
