# Supplementary material for: Connectivity Loss in Experimental Pond Networks Leads to Biodiversity Loss in Microbial Metacommunities
Source: Glob Chang Biol. 2024 Dec 13;30(12):e70001. doi: 10.1111/gcb.70001 (PMC11645464; doi:10.1111/gcb.70001)
Supplement: Supplementary file 8 — Table S10. Phytoplankton taxa (cells mL−1) identified in the mesocosms. Sampling event, mesocosm ID, metacommunity ID and treatment are indicated. [file GCB-30-e70001-s007.xlsx]

## Sheet: Munka1
Table S10. Phytoplankton taxa (cells mL-1) identified in the mesocosms. Sampling event, mesocosm ID, metacommunity ID and treatment are indicated.
				Acutodesmus acutiformis	Acutodesmus dimorphus	Acutodesmus raciborskii	Ankyra judayi	Chlamydomonas sp.	Chlamydomonas ehrenbergii	Chlamydomonas globosa	Chlamydomonas oxyphila	Chlorella sp.	Chloroidium ellipsoideum	Chlorolobion braunii	Chromulina sp.	Chrysochromulina sp.	Chrysococcus punctiformis	Chrysococcus sp.	Chrysosphaerella coronacircumspina	Chrysotila sp.	Closteriopsis sp.	Closterium sp.	Coelastrum sp.	Coenococcus polycoccus	Coenocystis sp.	Coronastrum ellipsoideum	Cosmarium sp.	Crucigenia fenestrata	Crucigeniella sp.	Cryptomonas sp.	Cyclotella sp.	Desmodesmus abundans	Desmodesmus armatus	Desmodesmus bicellularis	Desmodesmus brasiliensis	Desmodesmus communis	Desmodesmus granulatus	Desmodesmus hystrix	Flagellate 5um	Flagellate 10um	Franceia amphitricha	Franceia sp.	Gloeocystis vesiculosa	Gloeotila sp.	Golenkinia sp.	Golenkiniopsis sp.	Goniomonas sp.	Gonium sp.	Gymnodinium sp.
Sampling event	Mesocosm	Metacommunity	Treatment	colonial chlorophyte	colonial chlorophyte	colonial chlorophyte	unicellular chlorophyte	unicellular chlorophyte flagellate	unicellular chlorophyte flagellate	unicellular chlorophyte flagellate	unicellular chlorophyte flagellate	unicellular chlorophyte	unicellular chlorophyte	unicellular chlorophyte	mixotrophic flagellate	mixotrophic flagellate	mixotrophic flagellate	mixotrophic flagellate	mixotrophic flagellate	mixotrophic flagellate	unicellular desmid	unicellular chlorophyte	colonial chlorophyte	colonial chlorophyte	colonial chlorophyte	colonial chlorophyte	unicellular desmid	colonial chlorophyte	colonial chlorophyte	mixotrophic flagellate	diatom	colonial chlorophyte	colonial chlorophyte	colonial chlorophyte	colonial chlorophyte	colonial chlorophyte	colonial chlorophyte	colonial chlorophyte	autotrophic flagellate	autotrophic flagellate	unicellular chlorophyte	unicellular chlorophyte	colonial chlorophyte	filamentous chlorophyte	unicellular chlorophyte	unicellular chlorophyte	heterotrophic flagellate	colonial chlorophyte	mixotrophic flagellate
Week16	m1	M1	connectivity	0	269	2694	298	0	0	0	0	0	269	0	0	0	0	0	0	0	0	0	0	0	0	0	528	0	0	0	0	0	0	539	0	0	0	0	0	0	0	0	0	0	0	0	0	0	0
Week16	m2	M1	connectivity	0	0	0	161	34	0	0	0	241	46	0	0	0	0	0	0	0	161	0	0	0	0	0	34	0	0	11	0	0	0	0	0	0	0	0	11	0	0	0	0	0	0	23	23	0	11
Week16	m3	M1	connectivity	0	0	0	241	0	0	0	0	57	149	0	0	0	0	0	0	0	0	0	0	0	0	0	45	0	0	0	0	0	0	92	0	0	0	0	34	0	0	0	0	0	0	23	46	0	0
Week16	m4	M1	connectivity	0	447	0	11	0	0	0	0	80	149	0	0	0	0	0	0	0	0	0	0	0	0	0	115	0	0	0	11	0	0	0	0	0	321	0	0	11	0	0	654	0	0	0	11	0	0
Week16	m5	M1	connectivity	0	0	0	69	0	0	0	0	11	0	0	0	0	0	0	0	0	0	0	0	0	0	0	0	0	0	0	0	0	0	0	0	0	0	0	0	23	0	0	46	0	0	229	23	0	11
Week16	m6	M2	connectivity	0	0	0	92	0	0	0	0	103	0	0	0	0	0	0	0	0	0	0	0	0	0	0	91	0	0	0	0	0	0	0	0	0	0	0	23	0	0	0	0	0	11	275	0	0	0
Week16	m7	M2	connectivity	0	0	0	69	0	0	0	0	57	115	0	0	0	0	0	11	0	0	11	0	0	0	0	160	0	0	11	23	0	0	0	0	0	0	0	0	46	0	0	115	0	23	0	69	0	23
Week16	m8	M2	connectivity	0	0	0	0	0	0	34	0	11	0	0	0	0	0	0	0	0	0	0	0	0	0	0	11	0	0	0	0	0	0	0	0	0	0	0	0	0	0	0	0	0	0	0	0	0	11
Week16	m9	M2	connectivity	0	11	0	34	0	0	0	0	57	252	0	0	0	0	0	0	0	0	0	0	0	0	0	160	0	0	0	0	0	0	0	0	0	0	0	0	0	0	0	138	0	0	0	92	0	23
Week16	m10	M2	connectivity	0	0	0	23	0	0	0	0	92	631	0	0	0	0	0	0	0	0	0	0	0	92	0	23	0	0	11	11	0	0	0	0	0	0	0	0	0	0	0	0	0	0	0	80	0	0
Week16	m11	M3	connectivity	0	0	0	0	0	0	11	80	126	184	0	0	0	0	0	0	0	0	0	0	0	0	0	0	0	0	0	0	0	0	0	0	0	0	0	0	0	0	0	0	0	0	0	0	0	11
Week16	m12	M3	connectivity	0	0	0	0	0	0	0	34	80	195	0	0	0	0	0	0	0	0	0	0	0	0	0	34	0	0	0	0	0	0	0	0	0	459	0	0	0	0	11	0	0	0	0	0	0	0
Week16	m13	M3	connectivity	0	0	0	80	0	0	0	11	80	0	0	0	0	0	0	0	0	0	0	0	0	184	0	11	0	0	0	11	0	0	0	0	0	0	0	0	0	0	0	46	0	0	0	11	0	0
Week16	m14	M3	connectivity	0	0	0	229	0	0	0	0	46	11	0	0	23	0	413	0	0	0	0	0	0	46	0	92	0	0	0	0	0	0	0	0	0	0	0	0	0	0	0	184	0	11	0	57	0	0
Week16	m15	M3	connectivity	0	0	0	0	11	0	11	344	57	11	0	0	23	0	0	0	0	0	0	0	0	0	0	11	0	0	46	0	0	0	0	0	0	46	0	0	11	0	0	0	0	0	0	0	0	0
Week16	m16	M4	fragmentation	0	574	0	0	0	0	0	0	0	4302	0	0	0	0	0	0	0	0	0	0	0	0	0	0	0	6596	143	0	574	0	4876	0	0	574	0	143	0	0	0	0	0	0	0	0	0	0
Week16	m17	M4	fragmentation	0	0	0	379	0	0	34	11	46	46	0	0	0	0	0	0	0	0	0	0	0	0	92	23	0	0	0	0	0	0	0	0	23	0	0	23	0	0	11	0	0	0	0	0	0	11
Week16	m18	M4	fragmentation	0	0	0	104	104	0	0	0	0	261	0	0	156	0	313	0	417	0	0	0	417	0	104	156	209	0	209	0	0	0	0	0	0	521	626	0	0	0	0	0	0	0	0	209	0	0
Week16	m19	M4	fragmentation	0	0	0	394	0	0	0	0	430	1793	0	0	0	0	36	0	0	0	0	0	0	0	0	538	0	0	0	0	0	0	430	0	0	287	0	0	0	36	0	0	287	0	0	0	0	0
Week16	m20	M4	fragmentation	0	0	0	34	0	0	0	0	0	0	0	23	11	0	0	0	0	0	0	0	0	0	0	172	0	0	0	0	0	0	0	0	0	0	0	23	0	0	0	0	0	0	11	11	0	0
Week16	m21	M5	fragmentation	0	0	0	0	0	0	0	23	11	69	0	0	0	0	0	0	0	0	0	138	0	0	0	11	0	0	0	0	0	23	0	0	0	92	0	0	0	0	11	0	0	0	0	11	0	0
Week16	m22	M5	fragmentation	0	0	0	252	0	0	0	46	0	115	0	0	0	0	0	0	0	0	0	0	0	0	0	46	0	0	0	0	0	0	0	0	0	275	0	0	0	0	0	69	0	0	0	23	0	23
Week16	m23	M5	fragmentation	0	0	0	92	0	0	0	0	229	505	0	0	0	0	229	0	0	0	0	0	0	0	0	46	0	0	0	0	0	0	0	0	0	0	0	0	0	0	0	0	0	0	46	138	0	46
Week16	m24	M5	fragmentation	0	0	0	1101	0	0	0	0	1010	229	0	0	0	0	0	0	0	0	0	0	0	0	0	138	0	0	0	0	0	0	734	0	0	367	0	46	0	0	0	184	0	0	0	0	0	0
Week16	m25	M5	fragmentation	0	46	0	0	0	0	0	0	0	46	0	0	0	23	0	0	0	11	0	0	0	0	0	69	0	0	0	0	0	0	0	0	0	0	0	69	0	0	0	0	0	0	23	0	0	0
Week16	m26	M6	fragmentation	0	184	0	46	46	275	0	0	0	46	0	0	0	0	46	0	0	0	0	0	0	0	0	92	0	0	0	0	0	0	0	0	0	0	0	642	0	0	0	0	0	0	0	229	734	0
Week16	m27	M6	fragmentation	0	0	0	688	0	0	0	0	184	0	0	0	0	0	0	0	0	0	0	0	0	0	0	276	0	0	0	0	0	0	92	184	0	0	0	0	0	0	0	0	0	46	0	92	0	0
Week16	m28	M6	fragmentation	23	0	0	1434	138	0	0	0	57	0	0	0	0	0	115	0	0	0	0	0	0	0	0	0	0	0	0	0	0	0	0	0	0	0	0	287	0	0	0	0	0	0	0	23	0	0
Week16	m29	M6	fragmentation	0	0	0	11	0	0	0	0	115	0	0	0	0	0	0	0	46	23	0	0	0	0	0	23	0	0	0	0	0	0	0	0	0	0	0	0	0	0	0	0	0	0	0	229	0	11
Week16	m30	M6	fragmentation	0	0	0	275	0	0	0	0	138	46	23	0	0	0	0	0	0	0	0	0	0	0	0	92	0	0	0	0	0	0	0	0	0	0	0	688	0	0	0	0	0	0	0	0	0	0
[truncated: 36 more columns]
